# Supplementary material for: Plant-associated fungi co-opt ancient antimicrobials for host manipulation
Source: Sci Adv. 2026 Apr 29;12(18):eaec1406. doi: 10.1126/sciadv.aec1406 (PMC13127573; doi:10.1126/sciadv.aec1406)
Supplement: Supplementary file 2 — Tables S1 to S18 [file sciadv.aec1406_tables_s1_to_s18.zip]

Archive with 18 entries (18 files):
- aec1406_table_s1.tsv
- aec1406_table_s2.tsv
- aec1406_table_s3.tsv
- aec1406_table_s4.tsv
- aec1406_table_s5.tsv
- aec1406_table_s6.tsv
- aec1406_table_s7.tsv
- aec1406_table_s8.tsv
- aec1406_table_s9.tsv
- aec1406_table_s10.tsv
- aec1406_table_s11.tsv
- aec1406_table_s12.tsv
- aec1406_table_s13.tsv
- aec1406_table_s14.tsv
- aec1406_table_s15.tsv
- aec1406_table_s16.tsv
- aec1406_table_s17.tsv
- aec1406_table_s18.tsv
