# Supplementary material for: Plant-associated fungi co-opt ancient antimicrobials for host manipulation
Source: Sci Adv. 2026 Apr 29;12(18):eaec1406. doi: 10.1126/sciadv.aec1406 (PMC13127573; doi:10.1126/sciadv.aec1406)
Supplement: Supplementary file 2 — Tables S1 to S18 [file sciadv.aec1406_tables_s1_to_s18.zip › aec1406_table_s9.tsv]

Protein family ID (Orthogroup)	Protein family occurrence	Taxa of occurrence	Fungal genomes encoding protein family	dbCan: CAZyme	TMbed: Transmembrane protein	ESMFold: pLDDT	AMAPEC: Probability of antimicrobial activity	AMAPEC: Prediction
OG0000000	Multi-phyla		Agabi_varbur_1;Altal1;Altalt1;Altbr1;Altro1;Amamu1;Armost1;Ascsa1;Aspcam1;Aspnov1;Aspoch1;Asptaic1;Bauco1;Blugr2;BlugrR1_1;Boeex1;Botbo1;Botci1;Cadsp1;Cenge3;Chafu1;Chagl1;Chagl_1;Chalo1;Chame1;Clapu1;Cocsa1;Cocvi1;Colch1;Colhig2;Colto1;Copci1;Copph3;Corca1;Cylol1;Daces1;Dacma1;DalEC12_1;Denna1;Dipse1;Falor1;Fusco1;Fuscu1;Fuseq1;Fusfu1;Fusgr1;Fusox2;Fusoxy1;Fusoxys1;Fusre1;Fusso1;Fustr1;Fustri1;F…	False	False	55.75031390134529	0.0003185246473806	Non-antimicrobial
OG0000001	Multi-phyla		Agabi_varbur_1;Altal1;Altalt1;Altbr1;Altro1;Amamu1;Armost1;Ascsa1;Aspcam1;Aspnov1;Aspoch1;Asptaic1;Bauco1;Blugr2;BlugrR1_1;Boeex1;Botbo1;Botci1;Cadsp1;Cenge3;Chafu1;Chagl1;Chagl_1;Chalo1;Chame1;Clapu1;Cocsa1;Cocvi1;Colch1;Colhig2;Colto1;Copci1;Copph3;Corca1;Cylol1;Daces1;Dacma1;DalEC12_1;Denna1;Dipse1;Falor1;Fusco1;Fuscu1;Fuseq1;Fusfu1;Fusgr1;Fusox2;Fusoxy1;Fusoxys1;Fusre1;Fusso1;Fustr1;Fustri1;F…	True	False
OG0000002	Multi-phyla		Agabi_varbur_1;Altal1;Altalt1;Altbr1;Altro1;Amamu1;Armost1;Ascsa1;Aspcam1;Aspnov1;Aspoch1;Asptaic1;Bauco1;Blugr2;BlugrR1_1;Boeex1;Botbo1;Botci1;Cadsp1;Cenge3;Chafu1;Chagl1;Chagl_1;Chalo1;Chame1;Clapu1;Cocsa1;Cocvi1;Colch1;Colhig2;Colto1;Copci1;Copph3;Corca1;Cylol1;Daces1;Dacma1;DalEC12_1;Denna1;Dipse1;Falor1;Fusco1;Fuscu1;Fuseq1;Fusfu1;Fusgr1;Fusox2;Fusoxy1;Fusoxys1;Fusre1;Fusso1;Fustr1;Fustri1;F…	False	False	42.242113475177305	0.2532495264726598	Non-antimicrobial
OG0000003	Multi-phyla		Altal1;Altalt1;Altbr1;Altro1;Amamu1;Armost1;Ascsa1;Aspcam1;Aspnov1;Aspoch1;Asptaic1;Boeex1;Botbo1;Botci1;Cadsp1;Cenge3;Chafu1;Chagl1;Chagl_1;Chalo1;Chame1;Clapu1;Cocsa1;Cocvi1;Colch1;Colhig2;Colto1;Copph3;Corca1;Cylol1;Daces1;Dacma1;DalEC12_1;Denna1;Dipse1;Falor1;Fusco1;Fuscu1;Fuseq1;Fusfu1;Fusgr1;Fusox2;Fusoxy1;Fusoxys1;Fusre1;Fusso1;Fustr1;Fustri1;Fusve2;Fusven1;Gaegr1;Galma1;Geopyr1;Gigmar1;Gi…	False	False	49.262175000000006	0.0704974366582231	Non-antimicrobial
OG0000004	Multi-phyla		Agabi_varbur_1;Altal1;Altalt1;Altbr1;Altro1;Amamu1;Armost1;Ascsa1;Aspcam1;Aspnov1;Aspoch1;Asptaic1;Bauco1;Blugr2;BlugrR1_1;Boeex1;Botbo1;Botci1;Cadsp1;Cenge3;Chafu1;Chagl1;Chagl_1;Chalo1;Chame1;Clapu1;Cocsa1;Cocvi1;Colch1;Colhig2;Colto1;Copci1;Copph3;Corca1;Cylol1;Daces1;Dacma1;DalEC12_1;Denna1;Dipse1;Falor1;Fusco1;Fuscu1;Fuseq1;Fusfu1;Fusgr1;Fusox2;Fusoxy1;Fusoxys1;Fusre1;Fusso1;Fustr1;Fustri1;F…	True	False
OG0000005	Multi-phyla		Agabi_varbur_1;Altal1;Altalt1;Altbr1;Altro1;Amamu1;Armost1;Aspcam1;Aspnov1;Aspoch1;Asptaic1;Bauco1;Boeex1;Botbo1;Botci1;Cadsp1;Cenge3;Chafu1;Chagl1;Chagl_1;Chalo1;Chame1;Cocsa1;Cocvi1;Colch1;Colhig2;Colto1;Copci1;Copph3;Corca1;Cylol1;Daces1;Dacma1;DalEC12_1;Denna1;Dipse1;Falor1;Fusco1;Fuscu1;Fuseq1;Fusfu1;Fusgr1;Fusox2;Fusoxy1;Fusoxys1;Fusre1;Fusso1;Fustr1;Fustri1;Fusve2;Fusven1;Gaegr1;Galma1;Gym…	True	False
OG0000006	Multi-phyla		Agabi_varbur_1;Altal1;Altalt1;Altbr1;Altro1;Amamu1;Armost1;Aspnov1;Aspoch1;Bauco1;Boeex1;Botbo1;Botci1;Cadsp1;Cenge3;Chafu1;Chagl1;Chagl_1;Chalo1;Chame1;Cocsa1;Cocvi1;Colch1;Colhig2;Colto1;Copci1;Copph3;Corca1;Cylol1;Daces1;Dacma1;DalEC12_1;Denna1;Dipse1;Falor1;Fusco1;Fuscu1;Fuseq1;Fusfu1;Fusgr1;Fusox2;Fusoxy1;Fusoxys1;Fusre1;Fusso1;Fustr1;Fustri1;Fusve2;Fusven1;Gaegr1;Galma1;Gyman1;Hebcy2;Helo22…	True	False
OG0000007	Multi-phyla		Agabi_varbur_1;Altal1;Altalt1;Altbr1;Altro1;Amamu1;Armost1;Ascsa1;Aspcam1;Aspnov1;Aspoch1;Asptaic1;Bauco1;Blugr2;BlugrR1_1;Boeex1;Botbo1;Botci1;Cadsp1;Cenge3;Chafu1;Chagl1;Chagl_1;Chalo1;Chame1;Clapu1;Cocsa1;Cocvi1;Colch1;Colhig2;Colto1;Copci1;Copph3;Corca1;Cylol1;Daces1;Dacma1;DalEC12_1;Denna1;Dipse1;Falor1;Fusco1;Fuscu1;Fuseq1;Fusfu1;Fusgr1;Fusox2;Fusoxy1;Fusoxys1;Fusre1;Fusso1;Fustr1;Fustri1;F…	False	False	87.51149056072134	0.9991415755698032	Antimicrobial
OG0000008	Multi-phyla		Altal1;Altalt1;Altbr1;Altro1;Armost1;Ascsa1;Aspcam1;Aspnov1;Aspoch1;Asptaic1;Bauco1;Boeex1;Botbo1;Botci1;Cadsp1;Cenge3;Chafu1;Chagl1;Chagl_1;Chalo1;Chame1;Clapu1;Cocsa1;Cocvi1;Colch1;Colhig2;Colto1;Copci1;Copph3;Corca1;Cylol1;Daces1;Dacma1;DalEC12_1;Denna1;Dipse1;Falor1;Fusco1;Fuscu1;Fuseq1;Fusfu1;Fusgr1;Fusox2;Fusoxy1;Fusoxys1;Fusre1;Fusso1;Fustr1;Fustri1;Fusve2;Fusven1;Gaegr1;Galma1;Hebcy2;Helo…	False	False	85.26320436158986	0.9006075788213193	Antimicrobial
OG0000009	Multi-phyla		Agabi_varbur_1;Altal1;Altalt1;Altbr1;Altro1;Amamu1;Armost1;Ascsa1;Aspcam1;Aspnov1;Aspoch1;Asptaic1;Bauco1;Boeex1;Botbo1;Botci1;Cadsp1;Cenge3;Chafu1;Chagl1;Chagl_1;Chalo1;Chame1;Clapu1;Cocsa1;Cocvi1;Colch1;Colhig2;Colto1;Copci1;Copph3;Corca1;Cylol1;Daces1;Dacma1;DalEC12_1;Denna1;Dipse1;Falor1;Fusco1;Fuscu1;Fuseq1;Fusfu1;Fusgr1;Fusox2;Fusoxy1;Fusoxys1;Fusre1;Fusso1;Fustr1;Fustri1;Fusve2;Fusven1;Gae…	True	False
OG0000010	Multi-phyla		Agabi_varbur_1;Altal1;Altalt1;Altbr1;Altro1;Amamu1;Armost1;Ascsa1;Aspcam1;Aspnov1;Aspoch1;Asptaic1;Blugr2;BlugrR1_1;Boeex1;Botbo1;Botci1;Cadsp1;Cenge3;Chafu1;Chagl1;Chagl_1;Chalo1;Chame1;Clapu1;Cocsa1;Cocvi1;Colch1;Colhig2;Colto1;Copci1;Copph3;Corca1;Cylol1;Daces1;Dacma1;DalEC12_1;Denna1;Dipse1;Falor1;Fusco1;Fuscu1;Fuseq1;Fusfu1;Fusgr1;Fusox2;Fusoxy1;Fusoxys1;Fusre1;Fusso1;Fustr1;Fustri1;Fusve2;F…	True	False
OG0000011	Multi-phyla		Agabi_varbur_1;Altal1;Altalt1;Altbr1;Altro1;Amamu1;Armost1;Ascsa1;Aspcam1;Aspnov1;Aspoch1;Asptaic1;Bauco1;Blugr2;BlugrR1_1;Boeex1;Botbo1;Botci1;Cadsp1;Cenge3;Chafu1;Chagl1;Chagl_1;Chalo1;Chame1;Clapu1;Cocsa1;Cocvi1;Colch1;Colhig2;Colto1;Copci1;Copph3;Corca1;Cylol1;Daces1;Dacma1;DalEC12_1;Denna1;Dipse1;Falor1;Fusco1;Fuscu1;Fuseq1;Fusfu1;Fusgr1;Fusox2;Fusoxy1;Fusoxys1;Fusre1;Fusso1;Fustr1;Fustri1;F…	False	False	50.18702786377709	0.996752358146364	Antimicrobial
OG0000012	Multi-phyla		Agabi_varbur_1;Altal1;Altalt1;Altbr1;Altro1;Amamu1;Armost1;Ascsa1;Aspnov1;Bauco1;Blugr2;BlugrR1_1;Boeex1;Botbo1;Botci1;Cadsp1;Cenge3;Chafu1;Chagl1;Chagl_1;Chalo1;Chame1;Clapu1;Cocsa1;Cocvi1;Colch1;Colhig2;Colto1;Copci1;Copph3;Corca1;Cylol1;Daces1;Dacma1;DalEC12_1;Denna1;Dipse1;Falor1;Fusco1;Fuscu1;Fuseq1;Fusfu1;Fusgr1;Fusox2;Fusoxy1;Fusoxys1;Fusre1;Fusso1;Fustr1;Fustri1;Fusve2;Fusven1;Gaegr1;Galm…	False	False	89.65586167800454	0.254433621767793	Non-antimicrobial
OG0000013	Multi-phyla		Agabi_varbur_1;Altal1;Altalt1;Altbr1;Altro1;Amamu1;Armost1;Ascsa1;Aspcam1;Aspnov1;Aspoch1;Asptaic1;Bauco1;Blugr2;BlugrR1_1;Boeex1;Botbo1;Botci1;Cadsp1;Cenge3;Chafu1;Chagl1;Chagl_1;Chalo1;Chame1;Clapu1;Cocsa1;Cocvi1;Colch1;Colhig2;Colto1;Copci1;Copph3;Corca1;Cylol1;Daces1;Dacma1;DalEC12_1;Denna1;Dipse1;Falor1;Fusco1;Fuscu1;Fuseq1;Fusfu1;Fusgr1;Fusox2;Fusoxy1;Fusoxys1;Fusre1;Fusso1;Fustr1;Fustri1;F…	False	False	91.41586833144154	0.2763949172540419	Non-antimicrobial
OG0000014	Multi-phyla		Agabi_varbur_1;Altal1;Altalt1;Altbr1;Altro1;Amamu1;Armost1;Ascsa1;Aspcam1;Aspnov1;Aspoch1;Asptaic1;Bauco1;Boeex1;Botbo1;Botci1;Cadsp1;Cenge3;Chafu1;Chagl1;Chagl_1;Chalo1;Chame1;Clapu1;Cocsa1;Cocvi1;Colch1;Colhig2;Colto1;Copci1;Copph3;Corca1;Cylol1;Daces1;Dacma1;DalEC12_1;Denna1;Dipse1;Falor1;Fusco1;Fuscu1;Fuseq1;Fusfu1;Fusgr1;Fusox2;Fusoxy1;Fusoxys1;Fusre1;Fusso1;Fustr1;Fustri1;Fusve2;Fusven1;Gae…	True	False
OG0000015	Multi-phyla		Agabi_varbur_1;Altal1;Altalt1;Altbr1;Altro1;Amamu1;Armost1;Ascsa1;Aspcam1;Aspnov1;Aspoch1;Asptaic1;Blugr2;BlugrR1_1;Boeex1;Botbo1;Botci1;Cadsp1;Cenge3;Chafu1;Chagl1;Chagl_1;Chalo1;Chame1;Clapu1;Cocsa1;Cocvi1;Colch1;Colhig2;Colto1;Copci1;Copph3;Corca1;Cylol1;Daces1;Dacma1;DalEC12_1;Denna1;Falor1;Fusco1;Fuscu1;Fuseq1;Fusfu1;Fusgr1;Fusox2;Fusoxy1;Fusoxys1;Fusre1;Fusso1;Fustr1;Fustri1;Fusve2;Fusven1;…	True	False
OG0000016	Multi-phyla		Altal1;Altalt1;Altbr1;Altro1;Amamu1;Aspcam1;Aspnov1;Aspoch1;Asptaic1;Boeex1;Botbo1;Cadsp1;Chafu1;Chagl1;Chagl_1;Chalo1;Chame1;Cocsa1;Cocvi1;Colch1;Colhig2;Colto1;Corca1;Cylol1;Daces1;Dacma1;DalEC12_1;Denna1;Dipse1;Falor1;Fusco1;Fuscu1;Fuseq1;Fusfu1;Fusgr1;Fusox2;Fusoxy1;Fusoxys1;Fusre1;Fusso1;Fustr1;Fustri1;Fusve2;Fusven1;Gaegr1;Gyman1;Helo229;Ilyeu1;Lepmu1;Lepor2;Macph1;Macpha1;Maggr1;MagnaMG8;M…	False	True
OG0000017	Multi-phyla		Agabi_varbur_1;Altal1;Altalt1;Altbr1;Altro1;Amamu1;Armost1;Ascsa1;Aspcam1;Aspnov1;Aspoch1;Asptaic1;Bauco1;Blugr2;BlugrR1_1;Boeex1;Botbo1;Botci1;Cadsp1;Cenge3;Chafu1;Chagl1;Chagl_1;Chalo1;Chame1;Clapu1;Cocsa1;Cocvi1;Colch1;Colhig2;Copci1;Copph3;Corca1;Cylol1;Daces1;Dacma1;DalEC12_1;Denna1;Dipse1;Falor1;Fusco1;Fuscu1;Fuseq1;Fusfu1;Fusgr1;Fusox2;Fusoxy1;Fusoxys1;Fusre1;Fusso1;Fustr1;Fustri1;Fusve2;F…	False	False	83.35076736672052	0.8204750501021036	Antimicrobial
OG0000018	Multi-phyla		Agabi_varbur_1;Altal1;Altalt1;Altbr1;Altro1;Amamu1;Armost1;Ascsa1;Aspcam1;Aspnov1;Aspoch1;Asptaic1;Bauco1;Blugr2;BlugrR1_1;Boeex1;Botbo1;Botci1;Cadsp1;Cenge3;Chafu1;Chagl1;Chagl_1;Chalo1;Chame1;Clapu1;Cocsa1;Cocvi1;Colch1;Colhig2;Colto1;Copci1;Copph3;Corca1;Cylol1;Daces1;Dacma1;DalEC12_1;Denna1;Dipse1;Falor1;Fusco1;Fuscu1;Fuseq1;Fusfu1;Fusgr1;Fusox2;Fusoxy1;Fusoxys1;Fusre1;Fusso1;Fustr1;Fustri1;F…	False	False	82.55976388888888	0.9950759490351754	Antimicrobial
OG0000019	Multi-phyla		Agabi_varbur_1;Altal1;Altalt1;Altbr1;Altro1;Amamu1;Armost1;Ascsa1;Aspcam1;Aspnov1;Aspoch1;Asptaic1;Bauco1;Blugr2;BlugrR1_1;Boeex1;Botbo1;Botci1;Cadsp1;Cenge3;Chafu1;Chagl1;Chagl_1;Chalo1;Chame1;Clapu1;Cocsa1;Cocvi1;Colch1;Colhig2;Colto1;Copci1;Copph3;Corca1;Cylol1;Daces1;Dacma1;DalEC12_1;Denna1;Dipse1;Falor1;Fusco1;Fuscu1;Fuseq1;Fusfu1;Fusgr1;Fusox2;Fusoxy1;Fusoxys1;Fusre1;Fusso1;Fustr1;Fustri1;F…	False	False	41.71029850746268	0.0354776300965118	Non-antimicrobial
OG0000020	Multi-phyla		Agabi_varbur_1;Altal1;Altalt1;Altro1;Amamu1;Armost1;Ascsa1;Aspnov1;Bauco1;Boeex1;Botbo1;Botci1;Cadsp1;Cenge3;Chafu1;Chagl1;Chagl_1;Chalo1;Chame1;Clapu1;Cocsa1;Cocvi1;Colch1;Colhig2;Colto1;Copci1;Copph3;Corca1;Cylol1;Daces1;Dacma1;DalEC12_1;Denna1;Dipse1;Falor1;Fusco1;Fuscu1;Fuseq1;Fusfu1;Fusgr1;Fusox2;Fusoxy1;Fusoxys1;Fusre1;Fusso1;Fustr1;Fustri1;Fusve2;Fusven1;Gaegr1;Galma1;Gigmar1;Gigro1;Gyman1…	False	False	78.62787913340937	0.9316682153357224	Antimicrobial
OG0000021	Multi-phyla		Agabi_varbur_1;Altal1;Altalt1;Altbr1;Altro1;Armost1;Aspcam1;Aspnov1;Aspoch1;Asptaic1;Bauco1;Boeex1;Botbo1;Botci1;Cadsp1;Chafu1;Chagl1;Chagl_1;Chalo1;Chame1;Clapu1;Cocsa1;Cocvi1;Colch1;Colhig2;Colto1;Copci1;Copph3;Corca1;Cylol1;Daces1;Dacma1;DalEC12_1;Denna1;Dipse1;Falor1;Fusco1;Fuscu1;Fuseq1;Fusfu1;Fusgr1;Fusox2;Fusoxy1;Fusoxys1;Fusre1;Fusso1;Fustr1;Fustri1;Fusve2;Fusven1;Gaegr1;Galma1;Geopyr1;Gy…	False	False	53.54328877005348	0.0140266938625487	Non-antimicrobial
OG0000022	Multi-phyla		Agabi_varbur_1;Altal1;Altalt1;Altbr1;Altro1;Amamu1;Armost1;Ascsa1;Aspcam1;Aspnov1;Aspoch1;Asptaic1;Boeex1;Botci1;Cadsp1;Cenge3;Chafu1;Chagl1;Chagl_1;Chalo1;Chame1;Clapu1;Cocsa1;Cocvi1;Colch1;Colhig2;Colto1;Copci1;Copph3;Corca1;Cylol1;Daces1;Dacma1;DalEC12_1;Denna1;Dipse1;Falor1;Fusco1;Fuscu1;Fuseq1;Fusfu1;Fusgr1;Fusox2;Fusoxy1;Fusoxys1;Fusre1;Fusso1;Fustr1;Fustri1;Fusve2;Fusven1;Gaegr1;Galma1;Gym…	False	False	47.628755458515286	1.5490624210346022e-05	Non-antimicrobial
OG0000023	Multi-phyla		Agabi_varbur_1;Altal1;Altalt1;Altbr1;Altro1;Amamu1;Armost1;Ascsa1;Aspcam1;Aspnov1;Aspoch1;Asptaic1;Bauco1;Blugr2;BlugrR1_1;Boeex1;Botbo1;Botci1;Cadsp1;Cenge3;Chafu1;Chagl1;Chagl_1;Chalo1;Chame1;Clapu1;Cocsa1;Cocvi1;Colch1;Colhig2;Colto1;Copci1;Copph3;Corca1;Cylol1;Daces1;Dacma1;DalEC12_1;Denna1;Dipse1;Falor1;Fusco1;Fuscu1;Fuseq1;Fusfu1;Fusgr1;Fusox2;Fusoxy1;Fusoxys1;Fusre1;Fusso1;Fustr1;Fustri1;F…	True	False
OG0000024	Multi-phyla		Agabi_varbur_1;Altal1;Altalt1;Altbr1;Altro1;Amamu1;Armost1;Ascsa1;Aspcam1;Aspnov1;Aspoch1;Asptaic1;Bauco1;Blugr2;BlugrR1_1;Boeex1;Botbo1;Botci1;Cadsp1;Cenge3;Chafu1;Chagl1;Chagl_1;Chalo1;Chame1;Clapu1;Cocsa1;Cocvi1;Colch1;Colhig2;Colto1;Copci1;Copph3;Corca1;Cylol1;Daces1;Dacma1;DalEC12_1;Denna1;Dipse1;Falor1;Fusco1;Fuscu1;Fuseq1;Fusfu1;Fusgr1;Fusox2;Fusoxy1;Fusoxys1;Fusre1;Fusso1;Fustr1;Fustri1;F…	True	False
OG0000025	Multi-phyla		Agabi_varbur_1;Altal1;Altalt1;Altbr1;Altro1;Armost1;Aspcam1;Aspnov1;Aspoch1;Asptaic1;Boeex1;Botbo1;Botci1;Cadsp1;Cenge3;Chafu1;Chagl1;Chagl_1;Chame1;Cocsa1;Cocvi1;Colch1;Colhig2;Colto1;Copci1;Copph3;Corca1;Cylol1;Daces1;Dacma1;Denna1;Dipse1;Falor1;Fusco1;Fuscu1;Fuseq1;Fusfu1;Fusgr1;Fusox2;Fusoxy1;Fusoxys1;Fusre1;Fusso1;Fustr1;Fustri1;Fusve2;Fusven1;Gaegr1;Helo229;Ilyeu1;Lepmu1;Lepor2;Macph1;Macph…	True	False
OG0000026	Phylum-specific	Ascomycetes	Altal1;Altalt1;Altbr1;Altro1;Ascsa1;Aspcam1;Aspnov1;Aspoch1;Asptaic1;Bauco1;Blugr2;BlugrR1_1;Boeex1;Botci1;Cadsp1;Cenge3;Chafu1;Chagl1;Chagl_1;Chalo1;Chame1;Clapu1;Cocsa1;Cocvi1;Colch1;Colhig2;Colto1;Corca1;Cylol1;Daces1;Dacma1;DalEC12_1;Denna1;Dipse1;Falor1;Fusco1;Fuscu1;Fuseq1;Fusfu1;Fusgr1;Fusox2;Fusoxy1;Fusoxys1;Fusre1;Fusso1;Fustr1;Fustri1;Fusve2;Fusven1;Gaegr1;Helo229;Ilyeu1;Lepmu1;Lepor2;M…	True	True
OG0000027	Multi-phyla		Agabi_varbur_1;Altal1;Altalt1;Altbr1;Altro1;Ascsa1;Aspcam1;Aspnov1;Aspoch1;Asptaic1;Blugr2;BlugrR1_1;Boeex1;Botci1;Cadsp1;Chafu1;Chagl1;Chagl_1;Chalo1;Chame1;Clapu1;Cocsa1;Cocvi1;Colch1;Colhig2;Colto1;Copci1;Copph3;Corca1;Cylol1;Daces1;Dacma1;DalEC12_1;Denna1;Dipse1;Falor1;Fusco1;Fuscu1;Fuseq1;Fusfu1;Fusgr1;Fusox2;Fusoxy1;Fusoxys1;Fusre1;Fusso1;Fustr1;Fustri1;Fusve2;Fusven1;Gaegr1;Galma1;Gyman1;H…	True	False
OG0000028	Multi-phyla		Agabi_varbur_1;Altal1;Altalt1;Altbr1;Altro1;Amamu1;Armost1;Ascsa1;Aspnov1;Boeex1;Botbo1;Botci1;Cadsp1;Chafu1;Chagl1;Chalo1;Clapu1;Cocsa1;Cocvi1;Colch1;Colhig2;Colto1;Copci1;Copph3;Corca1;Cylol1;Daces1;Dacma1;DalEC12_1;Denna1;Falor1;Fusco1;Fuscu1;Fuseq1;Fusfu1;Fusgr1;Fusox2;Fusoxy1;Fusoxys1;Fusre1;Fusso1;Fustr1;Fustri1;Fusve2;Fusven1;Gaegr1;Galma1;Gigmar1;Hebcy2;Helo229;Hetan2;Ilyeu1;Lacbi2;Lepmu1…	False	False	86.47254010278773	0.991866616690554	Antimicrobial
OG0000029	Multi-phyla		Agabi_varbur_1;Altal1;Altalt1;Altbr1;Altro1;Armost1;Ascsa1;Aspcam1;Aspnov1;Aspoch1;Asptaic1;Bauco1;Boeex1;Botbo1;Botci1;Cadsp1;Cenge3;Chafu1;Chagl1;Chagl_1;Chalo1;Chame1;Clapu1;Cocsa1;Cocvi1;Colch1;Colhig2;Colto1;Copci1;Copph3;Corca1;Cylol1;Daces1;Dacma1;DalEC12_1;Denna1;Dipse1;Falor1;Fusco1;Fuscu1;Fuseq1;Fusfu1;Fusgr1;Fusox2;Fusoxy1;Fusoxys1;Fusre1;Fusso1;Fustr1;Fustri1;Fusve2;Fusven1;Gaegr1;Gal…	True	False
OG0000030	Multi-phyla		Agabi_varbur_1;Altal1;Altalt1;Altbr1;Altro1;Armost1;Ascsa1;Aspcam1;Aspnov1;Aspoch1;Asptaic1;Bauco1;Boeex1;Botbo1;Botci1;Cadsp1;Chafu1;Chagl1;Chagl_1;Chalo1;Chame1;Clapu1;Cocsa1;Cocvi1;Colch1;Colhig2;Colto1;Copci1;Copph3;Corca1;Cylol1;Daces1;Dacma1;DalEC12_1;Denna1;Dipse1;Falor1;Fusco1;Fuscu1;Fuseq1;Fusfu1;Fusgr1;Fusox2;Fusoxy1;Fusoxys1;Fusre1;Fusso1;Fustr1;Fustri1;Fusve2;Fusven1;Gaegr1;Galma1;Gym…	True	False
OG0000031	Multi-phyla		Altal1;Altalt1;Altbr1;Altro1;Ascsa1;Aspcam1;Aspnov1;Aspoch1;Asptaic1;Bauco1;Blugr2;BlugrR1_1;Boeex1;Botci1;Cadsp1;Cenge3;Chafu1;Chagl1;Chagl_1;Chalo1;Chame1;Clapu1;Cocsa1;Cocvi1;Colch1;Colhig2;Colto1;Corca1;Cylol1;Daces1;Dacma1;DalEC12_1;Denna1;Dipse1;Falor1;Fusco1;Fuscu1;Fuseq1;Fusfu1;Fusgr1;Fusox2;Fusoxy1;Fusoxys1;Fusre1;Fusso1;Fustr1;Fustri1;Fusve2;Fusven1;Gaegr1;Geopyr1;Gigmar1;Gigro1;Helo229…	True	False
OG0000032	Multi-phyla		Agabi_varbur_1;Altal1;Altalt1;Altbr1;Altro1;Armost1;Ascsa1;Aspcam1;Asptaic1;Bauco1;Blugr2;BlugrR1_1;Boeex1;Botbo1;Botci1;Cadsp1;Cenge3;Chagl1;Chagl_1;Chalo1;Chame1;Clapu1;Cocsa1;Cocvi1;Colch1;Colhig2;Colto1;Copci1;Copph3;Corca1;Cylol1;Daces1;Dacma1;DalEC12_1;Denna1;Dipse1;Falor1;Fusco1;Fuseq1;Fusfu1;Fusgr1;Fusox2;Fusoxy1;Fusoxys1;Fusre1;Fusso1;Fustr1;Fustri1;Fusve2;Fusven1;Gaegr1;Galma1;Gigmar1;G…	False	False	52.05930635838149	0.1841132746985765	Non-antimicrobial
OG0000033	Multi-phyla		Agabi_varbur_1;Altal1;Altalt1;Altbr1;Altro1;Armost1;Ascsa1;Aspcam1;Aspnov1;Aspoch1;Asptaic1;Bauco1;Boeex1;Botci1;Cadsp1;Chafu1;Chagl1;Chagl_1;Chalo1;Chame1;Clapu1;Cocsa1;Cocvi1;Colch1;Colhig2;Colto1;Copci1;Copph3;Corca1;Cylol1;Daces1;Dacma1;DalEC12_1;Denna1;Dipse1;Falor1;Fusco1;Fuscu1;Fuseq1;Fusfu1;Fusgr1;Fusox2;Fusoxy1;Fusoxys1;Fusre1;Fusso1;Fustr1;Fustri1;Fusve2;Fusven1;Gaegr1;Galma1;Gyman1;Hel…	True	False
OG0000034	Multi-phyla		Agabi_varbur_1;Altal1;Altalt1;Altbr1;Altro1;Amamu1;Armost1;Ascsa1;Aspcam1;Aspnov1;Aspoch1;Asptaic1;Bauco1;Blugr2;Boeex1;Botbo1;Botci1;Cadsp1;Cenge3;Chafu1;Chagl1;Chagl_1;Chalo1;Chame1;Cocsa1;Cocvi1;Colch1;Colhig2;Colto1;Copci1;Copph3;Corca1;Cylol1;Daces1;Dacma1;DalEC12_1;Denna1;Dipse1;Falor1;Fusco1;Fuscu1;Fuseq1;Fusfu1;Fusgr1;Fusox2;Fusoxy1;Fusoxys1;Fusre1;Fusso1;Fustr1;Fustri1;Fusve2;Fusven1;Gae…	False	False	85.0744401168452	0.6678769676863567	Antimicrobial
OG0000035	Multi-phyla		Agabi_varbur_1;Altal1;Altalt1;Altbr1;Altro1;Armost1;Ascsa1;Aspcam1;Aspnov1;Aspoch1;Asptaic1;Bauco1;Boeex1;Botbo1;Botci1;Cadsp1;Cenge3;Chafu1;Chagl1;Chagl_1;Chalo1;Chame1;Clapu1;Cocsa1;Cocvi1;Colch1;Colhig2;Colto1;Copci1;Copph3;Corca1;Cylol1;Daces1;Dacma1;DalEC12_1;Denna1;Dipse1;Falor1;Fusco1;Fuscu1;Fuseq1;Fusfu1;Fusgr1;Fusox2;Fusoxy1;Fusoxys1;Fusre1;Fusso1;Fustr1;Fustri1;Fusve2;Fusven1;Gaegr1;Gal…	True	False
OG0000036	Multi-phyla		Agabi_varbur_1;Altal1;Altalt1;Altbr1;Altro1;Armost1;Ascsa1;Aspnov1;Aspoch1;Asptaic1;Boeex1;Botbo1;Botci1;Cadsp1;Chafu1;Chagl1;Chagl_1;Chalo1;Chame1;Clapu1;Cocsa1;Cocvi1;Colch1;Colhig2;Colto1;Copci1;Copph3;Corca1;Cylol1;Daces1;Dacma1;DalEC12_1;Denna1;Dipse1;Falor1;Fusco1;Fuscu1;Fuseq1;Fusfu1;Fusgr1;Fusox2;Fusoxy1;Fusoxys1;Fusre1;Fusso1;Fustr1;Fustri1;Fusve2;Fusven1;Gaegr1;Galma1;Gyman1;Helo229;Het…	True	False
OG0000037	Multi-phyla		Agabi_varbur_1;Altal1;Altalt1;Altbr1;Altro1;Amamu1;Armost1;Ascsa1;Aspnov1;Aspoch1;Bauco1;Boeex1;Botbo1;Botci1;Cadsp1;Cenge3;Chafu1;Chagl1;Chagl_1;Chalo1;Chame1;Cocsa1;Cocvi1;Colch1;Colhig2;Colto1;Copci1;Copph3;Corca1;Cylol1;Daces1;Dacma1;DalEC12_1;Denna1;Dipse1;Falor1;Fusco1;Fuscu1;Fuseq1;Fusfu1;Fusgr1;Fusox2;Fusoxy1;Fusoxys1;Fusre1;Fusso1;Fustr1;Fustri1;Fusve2;Fusven1;Gaegr1;Galma1;Geopyr1;Gigma…	True	False
OG0000038	Multi-phyla		Altal1;Altalt1;Altbr1;Altro1;Ascsa1;Aspnov1;Blugr2;BlugrR1_1;Boeex1;Botci1;Cadsp1;Cenge3;Chafu1;Chagl1;Chagl_1;Chalo1;Chame1;Clapu1;Cocsa1;Cocvi1;Colch1;Colhig2;Colto1;Corca1;Cylol1;Daces1;Dacma1;DalEC12_1;Denna1;Dipse1;Falor1;Fusco1;Fuscu1;Fuseq1;Fusfu1;Fusgr1;Fusox2;Fusoxy1;Fusoxys1;Fusre1;Fusso1;Fustr1;Fustri1;Fusve2;Fusven1;Gaegr1;Gyman1;Helo229;Hetan2;Ilyeu1;Lepmu1;Lepor2;Macph1;Macpha1;Magg…	False	False	83.36884646628756	0.8712131533481646	Antimicrobial
OG0000039	Multi-phyla		Agabi_varbur_1;Altal1;Altalt1;Altbr1;Altro1;Amamu1;Armost1;Ascsa1;Aspcam1;Aspnov1;Aspoch1;Asptaic1;Bauco1;Blugr2;BlugrR1_1;Boeex1;Botbo1;Botci1;Cadsp1;Cenge3;Chafu1;Chagl1;Chagl_1;Chalo1;Chame1;Clapu1;Cocsa1;Cocvi1;Colch1;Colhig2;Colto1;Corca1;Cylol1;Daces1;Dacma1;DalEC12_1;Denna1;Dipse1;Falor1;Fusco1;Fuscu1;Fuseq1;Fusfu1;Fusgr1;Fusox2;Fusoxy1;Fusoxys1;Fusre1;Fusso1;Fustr1;Fustri1;Fusve2;Fusven1;…	True	False
OG0000040	Multi-phyla		Agabi_varbur_1;Altal1;Altalt1;Amamu1;Armost1;Aspcam1;Aspnov1;Aspoch1;Asptaic1;Cadsp1;Cocsa1;Cocvi1;Copci1;Copph3;Fusco1;Fuscu1;Fuseq1;Fusfu1;Fusgr1;Fusoxy1;Fusoxys1;Fusre1;Fusso1;Fustri1;Fusven1;Galma1;Gyman1;Hebcy2;Helo229;Hetan2;Lacbi2;Lepor2;Olipa1;Paxin1;Pensub1;Phimu1;Pilcr1;Pismi1;PleosPC15_1;Pyrly1;Schco1;Sclci1;Sebve1;Sindi4;Spogr1;Spore1;Thacu1;Trave1;Tubma1;U_tricho_v1;Ustbr1;Usthor1;Us…	False	False	71.7696649916248	0.9164697123067302	Antimicrobial
OG0000041	Multi-phyla		Altal1;Altalt1;Altbr1;Altro1;Ascsa1;Aspcam1;Aspnov1;Aspoch1;Asptaic1;Bauco1;Blugr2;BlugrR1_1;Boeex1;Botci1;Cadsp1;Cenge3;Chafu1;Chagl1;Chagl_1;Chalo1;Chame1;Clapu1;Cocsa1;Cocvi1;Colch1;Colhig2;Colto1;Corca1;Cylol1;Daces1;Dacma1;Denna1;Dipse1;Falor1;Fusco1;Fuscu1;Fuseq1;Fusfu1;Fusgr1;Fusox2;Fusoxy1;Fusoxys1;Fusre1;Fusso1;Fustr1;Fustri1;Fusve2;Fusven1;Gaegr1;Helo229;Ilyeu1;Lepmu1;Lepor2;Macph1;Macp…	False	False	50.54113074204947	0.9885511039331548	Antimicrobial
OG0000042	Multi-phyla		Altal1;Altalt1;Altbr1;Altro1;Ascsa1;Aspcam1;Aspnov1;Asptaic1;Bauco1;Boeex1;Botci1;Cadsp1;Cenge3;Chafu1;Chagl1;Chagl_1;Chalo1;Chame1;Cocsa1;Cocvi1;Colch1;Colhig2;Colto1;Corca1;Cylol1;Daces1;Dacma1;DalEC12_1;Denna1;Dipse1;Falor1;Fusco1;Fuscu1;Fuseq1;Fusfu1;Fusgr1;Fusox2;Fusoxy1;Fusoxys1;Fusre1;Fusso1;Fustr1;Fustri1;Fusve2;Fusven1;Gaegr1;Gyman1;Ilyeu1;Lepmu1;Lepor2;Macph1;Macpha1;Maggr1;MagnaMG8;Mag…	False	False	89.38809275664408	0.9426216404131428	Antimicrobial
OG0000043	Multi-phyla		Agabi_varbur_1;Altal1;Altalt1;Altbr1;Altro1;Amamu1;Armost1;Ascsa1;Aspcam1;Aspoch1;Asptaic1;Bauco1;Blugr2;BlugrR1_1;Boeex1;Botbo1;Botci1;Cadsp1;Cenge3;Chafu1;Chagl1;Chagl_1;Chalo1;Chame1;Clapu1;Cocsa1;Cocvi1;Colch1;Colhig2;Colto1;Copci1;Copph3;Corca1;Cylol1;Daces1;Dacma1;DalEC12_1;Denna1;Dipse1;Falor1;Fusco1;Fuscu1;Fuseq1;Fusfu1;Fusgr1;Fusox2;Fusoxy1;Fusoxys1;Fusre1;Fusso1;Fustr1;Fustri1;Fusve2;Fu…	False	False	56.011418181818186	0.0089933044157084	Non-antimicrobial
OG0000044	Multi-phyla		Agabi_varbur_1;Altal1;Altalt1;Altbr1;Altro1;Amamu1;Armost1;Ascsa1;Aspcam1;Aspnov1;Aspoch1;Asptaic1;Bauco1;Boeex1;Botbo1;Botci1;Cadsp1;Cenge3;Chafu1;Chalo1;Chame1;Clapu1;Cocsa1;Cocvi1;Colch1;Colhig2;Colto1;Copci1;Copph3;Corca1;Cylol1;Daces1;Dacma1;DalEC12_1;Denna1;Dipse1;Falor1;Fusco1;Fuscu1;Fuseq1;Fusfu1;Fusgr1;Fusox2;Fusoxy1;Fusoxys1;Fusre1;Fusso1;Fustr1;Fustri1;Fusve2;Fusven1;Gaegr1;Galma1;Gyma…	False	False	87.09848021582735	0.6647278203117808	Antimicrobial
OG0000045	Multi-phyla		Agabi_varbur_1;Altal1;Altalt1;Altbr1;Altro1;Ascsa1;Aspcam1;Aspnov1;Aspoch1;Asptaic1;Bauco1;Boeex1;Botci1;Cadsp1;Chafu1;Chagl1;Chagl_1;Chalo1;Chame1;Clapu1;Cocsa1;Cocvi1;Colch1;Colhig2;Colto1;Copci1;Copph3;Corca1;Cylol1;Daces1;Dacma1;DalEC12_1;Denna1;Dipse1;Falor1;Fusco1;Fuscu1;Fuseq1;Fusfu1;Fusgr1;Fusox2;Fusoxy1;Fusoxys1;Fusre1;Fusso1;Fustr1;Fustri1;Fusve2;Fusven1;Gaegr1;Galma1;Gyman1;Helo229;Ily…	True	False
OG0000046	Multi-phyla		Agabi_varbur_1;Altal1;Altalt1;Altbr1;Altro1;Amamu1;Armost1;Ascsa1;Bauco1;Boeex1;Botbo1;Cadsp1;Cenge3;Chafu1;Chagl1;Chagl_1;Chalo1;Chame1;Clapu1;Cocsa1;Cocvi1;Colch1;Colhig2;Colto1;Copci1;Copph3;Corca1;Cylol1;Daces1;Dacma1;DalEC12_1;Denna1;Dipse1;Falor1;Fusco1;Fuscu1;Fuseq1;Fusfu1;Fusgr1;Fusox2;Fusoxy1;Fusoxys1;Fusre1;Fusso1;Fustr1;Fustri1;Fusve2;Fusven1;Gaegr1;Galma1;Geopyr1;Gigmar1;Gigro1;Gyman1…	False	False	88.20946355446355	0.1568807330335157	Non-antimicrobial
OG0000047	Multi-phyla		Agabi_varbur_1;Altal1;Altalt1;Altbr1;Altro1;Amamu1;Armost1;Ascsa1;Aspcam1;Aspnov1;Aspoch1;Asptaic1;Boeex1;Botci1;Cadsp1;Cenge3;Chafu1;Chagl1;Chagl_1;Chalo1;Chame1;Clapu1;Cocsa1;Cocvi1;Colch1;Colhig2;Colto1;Copci1;Copph3;Corca1;Cylol1;Daces1;Dacma1;DalEC12_1;Denna1;Dipse1;Falor1;Fusco1;Fuscu1;Fuseq1;Fusfu1;Fusgr1;Fusox2;Fusoxy1;Fusoxys1;Fusre1;Fusso1;Fustr1;Fustri1;Fusve2;Fusven1;Gaegr1;Galma1;Gym…	False	False	76.28482432942955	0.9456076715151558	Antimicrobial
OG0000048	Multi-phyla		Altal1;Altalt1;Altbr1;Altro1;Amamu1;Armost1;Ascsa1;Aspcam1;Aspoch1;Asptaic1;Boeex1;Botbo1;Botci1;Cadsp1;Cenge3;Chafu1;Chagl1;Chagl_1;Chalo1;Chame1;Clapu1;Cocsa1;Cocvi1;Colch1;Colhig2;Colto1;Copci1;Corca1;Cylol1;Daces1;Dacma1;DalEC12_1;Denna1;Dipse1;Falor1;Fusco1;Fuscu1;Fuseq1;Fusfu1;Fusgr1;Fusox2;Fusoxy1;Fusoxys1;Fusre1;Fusso1;Fustr1;Fustri1;Fusve2;Fusven1;Gaegr1;Galma1;Gyman1;Hebcy2;Helo229;Ilye…	False	False	91.65416982152514	0.0856579201006371	Non-antimicrobial
OG0000049	Multi-phyla		Altal1;Altalt1;Altbr1;Altro1;Ascsa1;Aspcam1;Aspnov1;Asptaic1;Boeex1;Cadsp1;Cenge3;Chafu1;Chagl1;Chagl_1;Chalo1;Chame1;Cocsa1;Cocvi1;Colch1;Colhig2;Colto1;Copci1;Copph3;Corca1;Cylol1;Daces1;Dacma1;DalEC12_1;Denna1;Dipse1;Falor1;Fusco1;Fuscu1;Fuseq1;Fusfu1;Fusgr1;Fusox2;Fusoxy1;Fusoxys1;Fusre1;Fusso1;Fustr1;Fustri1;Fusve2;Fusven1;Gaegr1;Hebcy2;Helo229;Ilyeu1;Lepmu1;Lepor2;Lobtra1;Macph1;Maggr1;Magn…	False	False	84.94667135621833	0.9821284297160736	Antimicrobial
OG0000050	Multi-phyla		Agabi_varbur_1;Altal1;Altalt1;Altbr1;Altro1;Amamu1;Armost1;Ascsa1;Aspcam1;Aspnov1;Asptaic1;Boeex1;Botbo1;Botci1;Cadsp1;Cenge3;Chafu1;Chagl1;Chagl_1;Chalo1;Chame1;Clapu1;Cocsa1;Cocvi1;Colch1;Colhig2;Colto1;Copph3;Corca1;Daces1;Dacma1;DalEC12_1;Denna1;Dipse1;Falor1;Fusco1;Fuscu1;Fuseq1;Fusfu1;Fusgr1;Fusox2;Fusoxy1;Fusoxys1;Fusre1;Fusso1;Fustr1;Fustri1;Fusve2;Fusven1;Gaegr1;Galma1;Geopyr1;Gigmar1;Gi…	True	False
OG0000051	Multi-phyla		Agabi_varbur_1;Altal1;Altalt1;Altbr1;Altro1;Armost1;Ascsa1;Aspcam1;Aspnov1;Aspoch1;Asptaic1;Boeex1;Botbo1;Botci1;Cadsp1;Chafu1;Chagl1;Chagl_1;Chame1;Cocsa1;Cocvi1;Colch1;Colhig2;Colto1;Copci1;Corca1;Cylol1;Daces1;Dacma1;DalEC12_1;Denna1;Dipse1;Falor1;Fusco1;Fuscu1;Fuseq1;Fusfu1;Fusgr1;Fusox2;Fusoxy1;Fusoxys1;Fusre1;Fusso1;Fustr1;Fustri1;Fusve2;Fusven1;Gaegr1;Galma1;Helo229;Hetan2;Ilyeu1;Lepmu1;Le…	True	False
OG0000052	Multi-phyla		Agabi_varbur_1;Altal1;Altalt1;Altbr1;Altro1;Amamu1;Armost1;Ascsa1;Aspcam1;Aspnov1;Aspoch1;Asptaic1;Bauco1;Boeex1;Botbo1;Botci1;Cadsp1;Cenge3;Chafu1;Chagl1;Chagl_1;Chalo1;Chame1;Clapu1;Cocsa1;Cocvi1;Colch1;Colhig2;Colto1;Copci1;Copph3;Corca1;Cylol1;Daces1;Dacma1;DalEC12_1;Denna1;Dipse1;Falor1;Fusco1;Fuscu1;Fuseq1;Fusfu1;Fusgr1;Fusox2;Fusoxy1;Fusoxys1;Fusre1;Fusso1;Fustr1;Fustri1;Fusve2;Fusven1;Gae…	True	False
OG0000053	Multi-phyla		Agabi_varbur_1;Altal1;Altalt1;Altbr1;Altro1;Ascsa1;Aspcam1;Aspnov1;Aspoch1;Asptaic1;Bauco1;Boeex1;Cadsp1;Cenge3;Chafu1;Chagl1;Chagl_1;Chalo1;Chame1;Clapu1;Cocsa1;Cocvi1;Colch1;Colhig2;Colto1;Copci1;Copph3;Corca1;Cylol1;Daces1;Dacma1;DalEC12_1;Denna1;Dipse1;Falor1;Fusco1;Fuscu1;Fuseq1;Fusfu1;Fusgr1;Fusox2;Fusoxy1;Fusoxys1;Fusre1;Fusso1;Fustr1;Fustri1;Fusve2;Fusven1;Gaegr1;Galma1;Gyman1;Hebcy2;Helo…	False	False	90.347704970949	0.0876102659067755	Non-antimicrobial
OG0000054	Multi-phyla		Agabi_varbur_1;Altal1;Altalt1;Altbr1;Altro1;Amamu1;Armost1;Ascsa1;Aspcam1;Aspnov1;Aspoch1;Asptaic1;Bauco1;Blugr2;BlugrR1_1;Boeex1;Botbo1;Botci1;Cadsp1;Cenge3;Chafu1;Chagl1;Chagl_1;Chalo1;Chame1;Clapu1;Cocsa1;Cocvi1;Colch1;Colhig2;Colto1;Copph3;Corca1;Cylol1;Daces1;Dacma1;DalEC12_1;Denna1;Dipse1;Falor1;Fusco1;Fuscu1;Fuseq1;Fusfu1;Fusgr1;Fusox2;Fusoxy1;Fusoxys1;Fusre1;Fusso1;Fustr1;Fustri1;Fusve2;F…	False	True
OG0000055	Multi-phyla		Altal1;Altalt1;Altbr1;Altro1;Ascsa1;Aspcam1;Aspoch1;Asptaic1;Boeex1;Cadsp1;Cenge3;Chafu1;Chagl1;Chagl_1;Chalo1;Chame1;Cocsa1;Cocvi1;Colch1;Colhig2;Colto1;Copci1;Copph3;Corca1;Cylol1;Daces1;Dacma1;DalEC12_1;Denna1;Falor1;Fusco1;Fuscu1;Fuseq1;Fusfu1;Fusgr1;Fusox2;Fusoxy1;Fusoxys1;Fusre1;Fusso1;Fustr1;Fustri1;Fusve2;Fusven1;Gaegr1;Helo229;Ilyeu1;Lepmu1;Lepor2;Maggr1;MagnaMG8;MagorGY11_1;Melbi2;Melva…	True	False
OG0000056	Multi-phyla		Agabi_varbur_1;Altal1;Armost1;Aspcam1;Aspoch1;Asptaic1;Boeex1;Botbo1;Cadsp1;Cenge3;Chafu1;Chagl1;Chagl_1;Chame1;Clapu1;Colch1;Colhig2;Colto1;Copci1;Copph3;Corca1;Cylol1;Daces1;Dacma1;DalEC12_1;Denna1;Dipse1;Falor1;Fusco1;Fuscu1;Fuseq1;Fusfu1;Fusgr1;Fusox2;Fusoxy1;Fusoxys1;Fusre1;Fusso1;Fustr1;Fustri1;Fusve2;Fusven1;Gaegr1;Galma1;Hebcy2;Helo229;Hetan2;Ilyeu1;Lacbi2;Lepor2;Macph1;Macpha1;Maggr1;Mag…	False	False	86.84873007968127	0.8139837109544257	Antimicrobial
OG0000057	Multi-phyla		Agabi_varbur_1;Altal1;Altalt1;Altbr1;Altro1;Amamu1;Armost1;Ascsa1;Aspcam1;Aspnov1;Aspoch1;Asptaic1;Bauco1;Boeex1;Botbo1;Cadsp1;Cenge3;Chafu1;Chagl1;Chagl_1;Chalo1;Chame1;Clapu1;Cocsa1;Cocvi1;Colch1;Colhig2;Colto1;Copci1;Copph3;Corca1;Cylol1;Daces1;Dacma1;DalEC12_1;Denna1;Dipse1;Falor1;Fusco1;Fuscu1;Fuseq1;Fusfu1;Fusgr1;Fusox2;Fusoxy1;Fusoxys1;Fusre1;Fusso1;Fustr1;Fustri1;Fusve2;Fusven1;Gaegr1;Gal…	False	False	85.04941114982579	0.0828922353813725	Non-antimicrobial
OG0000058	Multi-phyla		Agabi_varbur_1;Altal1;Altalt1;Altbr1;Altro1;Amamu1;Armost1;Ascsa1;Aspcam1;Aspnov1;Aspoch1;Asptaic1;Bauco1;Blugr2;BlugrR1_1;Boeex1;Botbo1;Botci1;Cadsp1;Cenge3;Chalo1;Chame1;Clapu1;Cocsa1;Cocvi1;Colhig2;Colto1;Copci1;Copph3;Corca1;Cylol1;Daces1;Dacma1;Denna1;Dipse1;Falor1;Fusco1;Fuscu1;Fuseq1;Fusfu1;Fusgr1;Fusox2;Fusoxy1;Fusoxys1;Fusre1;Fusso1;Fustr1;Fustri1;Fusve2;Fusven1;Gaegr1;Galma1;Geopyr1;Gig…	True	False
OG0000059	Multi-phyla		Agabi_varbur_1;Altal1;Altalt1;Altbr1;Altro1;Amamu1;Armost1;Ascsa1;Aspcam1;Aspoch1;Asptaic1;Boeex1;Botbo1;Botci1;Cadsp1;Cenge3;Chafu1;Chagl1;Chagl_1;Chalo1;Chame1;Cocsa1;Cocvi1;Colch1;Colhig2;Colto1;Copci1;Copph3;Corca1;Cylol1;Daces1;Dacma1;DalEC12_1;Denna1;Dipse1;Falor1;Fusco1;Fuscu1;Fuseq1;Fusfu1;Fusgr1;Fusox2;Fusoxy1;Fusoxys1;Fusre1;Fusso1;Fustr1;Fustri1;Fusve2;Fusven1;Gaegr1;Galma1;Geopyr1;Gig…	True	False
OG0000060	Multi-phyla		Altal1;Altalt1;Altbr1;Altro1;Aspcam1;Aspnov1;Aspoch1;Asptaic1;Bauco1;Boeex1;Cadsp1;Cenge3;Chafu1;Chagl1;Chagl_1;Chalo1;Chame1;Cocsa1;Cocvi1;Colch1;Colhig2;Colto1;Copph3;Corca1;Cylol1;Daces1;Dacma1;DalEC12_1;Denna1;Falor1;Fusco1;Fuscu1;Fuseq1;Fusfu1;Fusgr1;Fusox2;Fusoxy1;Fusoxys1;Fusre1;Fusso1;Fustr1;Fustri1;Fusve2;Fusven1;Gaegr1;Gyman1;Helo229;Ilyeu1;Lepmu1;Lepor2;Macph1;Macpha1;Maggr1;MagnaMG8;M…	False	False	84.2689838445329	0.8491710938529957	Antimicrobial
OG0000061	Multi-phyla		Agabi_varbur_1;Altal1;Altalt1;Altbr1;Altro1;Amamu1;Armost1;Ascsa1;Aspcam1;Aspnov1;Aspoch1;Asptaic1;Bauco1;BlugrR1_1;Boeex1;Botbo1;Botci1;Cadsp1;Chafu1;Chagl1;Chagl_1;Chalo1;Chame1;Clapu1;Cocsa1;Cocvi1;Colch1;Colhig2;Colto1;Copci1;Copph3;Corca1;Cylol1;Daces1;Dacma1;DalEC12_1;Denna1;Dipse1;Falor1;Fusco1;Fuscu1;Fuseq1;Fusfu1;Fusgr1;Fusoxy1;Fusoxys1;Fusre1;Fusso1;Fustr1;Fustri1;Fusve2;Fusven1;Gaegr1;…	False	False	86.17796722990272	0.998145600565771	Antimicrobial
OG0000062	Multi-phyla		Altal1;Altalt1;Altbr1;Altro1;Aspcam1;Aspnov1;Asptaic1;Bauco1;Boeex1;Botci1;Cadsp1;Chafu1;Chagl1;Chagl_1;Chalo1;Chame1;Clapu1;Cocsa1;Cocvi1;Colch1;Colhig2;Colto1;Copph3;Corca1;Cylol1;Daces1;Dacma1;DalEC12_1;Denna1;Dipse1;Falor1;Fusco1;Fuscu1;Fuseq1;Fusfu1;Fusgr1;Fusox2;Fusoxy1;Fusoxys1;Fusre1;Fusso1;Fustr1;Fustri1;Fusve2;Fusven1;Gaegr1;Helo229;Ilyeu1;Lepmu1;Lepor2;Macph1;Macpha1;Maggr1;MagnaMG8;Ma…	True	False
OG0000063	Multi-phyla		Agabi_varbur_1;Altal1;Altalt1;Altbr1;Altro1;Amamu1;Armost1;Ascsa1;Aspcam1;Asptaic1;Bauco1;Botci1;Cadsp1;Cenge3;Chafu1;Chagl1;Chagl_1;Chalo1;Chame1;Cocsa1;Cocvi1;Colch1;Colhig2;Colto1;Copci1;Copph3;Corca1;Cylol1;Daces1;Dacma1;DalEC12_1;Denna1;Dipse1;Falor1;Fusco1;Fuscu1;Fuseq1;Fusfu1;Fusox2;Fusoxy1;Fusoxys1;Fusre1;Fusso1;Fustri1;Fusve2;Fusven1;Gaegr1;Galma1;Gyman1;Hebcy2;Helo229;Hetan2;Ilyeu1;Lacb…	False	False	45.04461309523809	0.0616485521913888	Non-antimicrobial
OG0000064	Multi-phyla		Altal1;Altalt1;Altbr1;Altro1;Armost1;Ascsa1;Aspcam1;Aspnov1;Aspoch1;Asptaic1;Bauco1;Blugr2;BlugrR1_1;Boeex1;Botbo1;Botci1;Cadsp1;Cenge3;Chagl1;Chagl_1;Chalo1;Chame1;Clapu1;Cocsa1;Cocvi1;Colch1;Colhig2;Colto1;Copph3;Corca1;Cylol1;Daces1;Dacma1;DalEC12_1;Denna1;Dipse1;Falor1;Fusco1;Fuscu1;Fuseq1;Fusfu1;Fusgr1;Fusox2;Fusoxy1;Fusoxys1;Fusre1;Fusso1;Fustr1;Fustri1;Fusve2;Fusven1;Gaegr1;Galma1;Gigmar1;…	False	False	81.71302033492822	0.9950688417529794	Antimicrobial
OG0000065	Multi-phyla		Agabi_varbur_1;Altal1;Altalt1;Altbr1;Altro1;Armost1;Ascsa1;Aspcam1;Aspnov1;Aspoch1;Asptaic1;Bauco1;Boeex1;Botbo1;Botci1;Cadsp1;Cenge3;Chafu1;Chagl1;Chagl_1;Chalo1;Chame1;Clapu1;Cocsa1;Cocvi1;Colch1;Colhig2;Colto1;Copci1;Copph3;Corca1;Cylol1;Daces1;Dacma1;DalEC12_1;Denna1;Dipse1;Falor1;Fusco1;Fuscu1;Fuseq1;Fusfu1;Fusgr1;Fusox2;Fusoxy1;Fusoxys1;Fusre1;Fusso1;Fustr1;Fustri1;Fusve2;Fusven1;Gaegr1;Gal…	True	False
OG0000066	Multi-phyla		Agabi_varbur_1;Altal1;Altalt1;Altbr1;Altro1;Amamu1;Armost1;Ascsa1;Aspcam1;Aspnov1;Aspoch1;Asptaic1;Bauco1;Blugr2;BlugrR1_1;Boeex1;Botbo1;Botci1;Cadsp1;Cenge3;Chafu1;Chagl1;Chagl_1;Chalo1;Chame1;Clapu1;Cocsa1;Cocvi1;Colch1;Colhig2;Colto1;Copci1;Copph3;Corca1;Dacma1;DalEC12_1;Denna1;Dipse1;Falor1;Fustr1;Fustri1;Fusven1;Gaegr1;Galma1;Gigmar1;Gigro1;Gyman1;Hebcy2;Helo229;Hetan2;Lacbi2;Lepmu1;Lepor2;M…	True	False
OG0000067	Multi-phyla		Agabi_varbur_1;Altal1;Altalt1;Altbr1;Altro1;Armost1;Ascsa1;Aspnov1;Aspoch1;Bauco1;Boeex1;Botci1;Cadsp1;Cenge3;Chalo1;Clapu1;Cocsa1;Cocvi1;Colch1;Colhig2;Colto1;Corca1;Cylol1;Daces1;Dacma1;DalEC12_1;Denna1;Dipse1;Falor1;Fusco1;Fuscu1;Fuseq1;Fusfu1;Fusgr1;Fusox2;Fusoxy1;Fusoxys1;Fusre1;Fusso1;Fustr1;Fustri1;Fusve2;Fusven1;Gaegr1;Galma1;Gyman1;Hebcy2;Helo229;Hetan2;Ilyeu1;Lepmu1;Lepor2;Lobtra1;Macph…	True	False
OG0000068	Multi-phyla		Altal1;Altalt1;Altbr1;Altro1;Aspcam1;Aspnov1;Aspoch1;Asptaic1;Boeex1;Botci1;Cadsp1;Chagl1;Chagl_1;Chame1;Cocsa1;Cocvi1;Colch1;Colhig2;Colto1;Copph3;Corca1;Cylol1;Daces1;Dacma1;Denna1;Dipse1;Fusco1;Fuscu1;Fuseq1;Fusfu1;Fusgr1;Fusox2;Fusoxy1;Fusoxys1;Fusre1;Fusso1;Fustr1;Fustri1;Fusve2;Fusven1;Helo229;Hetan2;Ilyeu1;Lepmu1;Lepor2;Macph1;Macpha1;Micbo1;Mictri1;Mycfi2;Neodi1;Neora1;Oidma1;Olipa1;Parch…	True	False
OG0000069	Multi-phyla		Altal1;Altro1;Ascsa1;Aspoch1;Blugr2;Boeex1;Cadsp1;Chafu1;Chagl1;Chagl_1;Chalo1;Chame1;Clapu1;Colch1;Colhig2;Colto1;Daces1;Dacma1;DalEC12_1;Denna1;Falor1;Fusco1;Fuscu1;Fuseq1;Fusfu1;Fusgr1;Fusox2;Fusoxy1;Fusoxys1;Fusso1;Fustr1;Fustri1;Fusven1;Gaegr1;Hebcy2;Helo229;Ilyeu1;Lepor2;Maggr1;MagnaMG8;MagorGY11_1;Melbi2;Melva1;Micbo1;Mictri1;Neora1;Neucr2;Perma1;Phapo1;Phimu1;Phisc1;Plecuc1;Plecucu2;Pyrly…	False	False	74.84277392510403	0.1061215299407816	Non-antimicrobial
OG0000070	Multi-phyla		Agabi_varbur_1;Altal1;Altalt1;Altbr1;Altro1;Armost1;Ascsa1;Aspcam1;Aspnov1;Asptaic1;Bauco1;Boeex1;Botbo1;Botci1;Cadsp1;Chafu1;Chagl1;Chagl_1;Chalo1;Chame1;Cocsa1;Cocvi1;Colch1;Colhig2;Colto1;Copci1;Copph3;Corca1;Cylol1;Daces1;Dacma1;DalEC12_1;Denna1;Dipse1;Falor1;Fusco1;Fuscu1;Fuseq1;Fusfu1;Fusgr1;Fusox2;Fusoxy1;Fusoxys1;Fusre1;Fusso1;Fustr1;Fustri1;Fusve2;Fusven1;Gaegr1;Galma1;Gyman1;Helo229;Ily…	True	False
OG0000071	Multi-phyla		Ascsa1;Aspcam1;Aspnov1;Aspoch1;Asptaic1;Bauco1;Blugr2;BlugrR1_1;Botci1;Cadsp1;Cenge3;Chafu1;Chagl1;Chagl_1;Chalo1;Chame1;Clapu1;Colch1;Colhig2;Colto1;Cylol1;Daces1;Dacma1;DalEC12_1;Dipse1;Falor1;Fusco1;Fuscu1;Fuseq1;Fusfu1;Fusgr1;Fusox2;Fusoxy1;Fusoxys1;Fusre1;Fusso1;Fustr1;Fustri1;Fusve2;Fusven1;Gaegr1;Gigmar1;Helo229;Ilyeu1;Lepor2;Macph1;Macpha1;Maggr1;MagnaMG8;MagorGY11_1;Melbi2;Melva1;Micbo1;…	False	False	29.224685802948017	0.1669633661737711	Non-antimicrobial
OG0000072	Phylum-specific	Ascomycetes	Altal1;Altalt1;Altbr1;Altro1;Ascsa1;Aspcam1;Aspnov1;Aspoch1;Asptaic1;Bauco1;Blugr2;BlugrR1_1;Boeex1;Botci1;Cadsp1;Cenge3;Chafu1;Chagl1;Chagl_1;Chalo1;Chame1;Cocsa1;Cocvi1;Colch1;Colhig2;Colto1;Corca1;Cylol1;Daces1;Dacma1;DalEC12_1;Denna1;Dipse1;Falor1;Fusco1;Fuscu1;Fuseq1;Fusfu1;Fusgr1;Fusox2;Fusoxy1;Fusoxys1;Fusre1;Fusso1;Fustr1;Fustri1;Fusve2;Fusven1;Gaegr1;Helo229;Ilyeu1;Lepmu1;Lepor2;Macph1;M…	True	False
OG0000073	Multi-phyla		Agabi_varbur_1;Altal1;Altalt1;Altbr1;Altro1;Amamu1;Armost1;Ascsa1;Aspcam1;Aspnov1;Aspoch1;Asptaic1;Bauco1;Blugr2;BlugrR1_1;Boeex1;Botbo1;Botci1;Cadsp1;Cenge3;Chafu1;Chagl1;Chagl_1;Chalo1;Chame1;Clapu1;Cocsa1;Cocvi1;Colch1;Colhig2;Colto1;Copci1;Copph3;Corca1;Cylol1;Daces1;Dacma1;DalEC12_1;Denna1;Dipse1;Falor1;Fusco1;Fuscu1;Fuseq1;Fusfu1;Fusgr1;Fusox2;Fusoxy1;Fusoxys1;Fusre1;Fusso1;Fustr1;Fustri1;F…	False	False	67.37739591218774	0.8195864755227941	Antimicrobial
OG0000074	Multi-phyla		Agabi_varbur_1;Altal1;Altalt1;Altbr1;Altro1;Amamu1;Armost1;Aspcam1;Aspnov1;Aspoch1;Asptaic1;Bauco1;Blugr2;BlugrR1_1;Boeex1;Botbo1;Botci1;Cadsp1;Cenge3;Chafu1;Chagl1;Chagl_1;Chalo1;Chame1;Clapu1;Cocsa1;Cocvi1;Colch1;Colhig2;Colto1;Copci1;Copph3;Corca1;Cylol1;Daces1;Dacma1;DalEC12_1;Denna1;Dipse1;Falor1;Fusco1;Fuscu1;Fuseq1;Fusfu1;Fusgr1;Fusox2;Fusoxy1;Fusoxys1;Fusre1;Fusso1;Fustr1;Fustri1;Fusve2;F…	False	False	92.06511559272012	0.7943948863316741	Antimicrobial
OG0000075	Multi-phyla		Agabi_varbur_1;Altal1;Altalt1;Altbr1;Altro1;Armost1;Ascsa1;Aspcam1;Aspnov1;Aspoch1;Asptaic1;Bauco1;Boeex1;Botci1;Cadsp1;Cenge3;Chafu1;Chagl1;Chagl_1;Chalo1;Chame1;Clapu1;Cocsa1;Cocvi1;Colch1;Colhig2;Colto1;Copci1;Corca1;Cylol1;Daces1;Dacma1;Denna1;Dipse1;Falor1;Fusco1;Fuscu1;Fuseq1;Fusfu1;Fusgr1;Fusox2;Fusoxy1;Fusoxys1;Fusre1;Fusso1;Fustr1;Fustri1;Fusve2;Fusven1;Gaegr1;Galma1;Gyman1;Helo229;Hetan…	True	False
OG0000076	Multi-phyla		Altal1;Altalt1;Altbr1;Altro1;Ascsa1;Aspcam1;Aspnov1;Aspoch1;Asptaic1;Bauco1;Blugr2;BlugrR1_1;Boeex1;Botci1;Cadsp1;Chafu1;Chagl1;Chagl_1;Chalo1;Chame1;Clapu1;Cocsa1;Cocvi1;Colch1;Colhig2;Colto1;Cylol1;Daces1;Dacma1;DalEC12_1;Denna1;Dipse1;Falor1;Fusco1;Fuscu1;Fuseq1;Fusfu1;Fusgr1;Fusox2;Fusoxy1;Fusoxys1;Fusre1;Fusso1;Fustr1;Fustri1;Fusve2;Fusven1;Gaegr1;Hebcy2;Helo229;Ilyeu1;Lepmu1;Lepor2;Macph1;M…	False	False	47.8581755829904	0.0045451139419106	Non-antimicrobial
OG0000077	Multi-phyla		Agabi_varbur_1;Altal1;Altalt1;Altbr1;Altro1;Amamu1;Armost1;Ascsa1;Aspcam1;Aspnov1;Aspoch1;Asptaic1;Bauco1;Blugr2;BlugrR1_1;Boeex1;Botbo1;Botci1;Cadsp1;Cenge3;Chafu1;Chagl1;Chagl_1;Chalo1;Chame1;Clapu1;Cocsa1;Cocvi1;Colch1;Colhig2;Colto1;Copci1;Copph3;Corca1;Cylol1;Daces1;Dacma1;DalEC12_1;Denna1;Dipse1;Falor1;Fusco1;Fuscu1;Fuseq1;Fusfu1;Fusgr1;Fusox2;Fusoxy1;Fusoxys1;Fusre1;Fusso1;Fustr1;Fustri1;F…	True	False
OG0000078	Multi-phyla		Agabi_varbur_1;Altal1;Altalt1;Altbr1;Altro1;Amamu1;Armost1;Ascsa1;Aspnov1;Aspoch1;Asptaic1;Bauco1;Boeex1;Botbo1;Botci1;Cadsp1;Cenge3;Chafu1;Chagl1;Chagl_1;Chalo1;Chame1;Cocsa1;Cocvi1;Colch1;Colhig2;Colto1;Copci1;Copph3;Corca1;Cylol1;Daces1;Dacma1;DalEC12_1;Denna1;Falor1;Fusco1;Fuscu1;Fuseq1;Fusfu1;Fusgr1;Fusox2;Fusoxy1;Fusoxys1;Fusre1;Fusso1;Fustr1;Fustri1;Fusve2;Fusven1;Gaegr1;Galma1;Gyman1;Hebc…	True	False
OG0000079	Multi-phyla		Agabi_varbur_1;Altal1;Altalt1;Altbr1;Altro1;Amamu1;Armost1;Ascsa1;Asptaic1;Bauco1;Blugr2;BlugrR1_1;Boeex1;Botbo1;Botci1;Cadsp1;Cenge3;Chafu1;Chagl1;Chagl_1;Chalo1;Chame1;Clapu1;Cocsa1;Cocvi1;Colch1;Colhig2;Colto1;Copci1;Copph3;Corca1;Cylol1;Daces1;Dacma1;DalEC12_1;Denna1;Dipse1;Falor1;Fusco1;Fuscu1;Fuseq1;Fusfu1;Fusgr1;Fusox2;Fusoxy1;Fusoxys1;Fusre1;Fusso1;Fustr1;Fustri1;Fusve2;Fusven1;Gaegr1;Gal…	False	False	90.65976982097186	0.7142222260465929	Antimicrobial
OG0000080	Multi-phyla		Agabi_varbur_1;Altal1;Altalt1;Altbr1;Altro1;Amamu1;Armost1;Ascsa1;Aspcam1;Aspnov1;Aspoch1;Asptaic1;Bauco1;Blugr2;BlugrR1_1;Boeex1;Botbo1;Botci1;Cadsp1;Cenge3;Chafu1;Chagl1;Chagl_1;Chalo1;Chame1;Cocsa1;Cocvi1;Colch1;Colhig2;Colto1;Copci1;Copph3;Corca1;Cylol1;Daces1;Dacma1;DalEC12_1;Denna1;Dipse1;Falor1;Fusco1;Fuscu1;Fuseq1;Fusfu1;Fusgr1;Fusox2;Fusoxy1;Fusoxys1;Fusre1;Fusso1;Fustr1;Fustri1;Fusve2;F…	False	False	78.11656758272576	0.7518753918379371	Antimicrobial
OG0000081	Multi-phyla		Agabi_varbur_1;Altal1;Altalt1;Altbr1;Altro1;Amamu1;Armost1;Ascsa1;Aspcam1;Aspnov1;Aspoch1;Asptaic1;Bauco1;Blugr2;BlugrR1_1;Boeex1;Botbo1;Botci1;Cadsp1;Cenge3;Chafu1;Chagl1;Chagl_1;Chalo1;Chame1;Clapu1;Cocsa1;Cocvi1;Colch1;Colhig2;Colto1;Copci1;Copph3;Corca1;Cylol1;Daces1;Dacma1;DalEC12_1;Denna1;Dipse1;Falor1;Fusco1;Fuscu1;Fuseq1;Fusfu1;Fusgr1;Fusox2;Fusoxy1;Fusoxys1;Fusre1;Fusso1;Fustr1;Fustri1;F…	False	False	61.37734856007944	0.1732339452666272	Non-antimicrobial
OG0000082	Multi-phyla		Agabi_varbur_1;Altal1;Altalt1;Altbr1;Altro1;Amamu1;Armost1;Aspcam1;Aspnov1;Asptaic1;Bauco1;Boeex1;Botbo1;Botci1;Cadsp1;Chafu1;Chagl1;Chagl_1;Chalo1;Chame1;Clapu1;Cocsa1;Cocvi1;Colch1;Colhig2;Colto1;Copci1;Copph3;Corca1;Cylol1;Daces1;Dacma1;DalEC12_1;Denna1;Dipse1;Falor1;Fusco1;Fuscu1;Fuseq1;Fusfu1;Fusgr1;Fusox2;Fusoxy1;Fusoxys1;Fusre1;Fusso1;Fustr1;Fustri1;Fusve2;Fusven1;Gaegr1;Galma1;Gyman1;Hebc…	True	False
OG0000083	Multi-phyla		Altal1;Altalt1;Altbr1;Altro1;Aspcam1;Aspnov1;Aspoch1;Asptaic1;Boeex1;Cadsp1;Chafu1;Chagl1;Chagl_1;Chame1;Clapu1;Cocsa1;Cocvi1;Colch1;Colhig2;Colto1;Copph3;Corca1;Cylol1;Daces1;Dacma1;DalEC12_1;Denna1;Dipse1;Falor1;Fusco1;Fuscu1;Fuseq1;Fusfu1;Fusgr1;Fusox2;Fusoxy1;Fusoxys1;Fusre1;Fusso1;Fustr1;Fustri1;Fusve2;Fusven1;Gaegr1;Galma1;Gyman1;Hebcy2;Helo229;Ilyeu1;Lepmu1;Lepor2;Macph1;Macpha1;Maggr1;Mag…	False	False	79.04835994194485	0.5935404358374282	Antimicrobial
OG0000084	Multi-phyla		Agabi_varbur_1;Armost1;Ascsa1;Aspcam1;Aspnov1;Aspoch1;Asptaic1;Boeex1;Botbo1;Botci1;Cadsp1;Chafu1;Chagl1;Chagl_1;Chalo1;Clapu1;Colch1;Colhig2;Colto1;Cylol1;Daces1;Dacma1;Dipse1;Falor1;Fusco1;Fuscu1;Fuseq1;Fusfu1;Fusgr1;Fusox2;Fusoxy1;Fusoxys1;Fusre1;Fusso1;Fustr1;Fustri1;Fusve2;Fusven1;Gaegr1;Galma1;Gyman1;Hebcy2;Helo229;Hetan2;Ilyeu1;Lacbi2;Lepor2;Macph1;Macpha1;Maggr1;MagnaMG8;MagorGY11_1;Melbi…	False	False	90.54357517482518	0.8523730034731215	Antimicrobial
OG0000085	Multi-phyla		Altal1;Altalt1;Altbr1;Altro1;Amamu1;Armost1;Ascsa1;Aspcam1;Aspnov1;Aspoch1;Asptaic1;Bauco1;Boeex1;Botbo1;Botci1;Cadsp1;Cenge3;Chalo1;Cocsa1;Cocvi1;Colch1;Colhig2;Colto1;Copci1;Corca1;Cylol1;Daces1;Dacma1;DalEC12_1;Denna1;Dipse1;Falor1;Fusco1;Fuscu1;Fuseq1;Fusfu1;Fusgr1;Fusox2;Fusoxy1;Fusoxys1;Fusre1;Fusso1;Fustr1;Fustri1;Fusve2;Fusven1;Gaegr1;Galma1;Gyman1;Hebcy2;Helo229;Hetan2;Ilyeu1;Lacbi2;Lepm…	False	False	82.93273391304348	0.453164581526178	Non-antimicrobial
OG0000086	Multi-phyla		Agabi_varbur_1;Altal1;Altalt1;Altbr1;Altro1;Armost1;Ascsa1;Aspcam1;Aspnov1;Aspoch1;Asptaic1;Bauco1;Boeex1;Botbo1;Botci1;Cadsp1;Chafu1;Chagl1;Chagl_1;Chalo1;Chame1;Cocsa1;Cocvi1;Colch1;Colhig2;Colto1;Copci1;Copph3;Corca1;Cylol1;Daces1;Dacma1;DalEC12_1;Denna1;Dipse1;Falor1;Fusco1;Fuscu1;Fuseq1;Fusfu1;Fusgr1;Fusox2;Fusoxy1;Fusoxys1;Fusre1;Fusso1;Fustr1;Fustri1;Fusve2;Fusven1;Gaegr1;Galma1;Helo229;He…	True	False
OG0000087	Multi-phyla		Altal1;Altalt1;Altbr1;Altro1;Ascsa1;Aspcam1;Aspnov1;Aspoch1;Asptaic1;Boeex1;Botci1;Cadsp1;Chafu1;Chagl1;Chagl_1;Chalo1;Chame1;Clapu1;Cocsa1;Cocvi1;Colch1;Colhig2;Colto1;Copph3;Corca1;Cylol1;Daces1;Dacma1;DalEC12_1;Denna1;Dipse1;Falor1;Fusco1;Fuscu1;Fuseq1;Fusfu1;Fusgr1;Fusox2;Fusoxy1;Fusoxys1;Fusre1;Fusso1;Fustr1;Fustri1;Fusve2;Fusven1;Gaegr1;Helo229;Ilyeu1;Lepmu1;Lepor2;Macph1;Macpha1;Maggr1;Mag…	False	False	43.50068597560976	0.471458109316001	Non-antimicrobial
OG0000088	Multi-phyla		Agabi_varbur_1;Altal1;Altalt1;Altbr1;Altro1;Armost1;Ascsa1;Aspcam1;Aspnov1;Aspoch1;Asptaic1;Boeex1;Botbo1;Botci1;Cadsp1;Clapu1;Colch1;Colhig2;Colto1;Copci1;Copph3;Corca1;Cylol1;Daces1;Dacma1;DalEC12_1;Denna1;Dipse1;Falor1;Fusco1;Fuscu1;Fuseq1;Fusfu1;Fusgr1;Fusox2;Fusoxy1;Fusoxys1;Fusre1;Fusso1;Fustr1;Fustri1;Fusve2;Fusven1;Gaegr1;Galma1;Hebcy2;Helo229;Hetan2;Ilyeu1;Lacbi2;Lepmu1;Lepor2;Macph1;Mac…	False	False	84.0927892813642	0.9847948279406394	Antimicrobial
OG0000089	Multi-phyla		Agabi_varbur_1;Altal1;Altalt1;Altbr1;Altro1;Armost1;Ascsa1;Aspnov1;Aspoch1;Boeex1;Botbo1;Botci1;Cadsp1;Cenge3;Chafu1;Chagl1;Chagl_1;Chalo1;Chame1;Clapu1;Cocsa1;Cocvi1;Colch1;Colhig2;Colto1;Copph3;Corca1;Cylol1;Daces1;Dacma1;DalEC12_1;Denna1;Dipse1;Falor1;Fusco1;Fuscu1;Fuseq1;Fusfu1;Fusgr1;Fusox2;Fusoxy1;Fusoxys1;Fusre1;Fusso1;Fustr1;Fustri1;Fusve2;Fusven1;Galma1;Gyman1;Hebcy2;Helo229;Hetan2;Ilyeu…	True	False
OG0000090	Multi-phyla		Altal1;Altro1;Aspcam1;Aspoch1;Asptaic1;Bauco1;Blugr2;BlugrR1_1;Boeex1;Botci1;Cadsp1;Chafu1;Chagl1;Chagl_1;Chalo1;Chame1;Clapu1;Cocsa1;Cocvi1;Colch1;Colhig2;Copph3;Corca1;Cylol1;Daces1;Dacma1;DalEC12_1;Denna1;Dipse1;Falor1;Fusco1;Fuscu1;Fuseq1;Fusfu1;Fusgr1;Fusox2;Fusoxy1;Fusoxys1;Fusre1;Fusso1;Fustr1;Fustri1;Fusve2;Fusven1;Gaegr1;Galma1;Gyman1;Helo229;Ilyeu1;Lacbi2;Lepmu1;Lepor2;Macph1;Macpha1;Ma…	False	False	89.57609182530796	0.8234890263398861	Antimicrobial
OG0000091	Multi-phyla		Altal1;Altalt1;Altbr1;Altro1;Armost1;Ascsa1;Aspcam1;Aspnov1;Aspoch1;Asptaic1;Bauco1;Boeex1;Botbo1;Botci1;Cadsp1;Cenge3;Chafu1;Chagl1;Chalo1;Chame1;Cocsa1;Cocvi1;Colch1;Colhig2;Colto1;Copph3;Corca1;Cylol1;Daces1;Dacma1;DalEC12_1;Dipse1;Fusco1;Fuscu1;Fuseq1;Fusfu1;Fusgr1;Fusox2;Fusoxy1;Fusoxys1;Fusre1;Fusso1;Fustr1;Fustri1;Fusve2;Fusven1;Galma1;Gyman1;Helo229;Hetan2;Ilyeu1;Lepmu1;Lepor2;Macph1;Macp…	True	False
OG0000092	Multi-phyla		Altal1;Altalt1;Altro1;Armost1;Aspcam1;Aspnov1;Aspoch1;Asptaic1;Bauco1;Boeex1;Botci1;Cadsp1;Cenge3;Chafu1;Chagl1;Chagl_1;Chalo1;Clapu1;Colch1;Colhig2;Colto1;Copci1;Copph3;Corca1;Cylol1;Daces1;Dacma1;DalEC12_1;Denna1;Dipse1;Falor1;Fusco1;Fuscu1;Fuseq1;Fusfu1;Fusgr1;Fusox2;Fusoxy1;Fusoxys1;Fusre1;Fusso1;Fustr1;Fustri1;Fusve2;Fusven1;Gaegr1;Helo229;Hetan2;Ilyeu1;Lepmu1;Lepor2;Lobtra1;Macpha1;Maggr1;M…	True	True
OG0000093	Multi-phyla		Agabi_varbur_1;Amamu1;Armost1;Botbo1;Copci1;Copph3;Galma1;Geopyr1;Gigmar1;Gigro1;Gyman1;Hebcy2;Hetan2;Lacbi2;Lobtra1;Morel2;Morel_U14_1;Olipa1;Paxin1;Pilcr1;Pismi1;PleosPC15_1;Rhice1_1;Rhicl1;Rhidi1;Rhiir2_1;Schco1;Sclci1;Sebve1;Sindi4;Spogr1;Spore1;Thacu1;Tilin1;Trave1;Tulca1;U_tricho_v1;Ustbr1;Usthor1;Ustma2_2	False	False	61.471101694915255	0.2727231565919841	Non-antimicrobial
OG0000094	Multi-phyla		Agabi_varbur_1;Altal1;Altalt1;Altbr1;Altro1;Amamu1;Armost1;Ascsa1;Aspnov1;Bauco1;Boeex1;Botbo1;Botci1;Cadsp1;Cenge3;Chafu1;Chagl1;Chagl_1;Chalo1;Cocsa1;Cocvi1;Colch1;Colhig2;Colto1;Copci1;Copph3;Corca1;Cylol1;DalEC12_1;Denna1;Dipse1;Falor1;Fusco1;Fuseq1;Fusfu1;Fusox2;Fusoxy1;Fusoxys1;Fusre1;Fusso1;Fustr1;Fustri1;Fusve2;Fusven1;Gaegr1;Galma1;Gyman1;Hebcy2;Helo229;Hetan2;Lacbi2;Lepmu1;Lepor2;Macph1…	False	False	86.53587025316456	0.7105656142864143	Antimicrobial
OG0000095	Multi-phyla		Agabi_varbur_1;Altal1;Altalt1;Altbr1;Altro1;Armost1;Bauco1;Boeex1;Cadsp1;Cenge3;Chalo1;Chame1;Cocsa1;Cocvi1;Colch1;Colhig2;Colto1;Copci1;Copph3;Corca1;Cylol1;Daces1;Dacma1;DalEC12_1;Denna1;Dipse1;Falor1;Fusco1;Fuseq1;Fusfu1;Fusgr1;Fusox2;Fusoxy1;Fusoxys1;Fusre1;Fusso1;Fustr1;Fustri1;Fusve2;Fusven1;Gaegr1;Galma1;Gyman1;Hebcy2;Helo229;Hetan2;Lacbi2;Lepmu1;Lepor2;Macph1;Macpha1;Maggr1;MagnaMG8;Magor…	True	False
OG0000096	Multi-phyla		Agabi_varbur_1;Altal1;Altalt1;Altbr1;Altro1;Ascsa1;Aspnov1;Aspoch1;Bauco1;Blugr2;BlugrR1_1;Boeex1;Botbo1;Cadsp1;Cenge3;Chafu1;Chagl1;Chagl_1;Chalo1;Chame1;Clapu1;Cocsa1;Cocvi1;Colch1;Colhig2;Colto1;Copci1;Copph3;Corca1;Cylol1;Daces1;Dacma1;DalEC12_1;Denna1;Dipse1;Falor1;Fusco1;Fuscu1;Fuseq1;Fusfu1;Fusgr1;Fusox2;Fusoxy1;Fusoxys1;Fusre1;Fusso1;Fustr1;Fustri1;Fusve2;Fusven1;Gaegr1;Gyman1;Hebcy2;Helo…	True	False
OG0000097	Multi-phyla		Altal1;Altalt1;Altbr1;Altro1;Armost1;Ascsa1;Aspnov1;Boeex1;Cadsp1;Cenge3;Chagl1;Chagl_1;Chame1;Clapu1;Cocsa1;Cocvi1;Colhig2;Colto1;Corca1;Daces1;Denna1;Dipse1;Falor1;Fusco1;Fusoxy1;Fusoxys1;Fusso1;Fustr1;Gaegr1;Galma1;Geopyr1;Gyman1;Helo229;Ilyeu1;Lepmu1;Lepor2;Macph1;Macpha1;Maggr1;MagnaMG8;MagorGY11_1;Micbo1;Mictri1;Morco1;Morel2;Morel_U14_1;Mycfi2;Mycgr3;Neora1;Neucr2;Oidma1;Parch1;Parchr1;Per…	False	False	70.87844696969697	0.0534221421857346	Non-antimicrobial
OG0000098	Multi-phyla		Altal1;Altalt1;Altbr1;Altro1;Ascsa1;Aspnov1;Boeex1;Cadsp1;Chafu1;Chagl1;Chagl_1;Chalo1;Chame1;Cocsa1;Cocvi1;Colhig2;Colto1;Copci1;Copph3;Corca1;Daces1;DalEC12_1;Denna1;Falor1;Gaegr1;Galma1;Hebcy2;Helo229;Lepmu1;Lepor2;Macph1;Macpha1;Maggr1;MagnaMG8;MagorGY11_1;Melva1;Micbo1;Neucr2;Oidma1;Parch1;Parchr1;Perma1;Phapo1;Phimu1;Phisc1;Plecuc1;Plecucu2;Pyrly1;Pyrsp1;Pyrtr1;Pyrtt1;Rhesp1;Rhier1;Rhyag1;R…	False	False	80.66064315352698	0.9857530209033428	Antimicrobial
OG0000099	Multi-phyla		Ascsa1;Aspnov1;Boeex1;Botci1;Cadsp1;Chafu1;Chagl1;Chagl_1;Chalo1;Chame1;Clapu1;Colch1;Colhig2;Colto1;Corca1;Cylol1;Daces1;Dacma1;DalEC12_1;Falor1;Fusco1;Fuscu1;Fuseq1;Fusfu1;Fusgr1;Fusox2;Fusoxy1;Fusoxys1;Fusre1;Fusso1;Fustr1;Fustri1;Fusve2;Fusven1;Gaegr1;Gyman1;Helo229;Ilyeu1;Lepmu1;Lepor2;Maggr1;MagnaMG8;MagorGY11_1;Melbi2;Melva1;Micbo1;Mictri1;Mycgr3;Neodi1;Neora1;Neucr2;Parch1;Parchr1;Phimu1;…	True	False
OG0000100	Multi-phyla		Agabi_varbur_1;Altal1;Altalt1;Altbr1;Altro1;Amamu1;Armost1;Ascsa1;Blugr2;BlugrR1_1;Boeex1;Botbo1;Botci1;Cadsp1;Cenge3;Chafu1;Chagl1;Chagl_1;Chalo1;Chame1;Cocsa1;Cocvi1;Colch1;Colhig2;Colto1;Copci1;Copph3;Corca1;Cylol1;Daces1;Dacma1;DalEC12_1;Denna1;Dipse1;Falor1;Fusco1;Fuscu1;Fuseq1;Fusfu1;Fusox2;Fusoxy1;Fusoxys1;Fusre1;Fusso1;Fustri1;Fusve2;Fusven1;Gaegr1;Galma1;Geopyr1;Gigmar1;Gigro1;Gyman1;Heb…	False	False	68.55947100063734	0.8049513522553468	Antimicrobial
OG0000101	Multi-phyla		Agabi_varbur_1;Altal1;Altalt1;Altbr1;Altro1;Amamu1;Armost1;Ascsa1;Aspcam1;Aspnov1;Aspoch1;Asptaic1;Bauco1;Blugr2;BlugrR1_1;Boeex1;Botbo1;Botci1;Cadsp1;Cenge3;Chafu1;Chagl1;Chagl_1;Chalo1;Chame1;Clapu1;Cocsa1;Cocvi1;Colch1;Colhig2;Colto1;Copci1;Copph3;Corca1;Cylol1;Daces1;Dacma1;DalEC12_1;Denna1;Dipse1;Falor1;Fusco1;Fuscu1;Fuseq1;Fusfu1;Fusgr1;Fusox2;Fusoxy1;Fusoxys1;Fusre1;Fusso1;Fustr1;Fustri1;F…	True	False
OG0000102	Multi-phyla		Agabi_varbur_1;Altal1;Altalt1;Altro1;Amamu1;Armost1;Ascsa1;Aspcam1;Aspnov1;Aspoch1;Asptaic1;Blugr2;BlugrR1_1;Boeex1;Botbo1;Botci1;Cadsp1;Cenge3;Chafu1;Chagl1;Chagl_1;Chalo1;Chame1;Clapu1;Cocsa1;Cocvi1;Colch1;Colhig2;Colto1;Copci1;Copph3;Cylol1;Daces1;Dacma1;DalEC12_1;Denna1;Dipse1;Falor1;Fusco1;Fuscu1;Fuseq1;Fusfu1;Fusgr1;Fusox2;Fusoxy1;Fusoxys1;Fusre1;Fusso1;Fustr1;Fustri1;Fusve2;Fusven1;Gaegr1;…	False	False	74.60326105087573	0.7038795406054654	Antimicrobial
OG0000103	Multi-phyla		Altal1;Altalt1;Altbr1;Altro1;Ascsa1;Aspcam1;Aspnov1;Aspoch1;Asptaic1;Bauco1;Blugr2;BlugrR1_1;Boeex1;Botci1;Cadsp1;Cenge3;Chafu1;Chagl1;Chagl_1;Chalo1;Chame1;Clapu1;Cocsa1;Cocvi1;Colch1;Colhig2;Corca1;Cylol1;Daces1;Dacma1;DalEC12_1;Denna1;Dipse1;Falor1;Fusco1;Fuscu1;Fuseq1;Fusfu1;Fusgr1;Fusox2;Fusoxy1;Fusoxys1;Fusre1;Fusso1;Fustr1;Fustri1;Fusve2;Fusven1;Gaegr1;Helo229;Ilyeu1;Lepmu1;Lepor2;Macph1;M…	False	True
OG0000104	Multi-phyla		Altal1;Altalt1;Altbr1;Altro1;Ascsa1;Aspcam1;Aspnov1;Asptaic1;Boeex1;Cadsp1;Cenge3;Chafu1;Chagl1;Chagl_1;Chalo1;Chame1;Clapu1;Cocsa1;Cocvi1;Colto1;Copci1;Copph3;Corca1;Cylol1;Daces1;Dacma1;DalEC12_1;Denna1;Dipse1;Falor1;Fusco1;Fuseq1;Fusgr1;Fusox2;Fusoxy1;Fusoxys1;Fusre1;Fustr1;Fustri1;Fusve2;Fusven1;Gaegr1;Gyman1;Helo229;Ilyeu1;Lepmu1;Lepor2;Macph1;Macpha1;Maggr1;MagnaMG8;MagorGY11_1;Melva1;Micbo…	True	False
OG0000105	Multi-phyla		Agabi_varbur_1;Altal1;Altalt1;Altbr1;Altro1;Armost1;Ascsa1;Aspcam1;Aspnov1;Asptaic1;Bauco1;Blugr2;Boeex1;Botci1;Cadsp1;Cenge3;Chagl1;Chagl_1;Chalo1;Chame1;Cocsa1;Cocvi1;Colch1;Colhig2;Colto1;Corca1;Cylol1;Daces1;Dacma1;DalEC12_1;Denna1;Dipse1;Falor1;Fusco1;Fuscu1;Fuseq1;Fusfu1;Fusgr1;Fusox2;Fusoxy1;Fusoxys1;Fusre1;Fusso1;Fustr1;Fustri1;Fusve2;Fusven1;Gaegr1;Galma1;Gyman1;Helo229;Hetan2;Ilyeu1;Lep…	True	False
OG0000106	Multi-phyla		Agabi_varbur_1;Altal1;Altalt1;Altbr1;Altro1;Bauco1;Boeex1;Botbo1;Cadsp1;Cenge3;Chafu1;Chagl1;Chagl_1;Chalo1;Chame1;Cocsa1;Cocvi1;Colch1;Colhig2;Colto1;Copci1;Copph3;Corca1;Cylol1;Daces1;Dacma1;DalEC12_1;Denna1;Falor1;Fusco1;Fuscu1;Fuseq1;Fusfu1;Fusgr1;Fusox2;Fusoxy1;Fusoxys1;Fusre1;Fusso1;Fustr1;Fustri1;Fusve2;Fusven1;Gaegr1;Galma1;Helo229;Ilyeu1;Lepmu1;Lepor2;Maggr1;MagnaMG8;MagorGY11_1;Melbi2;M…	True	False
OG0000107	Multi-phyla		Altal1;Altalt1;Altbr1;Altro1;Ascsa1;Aspcam1;Aspnov1;Aspoch1;Asptaic1;Bauco1;Boeex1;Botbo1;Botci1;Cadsp1;Cenge3;Chafu1;Chagl1;Chagl_1;Chalo1;Chame1;Cocsa1;Cocvi1;Colhig2;Colto1;Corca1;Cylol1;Daces1;Dacma1;DalEC12_1;Dipse1;Fusco1;Fuscu1;Fuseq1;Fusfu1;Fusgr1;Fusox2;Fusoxy1;Fusoxys1;Fusre1;Fusso1;Fustr1;Fustri1;Fusve2;Fusven1;Gyman1;Helo229;Ilyeu1;Lepmu1;Lepor2;Macph1;Macpha1;Melva1;Micbo1;Mictri1;My…	False	True
OG0000108	Phylum-specific	Ascomycetes	Altal1;Altalt1;Altro1;Ascsa1;Blugr2;BlugrR1_1;Boeex1;Botci1;Cadsp1;Chafu1;Chagl1;Chagl_1;Chalo1;Chame1;Clapu1;Cocvi1;Colch1;Colhig2;Colto1;Cylol1;Daces1;Dacma1;Denna1;Falor1;Fusco1;Fuscu1;Fuseq1;Fusfu1;Fusgr1;Fusox2;Fusoxy1;Fusoxys1;Fusre1;Fusso1;Fustr1;Fustri1;Fusve2;Fusven1;Gaegr1;Helo229;Ilyeu1;Lepor2;Maggr1;MagnaMG8;MagorGY11_1;Melbi2;Melva1;Neodi1;Neora1;Neucr2;Oidma1;Phimu1;Phisc1;Plecuc1;P…	False	False	67.53171800947868	0.525261308754105	Antimicrobial
OG0000109	Multi-phyla		Ascsa1;Aspnov1;Botbo1;Botci1;Cadsp1;Chafu1;Chagl1;Chagl_1;Chalo1;Chame1;Cocsa1;Cocvi1;Colch1;Colhig2;Colto1;Copph3;Corca1;Cylol1;Daces1;Dacma1;DalEC12_1;Denna1;Falor1;Fusco1;Fuscu1;Fuseq1;Fusfu1;Fusgr1;Fusox2;Fusoxy1;Fusoxys1;Fusre1;Fusso1;Fustr1;Fustri1;Fusve2;Fusven1;Gaegr1;Hetan2;Ilyeu1;Maggr1;MagnaMG8;MagorGY11_1;Melva1;Micbo1;Mictri1;Morel_U14_1;Neodi1;Neora1;Neucr2;Oidma1;Olipa1;Parch1;Parc…	False	False	88.76215323645972	0.9932295444226072	Antimicrobial
OG0000110	Multi-phyla		Agabi_varbur_1;Altal1;Altalt1;Altro1;Amamu1;Armost1;Ascsa1;Aspcam1;Aspnov1;Aspoch1;Asptaic1;Blugr2;BlugrR1_1;Botbo1;Botci1;Cadsp1;Cenge3;Chafu1;Chagl1;Chagl_1;Chalo1;Chame1;Clapu1;Cocsa1;Cocvi1;Colch1;Colhig2;Colto1;Copci1;Copph3;Corca1;Daces1;Dacma1;DalEC12_1;Denna1;Dipse1;Falor1;Gaegr1;Galma1;Gyman1;Hebcy2;Helo229;Hetan2;Ilyeu1;Lepmu1;Lepor2;Lobtra1;Macph1;Macpha1;Maggr1;MagnaMG8;MagorGY11_1;Me…	True	False
OG0000111	Multi-phyla		Altalt1;Amamu1;Armost1;Ascsa1;Aspcam1;Aspnov1;Aspoch1;Asptaic1;Bauco1;Boeex1;Botbo1;Botci1;Cadsp1;Cenge3;Chafu1;Chagl1;Chagl_1;Chalo1;Chame1;Colch1;Colhig2;Colto1;Copci1;Copph3;Corca1;Cylol1;Dacma1;DalEC12_1;Denna1;Dipse1;Falor1;Fusfu1;Fusox2;Fusoxy1;Fusoxys1;Fusso1;Fustr1;Fustri1;Fusve2;Fusven1;Gaegr1;Galma1;Gyman1;Hebcy2;Helo229;Lacbi2;Lepmu1;Lepor2;Macph1;Macpha1;Melbi2;Melva1;Micbo1;Mictri1;M…	True	False
OG0000112	Multi-phyla		Agabi_varbur_1;Altal1;Altalt1;Altbr1;Altro1;Armost1;Ascsa1;Aspcam1;Aspnov1;Aspoch1;Asptaic1;Bauco1;Boeex1;Botbo1;Botci1;Cadsp1;Cenge3;Chafu1;Chagl1;Chagl_1;Chalo1;Chame1;Clapu1;Cocsa1;Cocvi1;Colch1;Colhig2;Copci1;Copph3;Corca1;Cylol1;Daces1;Dacma1;DalEC12_1;Denna1;Dipse1;Fusco1;Fuscu1;Fuseq1;Fusfu1;Fusgr1;Fusox2;Fusoxy1;Fusoxys1;Fusre1;Fusso1;Fustr1;Fustri1;Fusve2;Fusven1;Galma1;Gyman1;Hebcy2;Hel…	True	False
OG0000113	Multi-phyla		Agabi_varbur_1;Altal1;Altalt1;Altbr1;Altro1;Amamu1;Ascsa1;Aspcam1;Aspnov1;Aspoch1;Bauco1;Blugr2;BlugrR1_1;Boeex1;Botci1;Cadsp1;Cenge3;Chafu1;Chagl1;Chagl_1;Chalo1;Chame1;Clapu1;Cocsa1;Cocvi1;Colch1;Colhig2;Colto1;Copci1;Corca1;Cylol1;Daces1;Dacma1;DalEC12_1;Denna1;Dipse1;Falor1;Fusco1;Fuscu1;Fuseq1;Fusfu1;Fusgr1;Fusox2;Fusoxy1;Fusoxys1;Fusre1;Fusso1;Fustr1;Fustri1;Fusve2;Fusven1;Gaegr1;Galma1;Gym…	True	False
OG0000114	Multi-phyla		Agabi_varbur_1;Altbr1;Altro1;Armost1;Ascsa1;Aspcam1;Aspnov1;Aspoch1;Asptaic1;Bauco1;Blugr2;BlugrR1_1;Boeex1;Botbo1;Botci1;Cadsp1;Chafu1;Chagl1;Chagl_1;Chalo1;Chame1;Clapu1;Cocsa1;Cocvi1;Colch1;Colhig2;Colto1;Copph3;Corca1;Cylol1;Daces1;Dacma1;DalEC12_1;Denna1;Falor1;Fusco1;Fuscu1;Fuseq1;Fusfu1;Fusgr1;Fusox2;Fusoxy1;Fusoxys1;Fusre1;Fusso1;Fustr1;Fustri1;Fusve2;Fusven1;Gaegr1;Galma1;Gyman1;Hebcy2;H…	False	False	83.63039532412327	0.8308187725342989	Antimicrobial
OG0000115	Multi-phyla		Altal1;Altalt1;Altbr1;Altro1;Aspcam1;Aspnov1;Asptaic1;Boeex1;Cadsp1;Cenge3;Chafu1;Chagl1;Chalo1;Cocsa1;Cocvi1;Colch1;Colhig2;Colto1;Corca1;Cylol1;Daces1;Dacma1;DalEC12_1;Denna1;Dipse1;Falor1;Fusco1;Fuscu1;Fuseq1;Fusfu1;Fusgr1;Fusox2;Fusoxy1;Fusoxys1;Fusre1;Fusso1;Fustr1;Fustri1;Fusve2;Fusven1;Gaegr1;Gyman1;Helo229;Ilyeu1;Lepmu1;Lepor2;Macph1;Macpha1;MagnaMG8;MagorGY11_1;Melbi2;Melva1;Micbo1;Mictr…	False	False	78.11828519855595	0.1600626981677765	Non-antimicrobial
OG0000116	Multi-phyla		Altal1;Altalt1;Altbr1;Altro1;Armost1;Ascsa1;Aspnov1;Aspoch1;Bauco1;Boeex1;Botci1;Cadsp1;Chafu1;Chagl1;Chagl_1;Chalo1;Chame1;Clapu1;Cocsa1;Cocvi1;Colch1;Colhig2;Colto1;Copph3;Corca1;Cylol1;Daces1;Dacma1;DalEC12_1;Denna1;Dipse1;Falor1;Fusco1;Fuscu1;Fuseq1;Fusfu1;Fusgr1;Fusox2;Fusoxy1;Fusoxys1;Fusre1;Fusso1;Fustr1;Fustri1;Fusve2;Fusven1;Gyman1;Helo229;Ilyeu1;Lepmu1;Lepor2;Macph1;Macpha1;Maggr1;Magna…	True	False
OG0000117	Multi-phyla		Altal1;Altalt1;Altbr1;Altro1;Amamu1;Aspcam1;Asptaic1;Blugr2;BlugrR1_1;Boeex1;Botci1;Cadsp1;Cenge3;Chafu1;Chagl1;Chagl_1;Chalo1;Chame1;Colch1;Colhig2;Colto1;Corca1;Cylol1;Daces1;Dacma1;DalEC12_1;Denna1;Dipse1;Falor1;Fusco1;Fuscu1;Fuseq1;Fusfu1;Fusgr1;Fusox2;Fusoxy1;Fusoxys1;Fusre1;Fusso1;Fustr1;Fustri1;Fusve2;Fusven1;Gaegr1;Geopyr1;Gigmar1;Gigro1;Helo229;Ilyeu1;Lacbi2;Lepmu1;Lepor2;Macph1;Macpha1;…	False	False	83.10117258883248	0.5805469772778592	Antimicrobial
OG0000118	Multi-phyla		Altal1;Altalt1;Altbr1;Altro1;Ascsa1;Aspcam1;Aspnov1;Aspoch1;Asptaic1;Bauco1;Blugr2;BlugrR1_1;Boeex1;Botci1;Cadsp1;Cenge3;Chafu1;Chagl1;Chagl_1;Chalo1;Chame1;Clapu1;Cocsa1;Cocvi1;Colch1;Colhig2;Corca1;Cylol1;Daces1;Dacma1;DalEC12_1;Denna1;Dipse1;Falor1;Fusco1;Fuscu1;Fuseq1;Fusfu1;Fusgr1;Fusox2;Fusoxy1;Fusoxys1;Fusre1;Fusso1;Fustr1;Fustri1;Fusve2;Fusven1;Gaegr1;Geopyr1;Gigmar1;Helo229;Ilyeu1;Lepmu1…	False	False	66.27185660377359	0.885760247116289	Antimicrobial
OG0000119	Multi-phyla		Altal1;Altalt1;Altro1;Ascsa1;Aspnov1;Bauco1;Boeex1;Botci1;Cadsp1;Cenge3;Chafu1;Chagl1;Chagl_1;Chalo1;Chame1;Clapu1;Colhig2;Corca1;Cylol1;Daces1;Dacma1;Denna1;Dipse1;Fusco1;Fuscu1;Fuseq1;Fusfu1;Fusgr1;Fusox2;Fusoxy1;Fusoxys1;Fusre1;Fusso1;Fustr1;Fustri1;Fusve2;Fusven1;Gyman1;Helo229;Ilyeu1;Lepor2;Macph1;Macpha1;Maggr1;Melbi2;Melva1;Micbo1;Mictri1;Neodi1;Neora1;Neucr2;Oidma1;Olipa1;Parch1;Parchr1;P…	False	False	86.74566445182724	0.0376936309761889	Non-antimicrobial
OG0000120	Multi-phyla		Agabi_varbur_1;Altal1;Altalt1;Altbr1;Altro1;Amamu1;Armost1;Ascsa1;Boeex1;Botci1;Cadsp1;Cenge3;Chalo1;Chame1;Clapu1;Cocsa1;Cocvi1;Colch1;Colhig2;Colto1;Copci1;Copph3;Corca1;Cylol1;Daces1;Dacma1;DalEC12_1;Denna1;Dipse1;Falor1;Fusco1;Fuscu1;Fuseq1;Fusfu1;Fusgr1;Fusox2;Fusoxy1;Fusoxys1;Fusre1;Fusso1;Fustr1;Fustri1;Fusve2;Fusven1;Gaegr1;Galma1;Geopyr1;Gigro1;Gyman1;Hebcy2;Helo229;Hetan2;Ilyeu1;Lacbi2;…	False	False	92.57654919236418	0.9983601769950168	Antimicrobial
OG0000121	Phylum-specific	Ascomycetes	Altal1;Altalt1;Altbr1;Altro1;Bauco1;Blugr2;BlugrR1_1;Boeex1;Botci1;Cadsp1;Cenge3;Chafu1;Chagl1;Chagl_1;Chalo1;Chame1;Clapu1;Cocsa1;Cocvi1;Colch1;Colhig2;Colto1;Corca1;Cylol1;Daces1;Dacma1;DalEC12_1;Denna1;Dipse1;Falor1;Fusco1;Fuscu1;Fuseq1;Fusfu1;Fusgr1;Fusox2;Fusoxy1;Fusoxys1;Fusre1;Fusso1;Fustr1;Fustri1;Fusve2;Fusven1;Gaegr1;Helo229;Ilyeu1;Lepmu1;Lepor2;Macph1;Macpha1;Maggr1;MagnaMG8;MagorGY11_…	False	False	81.59896653336139	0.8289878065951202	Antimicrobial
OG0000122	Multi-phyla		Altal1;Altalt1;Altro1;Amamu1;Ascsa1;Aspcam1;Aspnov1;Aspoch1;Asptaic1;Bauco1;Blugr2;BlugrR1_1;Botci1;Cadsp1;Cenge3;Chafu1;Chagl1;Chagl_1;Chalo1;Chame1;Clapu1;Cocsa1;Cocvi1;Colch1;Colhig2;Colto1;Corca1;Daces1;Dacma1;DalEC12_1;Dipse1;Falor1;Fusco1;Fuscu1;Fuseq1;Fusfu1;Fusgr1;Fusox2;Fusoxy1;Fusoxys1;Fusre1;Fusso1;Fustr1;Fustri1;Fusve2;Fusven1;Gaegr1;Galma1;Geopyr1;Gigmar1;Gigro1;Hebcy2;Helo229;Ilyeu1…	False	False	71.90636101083032	0.9578452580604832	Antimicrobial
OG0000123	Phylum-specific	Ascomycetes	Altal1;Altalt1;Altbr1;Altro1;Ascsa1;Aspcam1;Aspoch1;Asptaic1;Bauco1;Boeex1;Botci1;Cadsp1;Cenge3;Chafu1;Chagl1;Chagl_1;Chalo1;Chame1;Cocsa1;Cocvi1;Colch1;Colhig2;Colto1;Corca1;Cylol1;Daces1;Dacma1;DalEC12_1;Denna1;Dipse1;Falor1;Fusco1;Fuscu1;Fuseq1;Fusfu1;Fusgr1;Fusox2;Fusoxy1;Fusoxys1;Fusre1;Fusso1;Fustr1;Fustri1;Fusve2;Fusven1;Gaegr1;Helo229;Ilyeu1;Lepmu1;Lepor2;Macph1;Macpha1;Maggr1;MagnaMG8;Ma…	False	True
OG0000124	Multi-phyla		Altal1;Altalt1;Altbr1;Altro1;Aspcam1;Aspnov1;Aspoch1;Asptaic1;Boeex1;Cadsp1;Cenge3;Chagl1;Chagl_1;Chalo1;Chame1;Cocsa1;Cocvi1;Colhig2;Colto1;Corca1;Cylol1;Dacma1;DalEC12_1;Denna1;Dipse1;Falor1;Fusco1;Fuscu1;Fuseq1;Fusfu1;Fusgr1;Fusox2;Fusoxy1;Fusoxys1;Fusre1;Fusso1;Fustr1;Fustri1;Fusve2;Fusven1;Gaegr1;Helo229;Hetan2;Ilyeu1;Lepmu1;Lepor2;Macph1;Macpha1;Maggr1;MagnaMG8;MagorGY11_1;Melbi2;Melva1;Mic…	True	False
OG0000125	Multi-phyla		Agabi_varbur_1;Altal1;Altalt1;Altbr1;Altro1;Amamu1;Armost1;Ascsa1;Aspcam1;Aspoch1;Asptaic1;Bauco1;Boeex1;Botbo1;Botci1;Cadsp1;Cenge3;Chafu1;Chalo1;Clapu1;Cocsa1;Cocvi1;Colch1;Colhig2;Colto1;Copph3;Corca1;Cylol1;Daces1;Dacma1;DalEC12_1;Denna1;Dipse1;Fusco1;Fuscu1;Fuseq1;Fusfu1;Fusgr1;Fusox2;Fusoxy1;Fusoxys1;Fusre1;Fusso1;Fustr1;Fustri1;Fusve2;Fusven1;Galma1;Gyman1;Hebcy2;Helo229;Hetan2;Ilyeu1;Lacb…	False	False	89.51259444444443	0.9960403533047508	Antimicrobial
OG0000126	Class-specific	Glomeromycetes	Geopyr1;Gigmar1;Gigro1;Rhice1_1;Rhicl1;Rhidi1;Rhiir2_1	False	False	64.80795620437956	0.0482863738362937	Non-antimicrobial
OG0000127	Phylum-specific	Ascomycetes	Altal1;Altalt1;Altbr1;Altro1;Aspcam1;Aspnov1;Aspoch1;Asptaic1;Bauco1;Boeex1;Cenge3;Chafu1;Chagl1;Chagl_1;Chame1;Clapu1;Cocsa1;Cocvi1;Corca1;Cylol1;Daces1;Dacma1;DalEC12_1;Denna1;Dipse1;Falor1;Fusco1;Fuscu1;Fuseq1;Fusfu1;Fusgr1;Fusox2;Fusoxy1;Fusoxys1;Fusre1;Fusso1;Fustr1;Fustri1;Fusve2;Fusven1;Gaegr1;Ilyeu1;Lepmu1;Macph1;Macpha1;Maggr1;MagnaMG8;MagorGY11_1;Melbi2;Mycgr3;Neodi1;Neora1;Parch1;Parch…	False	False	69.63296380090497	0.0415557695922648	Non-antimicrobial
OG0000128	Multi-phyla		Agabi_varbur_1;Altal1;Altalt1;Altbr1;Altro1;Armost1;Aspcam1;Aspnov1;Aspoch1;Asptaic1;Bauco1;Blugr2;BlugrR1_1;Boeex1;Botci1;Cadsp1;Cenge3;Chafu1;Chagl1;Chagl_1;Chalo1;Chame1;Clapu1;Cocsa1;Cocvi1;Colch1;Colhig2;Colto1;Copci1;Corca1;Cylol1;Daces1;Dacma1;DalEC12_1;Denna1;Dipse1;Falor1;Fusco1;Fuscu1;Fuseq1;Fusgr1;Fusox2;Fusoxy1;Fusoxys1;Fusre1;Fusso1;Fustr1;Fustri1;Fusve2;Fusven1;Gaegr1;Helo229;Ilyeu1…	False	False	90.04954666666667	0.9937857518034324	Antimicrobial
OG0000129	Multi-phyla		Agabi_varbur_1;Altal1;Altalt1;Altbr1;Altro1;Amamu1;Armost1;Ascsa1;Aspcam1;Aspnov1;Aspoch1;Asptaic1;Bauco1;Blugr2;BlugrR1_1;Boeex1;Botci1;Cadsp1;Cenge3;Chafu1;Chagl1;Chagl_1;Chalo1;Chame1;Clapu1;Cocsa1;Cocvi1;Colhig2;Colto1;Copph3;Corca1;Daces1;Dacma1;DalEC12_1;Denna1;Dipse1;Falor1;Gaegr1;Galma1;Gyman1;Hebcy2;Helo229;Hetan2;Ilyeu1;Lepmu1;Lepor2;Macph1;Macpha1;Maggr1;MagnaMG8;MagorGY11_1;Melbi2;Mel…	False	False	85.8543075731164	0.9909587903162614	Antimicrobial
OG0000130	Multi-phyla		Altal1;Altalt1;Altbr1;Altro1;Aspcam1;Aspnov1;Aspoch1;Asptaic1;Bauco1;Blugr2;BlugrR1_1;Boeex1;Cadsp1;Cenge3;Chafu1;Chagl1;Chagl_1;Chalo1;Chame1;Clapu1;Cocsa1;Cocvi1;Colch1;Colhig2;Colto1;Corca1;Cylol1;Daces1;Dacma1;DalEC12_1;Denna1;Dipse1;Falor1;Fusco1;Fuscu1;Fuseq1;Fusfu1;Fusgr1;Fusox2;Fusoxy1;Fusoxys1;Fusre1;Fusso1;Fustr1;Fustri1;Fusve2;Fusven1;Gaegr1;Helo229;Ilyeu1;Lepmu1;Lepor2;Macph1;Macpha1;…	False	False	91.33527444565613	0.8735578474519146	Antimicrobial
OG0000131	Multi-phyla		Agabi_varbur_1;Altal1;Altalt1;Altbr1;Altro1;Amamu1;Armost1;Ascsa1;Aspcam1;Aspnov1;Aspoch1;Asptaic1;Bauco1;Blugr2;BlugrR1_1;Boeex1;Botci1;Cadsp1;Cenge3;Chafu1;Chagl1;Chagl_1;Chame1;Clapu1;Cocsa1;Cocvi1;Colch1;Colto1;Copci1;Copph3;Corca1;Cylol1;Daces1;Dacma1;DalEC12_1;Denna1;Dipse1;Falor1;Fusco1;Fuscu1;Fuseq1;Fusfu1;Fusgr1;Fusox2;Fusoxy1;Fusoxys1;Fusre1;Fusso1;Fustr1;Fustri1;Fusve2;Fusven1;Galma1;G…	False	False	91.47613849765258	0.9615391970404829	Antimicrobial
OG0000132	Multi-phyla		Altal1;Altalt1;Altbr1;Altro1;Amamu1;Ascsa1;Aspcam1;Aspnov1;Aspoch1;Asptaic1;Blugr2;BlugrR1_1;Boeex1;Botci1;Cadsp1;Cenge3;Chafu1;Chagl1;Chagl_1;Chalo1;Chame1;Clapu1;Cocsa1;Cocvi1;Colch1;Colhig2;Colto1;Corca1;Cylol1;Daces1;Dacma1;DalEC12_1;Denna1;Dipse1;Falor1;Fusco1;Fusfu1;Fusgr1;Fusox2;Fusoxy1;Fusoxys1;Fusre1;Fusso1;Fustr1;Fustri1;Fusve2;Gaegr1;Galma1;Gyman1;Helo229;Ilyeu1;Lepmu1;Lepor2;Macph1;Ma…	False	False	81.35193985849055	0.9990729148742968	Antimicrobial
OG0000133	Multi-phyla		Agabi_varbur_1;Altal1;Altalt1;Altbr1;Altro1;Amamu1;Armost1;Aspcam1;Aspnov1;Asptaic1;Boeex1;Botbo1;Cadsp1;Cocsa1;Cocvi1;Colhig2;Colto1;Copci1;Copph3;Corca1;Cylol1;Daces1;Dacma1;Denna1;Falor1;Fusco1;Fuscu1;Fuseq1;Fusfu1;Fusgr1;Fusox2;Fusoxy1;Fusoxys1;Fusre1;Fusso1;Fustr1;Fustri1;Fusve2;Fusven1;Gaegr1;Galma1;Gigmar1;Gigro1;Gyman1;Hebcy2;Helo229;Hetan2;Ilyeu1;Lacbi2;Lepmu1;Lepor2;Lobtra1;Maggr1;Magna…	False	False	78.27881610446137	0.8376069339382208	Antimicrobial
OG0000134	Multi-phyla		Agabi_varbur_1;Altal1;Altalt1;Altbr1;Altro1;Armost1;Ascsa1;Aspcam1;Asptaic1;Blugr2;BlugrR1_1;Boeex1;Botci1;Cadsp1;Chafu1;Chagl1;Chagl_1;Chalo1;Chame1;Cocsa1;Cocvi1;Colch1;Colhig2;Colto1;Copci1;Copph3;Corca1;Cylol1;Daces1;Dacma1;DalEC12_1;Denna1;Falor1;Fusco1;Fuscu1;Fuseq1;Fusfu1;Fusgr1;Fusox2;Fusoxy1;Fusoxys1;Fusre1;Fusso1;Fustr1;Fustri1;Fusve2;Fusven1;Gaegr1;Galma1;Gigmar1;Gigro1;Gyman1;Helo229;…	False	False	56.03325936199722	0.106291189108583	Non-antimicrobial
OG0000135	Multi-phyla		Agabi_varbur_1;Altal1;Altalt1;Altro1;Amamu1;Armost1;Ascsa1;Aspcam1;Aspnov1;Aspoch1;Asptaic1;Bauco1;Blugr2;BlugrR1_1;Boeex1;Botbo1;Botci1;Cadsp1;Cenge3;Chafu1;Chagl1;Chagl_1;Chalo1;Chame1;Clapu1;Cocsa1;Cocvi1;Colch1;Colhig2;Colto1;Copci1;Copph3;Corca1;Cylol1;Daces1;Dacma1;DalEC12_1;Denna1;Dipse1;Falor1;Fusco1;Fuscu1;Fuseq1;Fusfu1;Fusgr1;Fusox2;Fusoxy1;Fusoxys1;Fusre1;Fusso1;Fustr1;Fustri1;Fusve2;F…	True	False
OG0000136	Multi-phyla		Agabi_varbur_1;Altal1;Altalt1;Altbr1;Altro1;Armost1;Ascsa1;Aspcam1;Aspnov1;Aspoch1;Asptaic1;Bauco1;Boeex1;Botci1;Cadsp1;Cenge3;Chafu1;Chagl1;Chagl_1;Chalo1;Chame1;Cocsa1;Cocvi1;Colch1;Colhig2;Colto1;Copci1;Copph3;Corca1;Cylol1;Daces1;DalEC12_1;Denna1;Dipse1;Fusco1;Fuscu1;Fuseq1;Fusfu1;Fusgr1;Fusox2;Fusoxy1;Fusoxys1;Fusre1;Fusso1;Fustr1;Fustri1;Fusve2;Fusven1;Galma1;Geopyr1;Gyman1;Hebcy2;Hetan2;Il…	True	False
OG0000137	Multi-phyla		Altal1;Altalt1;Altbr1;Altro1;Boeex1;Botci1;Cadsp1;Cenge3;Chalo1;Clapu1;Cocsa1;Cocvi1;Colch1;Colhig2;Colto1;Corca1;Cylol1;Daces1;Dacma1;DalEC12_1;Denna1;Dipse1;Falor1;Fusco1;Fuscu1;Fuseq1;Fusfu1;Fusgr1;Fusox2;Fusoxy1;Fusoxys1;Fusre1;Fusso1;Fustr1;Fustri1;Fusve2;Fusven1;Gaegr1;Galma1;Hebcy2;Helo229;Ilyeu1;Lepmu1;Lepor2;Macph1;Macpha1;Maggr1;MagnaMG8;MagorGY11_1;Melbi2;Melva1;Micbo1;Mictri1;Morel2;M…	False	False	74.67143953934742	0.3063822401385006	Non-antimicrobial
OG0000138	Multi-phyla		Altal1;Altalt1;Altbr1;Altro1;Armost1;Ascsa1;Aspnov1;Boeex1;Cadsp1;Chafu1;Chagl1;Chagl_1;Chalo1;Chame1;Cocsa1;Cocvi1;Colch1;Colhig2;Colto1;Copci1;Copph3;Corca1;Cylol1;Daces1;Dacma1;DalEC12_1;Denna1;Dipse1;Falor1;Fusco1;Fuscu1;Fuseq1;Fusfu1;Fusgr1;Fusox2;Fusoxy1;Fusoxys1;Fusre1;Fusso1;Fustr1;Fustri1;Fusve2;Fusven1;Gaegr1;Galma1;Gyman1;Helo229;Hetan2;Ilyeu1;Lepor2;Macph1;Macpha1;Maggr1;MagnaMG8;Mago…	True	False
OG0000139	Multi-phyla		Agabi_varbur_1;Altal1;Altalt1;Altbr1;Altro1;Armost1;Aspnov1;Boeex1;Cadsp1;Chafu1;Chagl1;Chagl_1;Chalo1;Clapu1;Cocvi1;Colch1;Colhig2;Colto1;Corca1;Cylol1;Daces1;Dacma1;DalEC12_1;Denna1;Dipse1;Falor1;Fusco1;Fuscu1;Fuseq1;Fusfu1;Fusgr1;Fusox2;Fusoxy1;Fusoxys1;Fusre1;Fusso1;Fustr1;Fustri1;Fusve2;Fusven1;Gaegr1;Helo229;Ilyeu1;Lepmu1;Lepor2;Macph1;Macpha1;Maggr1;MagnaMG8;MagorGY11_1;Micbo1;Morco1;Mycgr…	True	False
OG0000140	Multi-phyla		Altal1;Altalt1;Altbr1;Altro1;Amamu1;Aspnov1;Boeex1;Botci1;Cadsp1;Cenge3;Chafu1;Chagl1;Chagl_1;Chalo1;Chame1;Cocsa1;Cocvi1;Colch1;Colhig2;Colto1;Corca1;Cylol1;Daces1;Dacma1;DalEC12_1;Denna1;Dipse1;Falor1;Fusco1;Fuscu1;Fuseq1;Fusfu1;Fusgr1;Fusox2;Fusoxy1;Fusoxys1;Fusre1;Fusso1;Fustr1;Fustri1;Fusve2;Fusven1;Gaegr1;Helo229;Ilyeu1;Lepmu1;Lepor2;Macph1;Macpha1;Maggr1;MagnaMG8;MagorGY11_1;Melbi2;Melva1;…	False	False	87.40710321864596	0.8674021538029142	Antimicrobial
OG0000141	Multi-phyla		Agabi_varbur_1;Altal1;Altalt1;Altbr1;Altro1;Amamu1;Armost1;Ascsa1;Asptaic1;Bauco1;Boeex1;Botci1;Cadsp1;Cenge3;Chafu1;Chagl1;Chagl_1;Chalo1;Chame1;Clapu1;Cocsa1;Cocvi1;Colch1;Colhig2;Colto1;Copci1;Copph3;Cylol1;Daces1;Dacma1;DalEC12_1;Denna1;Dipse1;Falor1;Fusco1;Fuscu1;Fuseq1;Fusfu1;Fusgr1;Fusox2;Fusoxy1;Fusoxys1;Fusre1;Fusso1;Fustr1;Fustri1;Fusve2;Fusven1;Gaegr1;Galma1;Geopyr1;Gigmar1;Gigro1;Gyma…	False	False	30.43289111854329	0.9558459167187432	Antimicrobial
OG0000142	Multi-phyla		Agabi_varbur_1;Altal1;Altalt1;Altbr1;Altro1;Armost1;Ascsa1;Aspcam1;Aspnov1;Aspoch1;Asptaic1;Bauco1;Blugr2;BlugrR1_1;Boeex1;Botbo1;Cadsp1;Cenge3;Chafu1;Chagl1;Chagl_1;Chalo1;Chame1;Clapu1;Cocsa1;Cocvi1;Colch1;Colhig2;Colto1;Copci1;Copph3;Corca1;Cylol1;Daces1;Dacma1;DalEC12_1;Denna1;Dipse1;Falor1;Fusco1;Fuscu1;Fuseq1;Fusfu1;Fusgr1;Fusox2;Fusoxy1;Fusoxys1;Fusre1;Fusso1;Fustr1;Fustri1;Fusve2;Fusven1;…	False	True
OG0000143	Multi-phyla		Agabi_varbur_1;Altal1;Altalt1;Altbr1;Altro1;Amamu1;Armost1;Ascsa1;Aspcam1;Aspnov1;Aspoch1;Asptaic1;Boeex1;Botci1;Cadsp1;Cenge3;Chafu1;Chagl1;Chagl_1;Chalo1;Chame1;Cocsa1;Cocvi1;Colch1;Colhig2;Colto1;Copci1;Copph3;Corca1;Cylol1;Daces1;Dacma1;DalEC12_1;Denna1;Dipse1;Falor1;Fusco1;Fuscu1;Fuseq1;Fusfu1;Fusgr1;Fusox2;Fusoxy1;Fusoxys1;Fusre1;Fusso1;Fustr1;Fustri1;Fusve2;Fusven1;Gaegr1;Galma1;Gyman1;Heb…	True	False
OG0000144	Multi-phyla		Agabi_varbur_1;Altal1;Altalt1;Altbr1;Altro1;Amamu1;Armost1;Ascsa1;Aspcam1;Aspnov1;Aspoch1;Asptaic1;Bauco1;Blugr2;BlugrR1_1;Boeex1;Botbo1;Botci1;Cadsp1;Cenge3;Chafu1;Chagl1;Chagl_1;Chalo1;Chame1;Clapu1;Cocsa1;Cocvi1;Colch1;Colhig2;Colto1;Copci1;Copph3;Corca1;Cylol1;Daces1;Dacma1;DalEC12_1;Denna1;Dipse1;Falor1;Fusco1;Fuscu1;Fuseq1;Fusfu1;Fusgr1;Fusox2;Fusoxy1;Fusoxys1;Fusre1;Fusso1;Fustr1;Fustri1;F…	False	False	88.02276404494381	0.3176865250009455	Non-antimicrobial
OG0000145	Multi-phyla		Altal1;Altalt1;Altro1;Ascsa1;Aspcam1;Aspnov1;Aspoch1;Asptaic1;Bauco1;Boeex1;Botci1;Cadsp1;Cenge3;Chafu1;Chagl1;Chagl_1;Chalo1;Cocsa1;Cocvi1;Colch1;Colhig2;Colto1;Corca1;Cylol1;Daces1;Dacma1;DalEC12_1;Denna1;Dipse1;Falor1;Fusco1;Fuscu1;Fuseq1;Fusfu1;Fusgr1;Fusox2;Fusoxy1;Fusoxys1;Fusre1;Fusso1;Fustr1;Fustri1;Fusve2;Fusven1;Gaegr1;Helo229;Ilyeu1;Lepmu1;Lepor2;Macph1;Macpha1;Maggr1;MagnaMG8;MagorGY1…	False	True
OG0000146	Multi-phyla		Altal1;Altalt1;Altbr1;Altro1;Ascsa1;Blugr2;BlugrR1_1;Boeex1;Botbo1;Botci1;Cadsp1;Cenge3;Chafu1;Chagl1;Chagl_1;Chalo1;Chame1;Cocsa1;Cocvi1;Colch1;Colhig2;Colto1;Corca1;Cylol1;DalEC12_1;Denna1;Falor1;Fusve2;Gaegr1;Gyman1;Helo229;Lacbi2;Lepmu1;Lepor2;Maggr1;MagnaMG8;MagorGY11_1;Melbi2;Melva1;Mictri1;Neodi1;Neora1;Neucr2;Oidma1;Parch1;Parchr1;Perma1;Phapo1;Phimu1;Phisc1;Plecuc1;Plecucu2;PleosPC15_1;P…	False	False	81.70096663548487	0.5470718259471183	Antimicrobial
OG0000147	Multi-phyla		Altal1;Altalt1;Altbr1;Altro1;Armost1;Aspcam1;Aspnov1;Asptaic1;Boeex1;Cadsp1;Chagl1;Chagl_1;Chalo1;Chame1;Cocsa1;Cocvi1;Colhig2;Colto1;Copph3;Corca1;Cylol1;Daces1;Dacma1;DalEC12_1;Denna1;Dipse1;Falor1;Fusco1;Fuscu1;Fuseq1;Fusfu1;Fusgr1;Fusox2;Fusoxy1;Fusoxys1;Fusre1;Fusso1;Fustr1;Fustri1;Fusve2;Fusven1;Gaegr1;Helo229;Hetan2;Ilyeu1;Lepmu1;Lepor2;Macph1;Macpha1;Maggr1;MagnaMG8;MagorGY11_1;Micbo1;Mic…	True	False
OG0000148	Multi-phyla		Agabi_varbur_1;Altal1;Altalt1;Altbr1;Altro1;Amamu1;Ascsa1;Aspcam1;Aspnov1;Aspoch1;Asptaic1;Bauco1;Boeex1;Botci1;Cadsp1;Cenge3;Chafu1;Chagl1;Chagl_1;Chalo1;Chame1;Cocsa1;Cocvi1;Colch1;Colhig2;Colto1;Corca1;Cylol1;Daces1;Dacma1;DalEC12_1;Denna1;Dipse1;Falor1;Fusco1;Fuscu1;Fuseq1;Fusfu1;Fusgr1;Fusox2;Fusoxy1;Fusoxys1;Fusre1;Fusso1;Fustr1;Fustri1;Fusve2;Fusven1;Gaegr1;Galma1;Gyman1;Hebcy2;Helo229;Ily…	False	False	88.07057441919837	0.985232827763278	Antimicrobial
OG0000149	Multi-phyla		Agabi_varbur_1;Altal1;Altalt1;Altbr1;Altro1;Aspnov1;Asptaic1;Boeex1;Botbo1;Botci1;Cadsp1;Chafu1;Chagl1;Chagl_1;Chalo1;Chame1;Cocsa1;Cocvi1;Colch1;Colhig2;Colto1;Corca1;Cylol1;Daces1;Dacma1;DalEC12_1;Denna1;Dipse1;Falor1;Fusco1;Fuscu1;Fuseq1;Fusfu1;Fusgr1;Fusox2;Fusoxy1;Fusoxys1;Fusre1;Fusso1;Fustr1;Fustri1;Fusve2;Fusven1;Gaegr1;Ilyeu1;Lepmu1;Lepor2;Macph1;Macpha1;Maggr1;Melbi2;Melva1;Micbo1;Mictr…	True	False
OG0000150	Multi-phyla		Altalt1;Altro1;Armost1;Ascsa1;Aspcam1;Boeex1;Cadsp1;Cenge3;Chafu1;Chalo1;Colch1;Colhig2;Colto1;Copci1;Copph3;Cylol1;Dacma1;DalEC12_1;Denna1;Falor1;Fusox2;Fusoxys1;Fustr1;Fustri1;Galma1;Gyman1;Hebcy2;Helo229;Lacbi2;Lepor2;Maggr1;MagnaMG8;MagorGY11_1;Melbi2;Melva1;Morco1;Morel2;Neucr2;Oidma1;Parch1;Parchr1;Paxin1;Pensub1;Perma1;Phimu1;Phisc1;Pilcr1;Pyrsp1;Rhesp1;Rhier1;Rhyag1;Rhyco1;Sclsc1;Sorhu1;S…	False	False	48.953468634686345	0.0027419933932098	Non-antimicrobial
OG0000151	Multi-phyla		Agabi_varbur_1;Altal1;Altalt1;Altbr1;Altro1;Amamu1;Armost1;Ascsa1;Boeex1;Botbo1;Cadsp1;Chafu1;Chagl1;Chagl_1;Chalo1;Chame1;Colch1;Colhig2;Corca1;Cylol1;Daces1;Dacma1;DalEC12_1;Denna1;Dipse1;Falor1;Fusco1;Fuscu1;Fuseq1;Fusfu1;Fusgr1;Fusox2;Fusoxy1;Fusoxys1;Fusre1;Fusso1;Fustr1;Fustri1;Fusve2;Fusven1;Gaegr1;Galma1;Gyman1;Hebcy2;Helo229;Hetan2;Ilyeu1;Lacbi2;Lepmu1;Lepor2;Macph1;Macpha1;Maggr1;MagnaM…	False	False	85.73716069271043	0.308893082901527	Non-antimicrobial
OG0000152	Multi-phyla		Agabi_varbur_1;Altal1;Altalt1;Altbr1;Altro1;Amamu1;Armost1;Ascsa1;Aspcam1;Aspoch1;Asptaic1;Bauco1;Blugr2;BlugrR1_1;Boeex1;Botbo1;Botci1;Cadsp1;Cenge3;Chafu1;Chagl1;Chagl_1;Chalo1;Chame1;Clapu1;Cocsa1;Cocvi1;Colch1;Colhig2;Colto1;Copci1;Copph3;Corca1;Cylol1;Daces1;Dacma1;Denna1;Dipse1;Falor1;Fusco1;Fuscu1;Fuseq1;Fusfu1;Fusgr1;Fusox2;Fusoxy1;Fusoxys1;Fusre1;Fusso1;Fustr1;Fustri1;Fusve2;Fusven1;Gaeg…	True	False
OG0000153	Multi-phyla		Agabi_varbur_1;Altal1;Altalt1;Altbr1;Altro1;Amamu1;Armost1;Ascsa1;Aspcam1;Aspnov1;Aspoch1;Asptaic1;Bauco1;Blugr2;BlugrR1_1;Boeex1;Botbo1;Botci1;Cadsp1;Cenge3;Chafu1;Chagl1;Chagl_1;Chalo1;Chame1;Clapu1;Cocsa1;Cocvi1;Colch1;Colhig2;Colto1;Copci1;Copph3;Corca1;Cylol1;Daces1;Dacma1;DalEC12_1;Denna1;Falor1;Fusco1;Fuscu1;Fusfu1;Fusgr1;Fusox2;Fusoxy1;Fusoxys1;Fusre1;Fusso1;Fustr1;Fustri1;Fusve2;Gaegr1;G…	True	False
OG0000154	Multi-phyla		Agabi_varbur_1;Altal1;Altalt1;Altro1;Amamu1;Armost1;Ascsa1;Boeex1;Botci1;Cadsp1;Cenge3;Chafu1;Chagl_1;Chalo1;Chame1;Clapu1;Cocsa1;Cocvi1;Colch1;Colhig2;Colto1;Copci1;Copph3;Corca1;Cylol1;Daces1;Dacma1;Dipse1;Falor1;Fusco1;Fuseq1;Fusfu1;Fusoxy1;Fusoxys1;Fustr1;Fustri1;Fusve2;Gaegr1;Galma1;Gyman1;Hebcy2;Helo229;Hetan2;Ilyeu1;Lacbi2;Lepor2;Macph1;Macpha1;Maggr1;MagnaMG8;MagorGY11_1;Melbi2;Melva1;Mic…	True	False
OG0000155	Multi-phyla		Agabi_varbur_1;Altal1;Altalt1;Altbr1;Altro1;Amamu1;Ascsa1;Aspcam1;Aspnov1;Aspoch1;Asptaic1;Blugr2;BlugrR1_1;Boeex1;Botbo1;Botci1;Cadsp1;Cenge3;Chafu1;Chagl1;Chagl_1;Chalo1;Chame1;Clapu1;Cocsa1;Cocvi1;Colch1;Colhig2;Colto1;Copci1;Copph3;Corca1;Cylol1;Daces1;Dacma1;DalEC12_1;Denna1;Dipse1;Falor1;Fusco1;Fuscu1;Fuseq1;Fusfu1;Fusgr1;Fusox2;Fusoxy1;Fusoxys1;Fusre1;Fusso1;Fustr1;Fustri1;Fusve2;Fusven1;G…	True	False
OG0000156	Multi-phyla		Altal1;Altalt1;Altbr1;Altro1;Ascsa1;Aspcam1;Aspnov1;Asptaic1;Bauco1;Blugr2;BlugrR1_1;Boeex1;Botci1;Cadsp1;Cenge3;Chafu1;Chagl1;Chagl_1;Chalo1;Chame1;Clapu1;Cocsa1;Cocvi1;Colch1;Colhig2;Colto1;Copci1;Corca1;Cylol1;Daces1;Dacma1;DalEC12_1;Denna1;Dipse1;Falor1;Fusco1;Fuseq1;Fusfu1;Fusgr1;Fusox2;Fusoxy1;Fusoxys1;Fusre1;Fusso1;Fustr1;Fustri1;Fusve2;Fusven1;Gaegr1;Helo229;Ilyeu1;Lepmu1;Lepor2;Macph1;Ma…	False	False	60.61391509433962	0.112867695713619	Non-antimicrobial
OG0000157	Multi-phyla		Agabi_varbur_1;Altal1;Altalt1;Altbr1;Altro1;Amamu1;Armost1;Ascsa1;Aspnov1;Aspoch1;Bauco1;Botbo1;Cadsp1;Chafu1;Chagl1;Chagl_1;Chalo1;Chame1;Cocsa1;Cocvi1;Colch1;Colhig2;Colto1;Copci1;Copph3;Corca1;DalEC12_1;Denna1;Falor1;Fusco1;Fusfu1;Fusox2;Fusoxy1;Fusoxys1;Fusve2;Gyman1;Hebcy2;Helo229;Hetan2;Lacbi2;Lepor2;Macpha1;MagnaMG8;MagorGY11_1;Melbi2;Melva1;Mycfi2;Mycgr3;Neucr2;Oidma1;Olipa1;Parch1;Parchr…	True	False
OG0000158	Multi-phyla		Agabi_varbur_1;Altal1;Altalt1;Altbr1;Altro1;Amamu1;Armost1;Ascsa1;Aspcam1;Aspnov1;Aspoch1;Asptaic1;Bauco1;Boeex1;Botbo1;Botci1;Cadsp1;Cenge3;Chafu1;Chagl1;Chagl_1;Chalo1;Chame1;Clapu1;Cocsa1;Cocvi1;Colch1;Colhig2;Colto1;Copci1;Copph3;Corca1;Cylol1;Dacma1;DalEC12_1;Denna1;Dipse1;Falor1;Fusco1;Fuscu1;Fuseq1;Fusfu1;Fusgr1;Fusox2;Fusoxys1;Fusre1;Fusso1;Fustr1;Fustri1;Fusve2;Gaegr1;Galma1;Geopyr1;Gigm…	False	False	91.8563435281267	0.9964160150919624	Antimicrobial
OG0000159	Multi-phyla		Aspcam1;Aspnov1;Asptaic1;Chafu1;Chagl1;Chagl_1;Chame1;Copci1;Copph3;Cylol1;Daces1;Dacma1;Fusco1;Fusfu1;Fusox2;Fusoxy1;Fusoxys1;Fusre1;Fusso1;Fusve2;Galma1;Gigmar1;Gigro1;Hebcy2;Ilyeu1;Lacbi2;Lepor2;Maggr1;MagorGY11_1;Melbi2;Micbo1;Mictri1;Morel2;Morel_U14_1;Neora1;Oidma1;Parch1;Parchr1;Pensub1;Perma1;Phapo1;Phimu1;Phisc1;Plecuc1;Plecucu2;PleosPC15_1;Pyrly1;Pyrsp1;Rhesp1;Rhice1_1;Rhicl1;Rhidi1;Sod…	True	False
OG0000160	Multi-phyla		Altal1;Altalt1;Altbr1;Altro1;Ascsa1;Aspcam1;Aspnov1;Aspoch1;Asptaic1;Bauco1;Boeex1;Botci1;Cadsp1;Chafu1;Chagl1;Chagl_1;Chalo1;Chame1;Cocsa1;Cocvi1;Colch1;Colhig2;Colto1;Copph3;Corca1;Cylol1;Daces1;Dacma1;DalEC12_1;Denna1;Dipse1;Falor1;Fusco1;Fuscu1;Fuseq1;Fusgr1;Fusox2;Fusoxy1;Fusoxys1;Fusre1;Fusso1;Fustr1;Fustri1;Fusve2;Fusven1;Gaegr1;Gyman1;Helo229;Ilyeu1;Lepmu1;Lepor2;Macph1;Macpha1;Maggr1;Mag…	True	False
OG0000161	Multi-phyla		Altal1;Altalt1;Altbr1;Altro1;Ascsa1;Boeex1;Botci1;Cadsp1;Chafu1;Chagl1;Chagl_1;Chalo1;Chame1;Cocsa1;Cocvi1;Colhig2;Corca1;Cylol1;Daces1;Dacma1;DalEC12_1;Denna1;Dipse1;Falor1;Fusco1;Fuscu1;Fuseq1;Fusfu1;Fusgr1;Fusoxy1;Fusoxys1;Fusre1;Fusso1;Fustr1;Fustri1;Fusve2;Fusven1;Gaegr1;Helo229;Hetan2;Ilyeu1;Lepmu1;Lepor2;Macph1;Macpha1;Maggr1;MagnaMG8;MagorGY11_1;Melbi2;Melva1;Micbo1;Mictri1;Morco1;Mycgr3;…	True	False
OG0000162	Phylum-specific	Ascomycetes	Altal1;Altalt1;Altbr1;Altro1;Aspnov1;Bauco1;Boeex1;Cenge3;Chafu1;Chagl1;Chagl_1;Chalo1;Chame1;Clapu1;Cocsa1;Cocvi1;Colch1;Colhig2;Colto1;Corca1;Cylol1;Daces1;Dacma1;Denna1;Dipse1;Falor1;Fusco1;Fuscu1;Fuseq1;Fusfu1;Fusgr1;Fusox2;Fusoxy1;Fusoxys1;Fusre1;Fusso1;Fustr1;Fustri1;Fusve2;Fusven1;Gaegr1;Helo229;Ilyeu1;Lepmu1;Lepor2;Macph1;Macpha1;Maggr1;MagnaMG8;MagorGY11_1;Melbi2;Melva1;Mycgr3;Neodi1;Neo…	False	False	88.07015924506047	0.8942993633328312	Antimicrobial
OG0000163	Multi-phyla		Altal1;Altalt1;Altbr1;Altro1;Aspcam1;Aspnov1;Asptaic1;Boeex1;Botci1;Cadsp1;Clapu1;Cocsa1;Cocvi1;Colch1;Colhig2;Colto1;Corca1;Cylol1;Daces1;Dacma1;Denna1;Falor1;Fusco1;Fuscu1;Fuseq1;Fusfu1;Fusgr1;Fusox2;Fusoxy1;Fusoxys1;Fusre1;Fusso1;Fustr1;Fustri1;Fusve2;Fusven1;Helo229;Ilyeu1;Lepmu1;Lepor2;Maggr1;MagnaMG8;MagorGY11_1;Melbi2;Micbo1;Mictri1;Neora1;Neucr2;Oidma1;Parch1;Parchr1;Pensub1;Perma1;Phapo1…	True	False
OG0000164	Multi-phyla		Altal1;Altalt1;Altro1;Blugr2;BlugrR1_1;Boeex1;Botbo1;Cadsp1;Cenge3;Chafu1;Chagl1;Chagl_1;Chalo1;Chame1;Clapu1;Cocsa1;Cocvi1;Colch1;Colhig2;Colto1;Copci1;Copph3;Corca1;Cylol1;Daces1;Dacma1;DalEC12_1;Denna1;Dipse1;Falor1;Fusco1;Fuscu1;Fuseq1;Fusfu1;Fusgr1;Fusoxy1;Fusoxys1;Fusre1;Fusso1;Fustr1;Fustri1;Fusve2;Fusven1;Gaegr1;Galma1;Gyman1;Helo229;Hetan2;Lepmu1;Lepor2;Macph1;Macpha1;Maggr1;MagnaMG8;Mag…	True	False
OG0000165	Multi-phyla		Altal1;Altalt1;Altbr1;Altro1;Aspcam1;Aspnov1;Asptaic1;Bauco1;Boeex1;Botci1;Cadsp1;Chafu1;Chagl1;Chagl_1;Chalo1;Chame1;Clapu1;Cocsa1;Cocvi1;Colch1;Colhig2;Colto1;Copci1;Copph3;Cylol1;Daces1;Dacma1;DalEC12_1;Denna1;Dipse1;Falor1;Fusco1;Fuscu1;Fuseq1;Fusfu1;Fusgr1;Fusox2;Fusoxy1;Fusoxys1;Fusre1;Fusso1;Fustr1;Fustri1;Fusve2;Galma1;Helo229;Ilyeu1;Lepmu1;Lepor2;Macpha1;Maggr1;MagnaMG8;MagorGY11_1;Melbi…	True	False
OG0000166	Phylum-specific	Ascomycetes	Altal1;Altalt1;Altbr1;Altro1;Boeex1;Cadsp1;Chafu1;Chagl1;Chagl_1;Clapu1;Cocsa1;Cocvi1;Colch1;Colhig2;Colto1;Corca1;Cylol1;Daces1;Dacma1;DalEC12_1;Denna1;Dipse1;Falor1;Fusco1;Fuscu1;Fuseq1;Fusfu1;Fusgr1;Fusox2;Fusoxy1;Fusoxys1;Fusre1;Fusso1;Fustr1;Fustri1;Fusve2;Fusven1;Gaegr1;Helo229;Ilyeu1;Lepor2;Macph1;Macpha1;Maggr1;MagnaMG8;MagorGY11_1;Mictri1;Mycfi2;Mycgr3;Neodi1;Neora1;Neucr2;Parch1;Pensub1…	False	False	80.89672330097088	0.6583754817027972	Antimicrobial
OG0000167	Multi-phyla		Altal1;Altbr1;Altro1;Ascsa1;Aspcam1;Aspnov1;Aspoch1;Asptaic1;Boeex1;Cadsp1;Cenge3;Chafu1;Chagl1;Chagl_1;Chalo1;Chame1;Colch1;Colhig2;Colto1;Corca1;Cylol1;Daces1;Dacma1;DalEC12_1;Denna1;Fusco1;Fuscu1;Fuseq1;Fusfu1;Fusgr1;Fusox2;Fusoxy1;Fusoxys1;Fusre1;Fusso1;Fustr1;Fustri1;Fusve2;Fusven1;Geopyr1;Helo229;Ilyeu1;Lepor2;Macpha1;Maggr1;MagnaMG8;MagorGY11_1;Melbi2;Melva1;Mycfi2;Neodi1;Neora1;Oidma1;Par…	False	True
OG0000168	Multi-phyla		Agabi_varbur_1;Altal1;Altalt1;Altbr1;Altro1;Amamu1;Armost1;Aspcam1;Aspnov1;Aspoch1;Asptaic1;Blugr2;BlugrR1_1;Boeex1;Botbo1;Botci1;Cadsp1;Cenge3;Chafu1;Chagl1;Chagl_1;Chalo1;Chame1;Colch1;Colhig2;Copci1;Copph3;Corca1;Cylol1;Daces1;Dacma1;DalEC12_1;Denna1;Dipse1;Falor1;Fusco1;Fuscu1;Fuseq1;Fusfu1;Fusgr1;Fusox2;Fusoxy1;Fusoxys1;Fusre1;Fusso1;Fustr1;Fustri1;Fusve2;Fusven1;Galma1;Gyman1;Hebcy2;Helo229…	True	False
OG0000169	Multi-phyla		Ascsa1;Aspcam1;Aspnov1;Aspoch1;Asptaic1;Boeex1;Botci1;Cadsp1;Chafu1;Chagl1;Chagl_1;Chalo1;Chame1;Clapu1;Colch1;Colhig2;Colto1;Corca1;Cylol1;Daces1;Dacma1;DalEC12_1;Falor1;Fusco1;Fuscu1;Fuseq1;Fusfu1;Fusgr1;Fusox2;Fusoxy1;Fusoxys1;Fusre1;Fusso1;Fustr1;Fustri1;Fusve2;Fusven1;Gaegr1;Hebcy2;Helo229;Hetan2;Ilyeu1;Lepor2;Maggr1;MagnaMG8;MagorGY11_1;Melbi2;Melva1;Micbo1;Mictri1;Neodi1;Neora1;Neucr2;Oidm…	False	True
OG0000170	Multi-phyla		Agabi_varbur_1;Altal1;Altalt1;Altbr1;Altro1;Armost1;Ascsa1;Aspcam1;Aspnov1;Aspoch1;Asptaic1;Bauco1;Boeex1;Botci1;Cenge3;Chafu1;Chagl1;Chagl_1;Chalo1;Chame1;Cocsa1;Cocvi1;Colch1;Colhig2;Colto1;Copph3;Corca1;Cylol1;Daces1;Dacma1;DalEC12_1;Denna1;Dipse1;Falor1;Fusco1;Fuscu1;Fuseq1;Fusfu1;Fusgr1;Fusox2;Fusoxy1;Fusoxys1;Fusre1;Fusso1;Fustr1;Fustri1;Fusve2;Fusven1;Gaegr1;Galma1;Gyman1;Hetan2;Ilyeu1;Lep…	True	False
OG0000171	Phylum-specific	Ascomycetes	Altal1;Altalt1;Altbr1;Altro1;Aspnov1;Blugr2;BlugrR1_1;Botci1;Cadsp1;Chalo1;Cocsa1;Cocvi1;Colch1;Colhig2;Colto1;Corca1;Cylol1;Daces1;Dacma1;Denna1;Dipse1;Falor1;Fusco1;Fuscu1;Fuseq1;Fusfu1;Fusgr1;Fusox2;Fusoxy1;Fusoxys1;Fusre1;Fusso1;Fustr1;Fustri1;Fusve2;Fusven1;Gaegr1;Helo229;Ilyeu1;Lepmu1;Lepor2;Macph1;Macpha1;Maggr1;MagnaMG8;MagorGY11_1;Melbi2;Melva1;Neodi1;Neora1;Parch1;Parchr1;Pensub1;Perma1…	False	True
OG0000172	Multi-phyla		Agabi_varbur_1;Altal1;Altalt1;Altbr1;Altro1;Amamu1;Ascsa1;Bauco1;Boeex1;Botci1;Cadsp1;Cenge3;Chalo1;Cocsa1;Cocvi1;Colch1;Colhig2;Colto1;Copci1;Copph3;Corca1;DalEC12_1;Denna1;Dipse1;Galma1;Gyman1;Helo229;Lacbi2;Lepmu1;Lepor2;Macph1;Macpha1;Melbi2;Melva1;Micbo1;Mictri1;Mycfi2;Neucr2;Parch1;Parchr1;Perma1;Phapo1;Phimu1;Phisc1;Pyrly1;Pyrsp1;Pyrtr1;Pyrtt1;Ramcocy1;Rhesp1;Rhier1;Rhyag1;Rhyco1;Rhyse1;Sc…	False	False	88.30769804287046	0.9911247335851237	Antimicrobial
OG0000173	Multi-phyla		Altal1;Altalt1;Altro1;Aspcam1;Aspnov1;Asptaic1;Boeex1;Botci1;Cadsp1;Chafu1;Chagl1;Chagl_1;Chalo1;Chame1;Clapu1;Cocsa1;Colhig2;Corca1;Cylol1;Daces1;Dacma1;Denna1;Dipse1;Fusco1;Fuscu1;Fuseq1;Fusfu1;Fusgr1;Fusox2;Fusoxy1;Fusoxys1;Fusre1;Fusso1;Fustr1;Fustri1;Fusve2;Fusven1;Galma1;Gyman1;Ilyeu1;Lepor2;Macpha1;MagnaMG8;MagorGY11_1;Melbi2;Melva1;Micbo1;Mictri1;Mycfi2;Mycgr3;Neodi1;Neora1;Neucr2;Oidma1;…	False	False	80.02108737864077	0.3251178106727358	Non-antimicrobial
OG0000174	Multi-phyla		Ascsa1;Aspcam1;Aspnov1;Aspoch1;Asptaic1;Bauco1;Boeex1;Botci1;Cadsp1;Chagl1;Chagl_1;Chalo1;Chame1;Cocvi1;Colch1;Colhig2;Colto1;Copph3;Corca1;Cylol1;Daces1;Dacma1;Dipse1;Fusco1;Fuscu1;Fuseq1;Fusfu1;Fusgr1;Fusox2;Fusoxy1;Fusre1;Fusso1;Fustr1;Fustri1;Fusve2;Fusven1;Gaegr1;Galma1;Ilyeu1;Lacbi2;Lepor2;Lobtra1;Macph1;Macpha1;Melbi2;Melva1;Mictri1;Morco1;Morel2;Morel_U14_1;Mycfi2;Mycgr3;Neodi1;Neora1;Neu…	True	True
OG0000175	Multi-phyla		Altal1;Altalt1;Altbr1;Altro1;Ascsa1;Aspcam1;Aspnov1;Aspoch1;Asptaic1;Bauco1;Blugr2;BlugrR1_1;Boeex1;Botci1;Cadsp1;Cenge3;Chafu1;Chagl1;Chagl_1;Chalo1;Chame1;Clapu1;Cocsa1;Cocvi1;Colch1;Colhig2;Colto1;Corca1;Cylol1;Daces1;Dacma1;DalEC12_1;Denna1;Dipse1;Falor1;Fusco1;Fuscu1;Fuseq1;Fusfu1;Fusgr1;Fusox2;Fusoxy1;Fusre1;Fusso1;Fustr1;Fustri1;Fusve2;Fusven1;Gaegr1;Geopyr1;Helo229;Ilyeu1;Lepmu1;Lepor2;Ma…	False	False	88.80481578947368	0.9128214344217908	Antimicrobial
OG0000176	Multi-phyla		Agabi_varbur_1;Altal1;Altalt1;Altro1;Armost1;Ascsa1;Aspcam1;Aspnov1;Aspoch1;Asptaic1;Boeex1;Botbo1;Botci1;Cadsp1;Chafu1;Chagl1;Chagl_1;Chalo1;Chame1;Cocsa1;Cocvi1;Colch1;Colhig2;Colto1;Corca1;Cylol1;Daces1;DalEC12_1;Denna1;Dipse1;Falor1;Fusco1;Fuscu1;Fuseq1;Fusfu1;Fusgr1;Fusox2;Fusoxy1;Fusoxys1;Fusre1;Fusso1;Fustr1;Fustri1;Fusve2;Fusven1;Gaegr1;Galma1;Helo229;Hetan2;Lepmu1;Lepor2;Macpha1;Maggr1;M…	True	False
OG0000177	Multi-phyla		Agabi_varbur_1;Altal1;Altalt1;Altbr1;Altro1;Armost1;Ascsa1;Aspcam1;Aspoch1;Bauco1;Blugr2;BlugrR1_1;Boeex1;Botbo1;Botci1;Cadsp1;Cenge3;Chafu1;Chagl1;Chagl_1;Chalo1;Chame1;Clapu1;Cocsa1;Cocvi1;Colch1;Copci1;Copph3;Corca1;Daces1;Dacma1;DalEC12_1;Denna1;Dipse1;Falor1;Fusco1;Fuscu1;Fuseq1;Fusfu1;Fusgr1;Fusox2;Fusoxy1;Fusoxys1;Fusre1;Fusso1;Fustr1;Fustri1;Fusve2;Fusven1;Gaegr1;Galma1;Gyman1;Helo229;Het…	False	False	86.52536526533426	0.8410130760285371	Antimicrobial
OG0000178	Multi-phyla		Agabi_varbur_1;Altal1;Altalt1;Altbr1;Altro1;Amamu1;Armost1;Ascsa1;Aspcam1;Aspnov1;Aspoch1;Asptaic1;Bauco1;Blugr2;BlugrR1_1;Boeex1;Botbo1;Botci1;Cadsp1;Cenge3;Chafu1;Chagl1;Chagl_1;Chalo1;Chame1;Cocsa1;Cocvi1;Colch1;Colhig2;Colto1;Copci1;Copph3;Corca1;Cylol1;Daces1;Dacma1;DalEC12_1;Denna1;Dipse1;Falor1;Fusco1;Fuscu1;Fuseq1;Fusfu1;Fusgr1;Fusox2;Fusoxy1;Fusoxys1;Fusre1;Fusso1;Fustr1;Fustri1;Fusve2;F…	False	False	86.01214820982514	0.0817604844202895	Non-antimicrobial
OG0000179	Multi-phyla		Agabi_varbur_1;Altal1;Altalt1;Altbr1;Altro1;Amamu1;Armost1;Ascsa1;Aspcam1;Aspoch1;Asptaic1;Bauco1;Blugr2;BlugrR1_1;Boeex1;Botbo1;Cadsp1;Cenge3;Chafu1;Chagl1;Chame1;Colch1;Colto1;Copci1;Copph3;Corca1;Cylol1;Daces1;Dacma1;Denna1;Dipse1;Falor1;Fusco1;Fuscu1;Fuseq1;Fusfu1;Fusgr1;Fusox2;Fusoxy1;Fusoxys1;Fusre1;Fusso1;Fustr1;Fustri1;Fusve2;Fusven1;Gaegr1;Galma1;Geopyr1;Gigmar1;Gigro1;Gyman1;Hebcy2;Helo…	False	True
OG0000180	Multi-phyla		Agabi_varbur_1;Altbr1;Altro1;Amamu1;Armost1;Aspcam1;Aspoch1;Asptaic1;Bauco1;Blugr2;BlugrR1_1;Boeex1;Botbo1;Botci1;Cadsp1;Cenge3;Chafu1;Chagl1;Chagl_1;Chalo1;Chame1;Clapu1;Cocsa1;Cocvi1;Colch1;Colhig2;Colto1;Corca1;Cylol1;Daces1;Dacma1;DalEC12_1;Denna1;Dipse1;Falor1;Fusco1;Fuscu1;Fuseq1;Fusfu1;Fusgr1;Fusox2;Fusoxy1;Fusoxys1;Fusso1;Fustr1;Fustri1;Fusve2;Fusven1;Gaegr1;Galma1;Gyman1;Hebcy2;Helo229;H…	False	False	79.35412338350648	0.5294454953190226	Antimicrobial
OG0000181	Multi-phyla		Altal1;Altalt1;Altbr1;Altro1;Cadsp1;Chafu1;Chagl1;Chagl_1;Chalo1;Chame1;Copci1;Copph3;Corca1;DalEC12_1;Denna1;Falor1;Gaegr1;Helo229;Lepmu1;Lepor2;Maggr1;MagnaMG8;MagorGY11_1;Melbi2;Melva1;Neucr2;Parch1;Parchr1;Perma1;Phapo1;Phimu1;Phisc1;Pyrly1;Pyrsp1;Pyrtr1;Pyrtt1;Rhesp1;Sorhu1;Spoth2;Stano2;Stely1;Thite2;Truan1;Zalva1	False	False	83.45900905700586	0.995106484320773	Antimicrobial
OG0000182	Multi-phyla		Altal1;Altalt1;Altro1;Ascsa1;Aspcam1;Aspnov1;Aspoch1;Asptaic1;Botci1;Cadsp1;Cenge3;Chafu1;Chalo1;Chame1;Colch1;Colhig2;Colto1;Corca1;Cylol1;Daces1;Dacma1;Dipse1;Falor1;Fusco1;Fuscu1;Fuseq1;Fusfu1;Fusgr1;Fusoxy1;Fusoxys1;Fusre1;Fusso1;Fustr1;Fustri1;Fusve2;Fusven1;Gaegr1;Helo229;Ilyeu1;Lacbi2;Lepor2;Lobtra1;Macph1;Macpha1;Maggr1;MagnaMG8;MagorGY11_1;Melbi2;Melva1;Micbo1;Mictri1;Morel2;Mycfi2;Mycgr…	True	False
OG0000183	Multi-phyla		Agabi_varbur_1;Altal1;Altalt1;Altbr1;Altro1;Armost1;Ascsa1;Aspcam1;Aspnov1;Asptaic1;Boeex1;Botbo1;Botci1;Cadsp1;Cenge3;Chafu1;Chagl1;Chagl_1;Chalo1;Chame1;Cocsa1;Cocvi1;Colch1;Colhig2;Colto1;Copci1;Copph3;Corca1;Daces1;Dacma1;DalEC12_1;Denna1;Dipse1;Falor1;Fusco1;Fuscu1;Fuseq1;Fusfu1;Fusgr1;Fusoxy1;Fusoxys1;Fusre1;Fusso1;Fustr1;Fustri1;Fusve2;Fusven1;Galma1;Gyman1;Helo229;Hetan2;Lepmu1;Lepor2;Mac…	True	False
OG0000184	Multi-phyla		Agabi_varbur_1;Altal1;Altalt1;Altro1;Amamu1;Armost1;Ascsa1;Aspnov1;Aspoch1;Asptaic1;Bauco1;Blugr2;BlugrR1_1;Boeex1;Botbo1;Cadsp1;Cenge3;Chafu1;Chagl1;Chagl_1;Chalo1;Chame1;Clapu1;Cocsa1;Cocvi1;Colch1;Colhig2;Colto1;Copph3;Corca1;Cylol1;Daces1;Dacma1;Denna1;Dipse1;Falor1;Fusco1;Fuscu1;Fuseq1;Fusfu1;Fusgr1;Fusox2;Fusoxy1;Fusoxys1;Fusre1;Fusso1;Fustr1;Fustri1;Fusve2;Fusven1;Gaegr1;Galma1;Gigmar1;Gym…	False	True
OG0000185	Multi-phyla		Agabi_varbur_1;Altal1;Altalt1;Altbr1;Altro1;Amamu1;Armost1;Ascsa1;Aspcam1;Aspnov1;Aspoch1;Asptaic1;Blugr2;BlugrR1_1;Boeex1;Botbo1;Botci1;Cadsp1;Cenge3;Chafu1;Chagl1;Chagl_1;Chalo1;Chame1;Clapu1;Cocsa1;Cocvi1;Colch1;Colhig2;Colto1;Copci1;Corca1;Cylol1;Daces1;Dacma1;DalEC12_1;Denna1;Dipse1;Falor1;Fusco1;Fuscu1;Fuseq1;Fusfu1;Fusgr1;Fusox2;Fusoxy1;Fusoxys1;Fusre1;Fusso1;Fustr1;Fustri1;Fusve2;Fusven1;…	False	False	90.08351145038168	0.1186304517161532	Non-antimicrobial
OG0000186	Multi-phyla		Agabi_varbur_1;Altal1;Altalt1;Altro1;Armost1;Aspcam1;Aspnov1;Asptaic1;Boeex1;Botbo1;Cadsp1;Chafu1;Chagl1;Chagl_1;Chame1;Cocsa1;Cocvi1;Colch1;Colhig2;Colto1;Copci1;Copph3;Corca1;Cylol1;Daces1;Dacma1;DalEC12_1;Denna1;Dipse1;Falor1;Fusco1;Fuscu1;Fuseq1;Fusfu1;Fusgr1;Fusox2;Fusoxy1;Fusoxys1;Fusre1;Fusso1;Fustr1;Fustri1;Fusve2;Fusven1;Gaegr1;Helo229;Hetan2;Ilyeu1;Lepmu1;Lepor2;Macph1;Macpha1;Micbo1;Mi…	True	False
OG0000187	Multi-phyla		Altal1;Altalt1;Altbr1;Altro1;Aspoch1;Cadsp1;Chafu1;Chagl1;Chagl_1;Chalo1;Chame1;Cocsa1;Cocvi1;Colch1;Colhig2;Colto1;Copci1;Copph3;Corca1;Cylol1;Denna1;Falor1;Fusco1;Fuscu1;Fuseq1;Fusfu1;Fusgr1;Fusox2;Fusoxy1;Fusoxys1;Fusre1;Fusso1;Fustr1;Fustri1;Fusve2;Fusven1;Galma1;Gyman1;Ilyeu1;Lepor2;Melbi2;Melva1;Micbo1;Mictri1;Neora1;Neucr2;Oidma1;Parch1;Parchr1;Paxin1;Perma1;Phapo1;Plecuc1;Plecucu2;Pyrly1;…	False	False	58.21549738219896	0.1162202381746642	Non-antimicrobial
OG0000188	Multi-phyla		Agabi_varbur_1;Altal1;Altalt1;Altro1;Amamu1;Ascsa1;Blugr2;BlugrR1_1;Boeex1;Botci1;Cadsp1;Cenge3;Chafu1;Chagl1;Chagl_1;Chalo1;Chame1;Cocsa1;Cocvi1;Colch1;Colhig2;Colto1;Copci1;Copph3;Corca1;Cylol1;Daces1;Dacma1;DalEC12_1;Denna1;Falor1;Fusco1;Fuscu1;Fusfu1;Fusgr1;Fusox2;Fusoxy1;Fusoxys1;Fusre1;Fustr1;Fustri1;Fusve2;Gaegr1;Gyman1;Hebcy2;Helo229;Hetan2;Ilyeu1;Lacbi2;Lepmu1;Lepor2;Macph1;Macpha1;Maggr…	False	False	81.19639429312582	0.553864223672178	Antimicrobial
OG0000189	Multi-phyla		Altal1;Altalt1;Altbr1;Altro1;Aspcam1;Aspnov1;Boeex1;Cadsp1;Chafu1;Chagl1;Cocsa1;Cocvi1;Colch1;Colhig2;Colto1;Copci1;Corca1;Cylol1;Daces1;Dacma1;Denna1;Dipse1;Falor1;Fusco1;Fuscu1;Fuseq1;Fusfu1;Fusgr1;Fusox2;Fusoxy1;Fusoxys1;Fusre1;Fusso1;Fustr1;Fustri1;Fusve2;Fusven1;Gaegr1;Helo229;Ilyeu1;Lepmu1;Lepor2;Macph1;Macpha1;Maggr1;MagnaMG8;MagorGY11_1;Micbo1;Mictri1;Mycfi2;Neodi1;Neora1;Parch1;Parchr1;P…	False	False	53.09493055555556	0.0031426119890011	Non-antimicrobial
OG0000190	Multi-phyla		Altal1;Altalt1;Altbr1;Altro1;Amamu1;Armost1;Ascsa1;Aspcam1;Aspnov1;Aspoch1;Asptaic1;Bauco1;Boeex1;Botbo1;Botci1;Cadsp1;Cenge3;Chafu1;Chagl1;Chalo1;Chame1;Clapu1;Cocsa1;Cocvi1;Colch1;Colhig2;Colto1;Copci1;Copph3;Corca1;Cylol1;Daces1;Dacma1;DalEC12_1;Denna1;Dipse1;Falor1;Fusco1;Fuscu1;Fuseq1;Fusfu1;Fusgr1;Fusox2;Fusoxy1;Fusoxys1;Fusre1;Fusso1;Fustr1;Fustri1;Fusve2;Fusven1;Gaegr1;Galma1;Geopyr1;Gigm…	True	False
OG0000191	Multi-phyla		Agabi_varbur_1;Altal1;Altalt1;Altbr1;Altro1;Armost1;Ascsa1;Aspnov1;Boeex1;Botci1;Cadsp1;Cenge3;Chafu1;Chagl1;Chagl_1;Chame1;Cocsa1;Cocvi1;Colch1;Colhig2;Colto1;Copph3;Corca1;Cylol1;Daces1;Dacma1;Denna1;Dipse1;Falor1;Fusco1;Fuscu1;Fuseq1;Fusgr1;Fusox2;Fusoxy1;Fusoxys1;Fusre1;Fusso1;Fustr1;Fustri1;Fusve2;Fusven1;Gaegr1;Galma1;Gyman1;Helo229;Hetan2;Ilyeu1;Lepmu1;Lepor2;Macph1;Macpha1;Maggr1;MagnaMG8…	True	False
OG0000192	Multi-phyla		Agabi_varbur_1;Altal1;Altalt1;Altbr1;Altro1;Amamu1;Armost1;Ascsa1;Aspcam1;Aspnov1;Aspoch1;Asptaic1;Bauco1;Blugr2;BlugrR1_1;Boeex1;Botbo1;Botci1;Cadsp1;Cenge3;Chafu1;Chagl1;Chagl_1;Chalo1;Chame1;Clapu1;Cocsa1;Cocvi1;Colch1;Colto1;Copci1;Copph3;Corca1;Cylol1;Daces1;Dacma1;DalEC12_1;Denna1;Dipse1;Falor1;Fusco1;Fuseq1;Fusfu1;Fusgr1;Fusox2;Fusoxy1;Fusoxys1;Fusre1;Fusso1;Fustr1;Fustri1;Fusve2;Fusven1;G…	False	True
OG0000193	Multi-phyla		Agabi_varbur_1;Altal1;Altalt1;Altro1;Ascsa1;Aspcam1;Aspnov1;Asptaic1;Boeex1;Botbo1;Botci1;Cadsp1;Chafu1;Chagl1;Chagl_1;Chalo1;Chame1;Cocsa1;Cocvi1;Colch1;Colhig2;Copci1;Copph3;Corca1;DalEC12_1;Denna1;Galma1;Gyman1;Helo229;Hetan2;Lepor2;MagnaMG8;MagorGY11_1;Melva1;Morco1;Neucr2;Olipa1;Parch1;Parchr1;Phimu1;Phisc1;Plecuc1;Plecucu2;PleosPC15_1;Pyrly1;Pyrsp1;Pyrtr1;Pyrtt1;Ramcocy1;Rhesp1;Rhyag1;Rhyco…	False	False	87.58087301587301	0.9577859859515157	Antimicrobial
OG0000194	Multi-phyla		Altal1;Altalt1;Altbr1;Altro1;Aspoch1;Boeex1;Cadsp1;Chafu1;Chagl1;Chagl_1;Chalo1;Chame1;Cocsa1;Cocvi1;Colhig2;Colto1;Copci1;Copph3;Corca1;Daces1;Dacma1;DalEC12_1;Denna1;Falor1;Fusco1;Fusox2;Fusoxy1;Fusoxys1;Fusre1;Fusso1;Fustr1;Fustri1;Fusven1;Gaegr1;Helo229;Ilyeu1;Lepor2;Macph1;Macpha1;Maggr1;MagnaMG8;MagorGY11_1;Melbi2;Melva1;Micbo1;Mictri1;Neodi1;Neora1;Neucr2;Oidma1;Parch1;Parchr1;Perma1;Phapo…	False	False	84.63215587044535	0.2859814897080423	Non-antimicrobial
OG0000195	Multi-phyla		Agabi_varbur_1;Altal1;Altalt1;Altbr1;Altro1;Amamu1;Armost1;Ascsa1;Aspcam1;Aspnov1;Aspoch1;Asptaic1;Bauco1;Blugr2;BlugrR1_1;Boeex1;Botbo1;Botci1;Cadsp1;Cenge3;Chafu1;Chagl1;Chagl_1;Chalo1;Chame1;Clapu1;Cocsa1;Cocvi1;Colch1;Colto1;Copci1;Copph3;Corca1;Cylol1;Daces1;Dacma1;DalEC12_1;Denna1;Dipse1;Falor1;Fusco1;Fuseq1;Fusfu1;Fusgr1;Fusox2;Fusoxy1;Fusoxys1;Fusre1;Fusso1;Fustr1;Fustri1;Fusve2;Fusven1;G…	False	False	88.64028340080971	0.977542062053071	Antimicrobial
OG0000196	Phylum-specific	Ascomycetes	Altal1;Altalt1;Altbr1;Altro1;Ascsa1;Aspcam1;Aspnov1;Aspoch1;Asptaic1;Bauco1;Blugr2;BlugrR1_1;Boeex1;Botci1;Cadsp1;Cenge3;Chafu1;Chagl1;Chagl_1;Chalo1;Chame1;Clapu1;Cocsa1;Cocvi1;Colch1;Colhig2;Corca1;Cylol1;Daces1;Dacma1;Denna1;Dipse1;Falor1;Fusco1;Fuscu1;Fuseq1;Fusfu1;Fusgr1;Fusox2;Fusoxy1;Fusoxys1;Fusre1;Fustr1;Fustri1;Fusve2;Fusven1;Gaegr1;Helo229;Ilyeu1;Lepmu1;Lepor2;Macph1;Macpha1;Maggr1;Mag…	True	False
OG0000197	Multi-phyla		Altal1;Altalt1;Altbr1;Altro1;Boeex1;Botbo1;Cadsp1;Chafu1;Chagl1;Chagl_1;Chalo1;Chame1;Clapu1;Cocsa1;Cocvi1;Colch1;Colhig2;Colto1;Copci1;Copph3;Corca1;Cylol1;Daces1;Dacma1;Denna1;Falor1;Fusco1;Fuscu1;Fuseq1;Fusfu1;Fusgr1;Fusoxy1;Fusoxys1;Fusre1;Fusso1;Fustr1;Fustri1;Fusve2;Fusven1;Gaegr1;Galma1;Hebcy2;Helo229;Ilyeu1;Lepmu1;Lobtra1;Maggr1;MagnaMG8;MagorGY11_1;Melva1;Mictri1;Morco1;Neodi1;Neora1;Neu…	False	False	90.84948059360732	0.0964821953167729	Non-antimicrobial
OG0000198	Multi-phyla		Altal1;Altalt1;Altbr1;Altro1;Ascsa1;Aspcam1;Aspnov1;Aspoch1;Asptaic1;Bauco1;Blugr2;BlugrR1_1;Boeex1;Botbo1;Botci1;Cadsp1;Cenge3;Chafu1;Chagl1;Chagl_1;Chalo1;Chame1;Clapu1;Cocsa1;Cocvi1;Colch1;Colhig2;Colto1;Corca1;Cylol1;Daces1;Dacma1;DalEC12_1;Denna1;Dipse1;Falor1;Fusco1;Fuscu1;Fuseq1;Fusfu1;Fusgr1;Fusox2;Fusoxy1;Fusoxys1;Fusre1;Fusso1;Fustr1;Fustri1;Fusve2;Fusven1;Gaegr1;Geopyr1;Gigmar1;Helo229…	False	False	87.36862438220757	0.9731912262151304	Antimicrobial
OG0000199	Multi-phyla		Altal1;Altalt1;Altbr1;Altro1;Bauco1;Boeex1;Botci1;Cadsp1;Cenge3;Chafu1;Chagl1;Chalo1;Chame1;Clapu1;Cocsa1;Cocvi1;Colch1;Colhig2;Colto1;Corca1;Cylol1;Daces1;Dacma1;DalEC12_1;Denna1;Dipse1;Falor1;Fusco1;Fuscu1;Fuseq1;Fusfu1;Fusgr1;Fusox2;Fusoxy1;Fusoxys1;Fusre1;Fusso1;Fustr1;Fustri1;Fusve2;Fusven1;Gaegr1;Gigmar1;Gyman1;Helo229;Ilyeu1;Lepmu1;Lepor2;Macph1;Macpha1;Maggr1;MagnaMG8;MagorGY11_1;Melbi2;M…	False	False	88.07198503740649	0.3084554648268696	Non-antimicrobial
OG0000200	Phylum-specific	Ascomycetes	Altal1;Altalt1;Altbr1;Altro1;Ascsa1;Aspnov1;Aspoch1;Bauco1;Boeex1;Botci1;Cadsp1;Cenge3;Chafu1;Chagl1;Chagl_1;Chalo1;Chame1;Cocsa1;Cocvi1;Colch1;Colhig2;Colto1;Corca1;Cylol1;Daces1;Dacma1;DalEC12_1;Denna1;Dipse1;Falor1;Fusco1;Fuscu1;Fuseq1;Fusfu1;Fusgr1;Fusox2;Fusoxy1;Fusoxys1;Fusre1;Fusso1;Fustr1;Fustri1;Fusve2;Fusven1;Gaegr1;Helo229;Ilyeu1;Lepmu1;Lepor2;Macph1;Macpha1;Maggr1;MagnaMG8;MagorGY11_1…	False	False	87.13777485764345	0.2650331775444074	Non-antimicrobial
OG0000201	Multi-phyla		Altal1;Altalt1;Altbr1;Altro1;Armost1;Ascsa1;Boeex1;Botci1;Cadsp1;Cenge3;Chagl1;Chagl_1;Chalo1;Chame1;Cocvi1;Colch1;Colhig2;Colto1;Copci1;Copph3;Corca1;Cylol1;Daces1;Dacma1;DalEC12_1;Denna1;Dipse1;Falor1;Fusco1;Fuscu1;Fuseq1;Fusfu1;Fusgr1;Fusox2;Fusoxy1;Fusoxys1;Fusre1;Fusso1;Fustr1;Fustri1;Fusve2;Fusven1;Gaegr1;Galma1;Gyman1;Helo229;Hetan2;Ilyeu1;Lepmu1;Lepor2;Macpha1;Maggr1;MagnaMG8;MagorGY11_1;…	False	False	64.30492809204219	0.3086274413935572	Non-antimicrobial
OG0000202	Multi-phyla		Agabi_varbur_1;Altal1;Altalt1;Altbr1;Altro1;Amamu1;Armost1;Ascsa1;Aspcam1;Aspnov1;Aspoch1;Asptaic1;Bauco1;Blugr2;BlugrR1_1;Boeex1;Botbo1;Cadsp1;Cenge3;Chafu1;Chagl1;Chagl_1;Chalo1;Chame1;Cocsa1;Cocvi1;Colch1;Colhig2;Colto1;Copci1;Copph3;Cylol1;Daces1;Dacma1;DalEC12_1;Denna1;Dipse1;Fusco1;Fuseq1;Fusfu1;Fusgr1;Fusox2;Fusoxy1;Fusoxys1;Fusre1;Fusso1;Fustr1;Fustri1;Fusve2;Fusven1;Gaegr1;Galma1;Geopyr1…	False	True
OG0000203	Multi-phyla		Ascsa1;Aspcam1;Aspnov1;Aspoch1;Asptaic1;Boeex1;Botci1;Cadsp1;Cenge3;Chalo1;Chame1;Colch1;Colhig2;Colto1;Corca1;Cylol1;Daces1;Dacma1;DalEC12_1;Denna1;Falor1;Fusco1;Fuscu1;Fuseq1;Fusfu1;Fusgr1;Fusox2;Fusoxy1;Fusoxys1;Fusre1;Fusso1;Fustr1;Fustri1;Fusve2;Fusven1;Gaegr1;Geopyr1;Gigmar1;Gigro1;Helo229;Ilyeu1;Lepor2;Maggr1;MagnaMG8;MagorGY11_1;Melbi2;Melva1;Micbo1;Mictri1;Mycfi2;Neodi1;Neora1;Oidma1;Par…	False	False	75.74851133651552	0.9978116137935976	Antimicrobial
OG0000204	Multi-phyla		Boeex1;Chafu1;Chagl1;Chagl_1;Chame1;Clapu1;Colch1;Colhig2;Colto1;Corca1;Cylol1;Daces1;Dacma1;DalEC12_1;Denna1;Falor1;Fusco1;Fuscu1;Fuseq1;Fusfu1;Fusgr1;Fusox2;Fusoxy1;Fusoxys1;Fusre1;Fusso1;Fustr1;Fustri1;Fusve2;Fusven1;Gaegr1;Ilyeu1;Maggr1;MagnaMG8;MagorGY11_1;Micbo1;Mictri1;Neodi1;Neora1;Neucr2;Olipa1;Perma1;Plecuc1;Plecucu2;Sclsc1;Sodal1;Sorhu1;Spoth2;Stael1;Thite2;Triat2;Trire2;TriviGv29_8_2;…	False	False	62.76931105047749	0.9233100649016072	Antimicrobial
OG0000205	Multi-phyla		Agabi_varbur_1;Altal1;Altalt1;Altbr1;Altro1;Amamu1;Armost1;Ascsa1;Aspcam1;Aspnov1;Aspoch1;Asptaic1;Bauco1;Blugr2;Boeex1;Botbo1;Botci1;Cadsp1;Chafu1;Chagl1;Chagl_1;Chalo1;Chame1;Clapu1;Cocsa1;Cocvi1;Colch1;Colhig2;Colto1;Copci1;Copph3;Corca1;Cylol1;Daces1;Dacma1;DalEC12_1;Denna1;Dipse1;Falor1;Fusco1;Fuscu1;Fuseq1;Fusfu1;Fusgr1;Fusox2;Fusoxy1;Fusoxys1;Fusre1;Fusso1;Fustr1;Fustri1;Fusve2;Fusven1;Gae…	False	False	90.40705324580598	0.8840494123696198	Antimicrobial
OG0000206	Multi-phyla		Altalt1;Ascsa1;Aspnov1;Boeex1;Botbo1;Botci1;Cadsp1;Cenge3;Colhig2;Corca1;Cylol1;Daces1;Dacma1;DalEC12_1;Dipse1;Fusco1;Fuscu1;Fuseq1;Fusfu1;Fusgr1;Fusox2;Fusoxy1;Fusoxys1;Fusre1;Fusso1;Fustr1;Fustri1;Fusve2;Fusven1;Helo229;Ilyeu1;Lepmu1;Lepor2;Macph1;Macpha1;Melbi2;Morco1;Neodi1;Neora1;Oidma1;Parch1;Parchr1;Pensub1;Phimu1;Phisc1;Pilcr1;Plecuc1;Plecucu2;Pyrly1;Pyrsp1;Rhesp1;Rhier1;Sindi4;Triat2;Tru…	False	False	85.58270279844137	0.9888270021119432	Antimicrobial
OG0000207	Multi-phyla		Agabi_varbur_1;Amamu1;Ascsa1;Aspnov1;Botbo1;Cadsp1;Cenge3;Chafu1;Chalo1;Colhig2;Colto1;Copph3;Corca1;Cylol1;Daces1;Dacma1;DalEC12_1;Denna1;Falor1;Fusco1;Fuscu1;Fuseq1;Fusfu1;Fusgr1;Fusox2;Fusoxy1;Fusoxys1;Fusre1;Fusso1;Fustr1;Fustri1;Fusve2;Fusven1;Gaegr1;Gyman1;Helo229;Ilyeu1;Lacbi2;Lepor2;Lobtra1;Maggr1;MagnaMG8;MagorGY11_1;Melbi2;Melva1;Micbo1;Mictri1;Morco1;Morel2;Morel_U14_1;Neodi1;Neora1;Oi…	False	False	58.14381118881119	0.105966472594408	Non-antimicrobial
OG0000208	Multi-phyla		Agabi_varbur_1;Altal1;Altalt1;Altro1;Amamu1;Armost1;Ascsa1;Aspcam1;Aspnov1;Aspoch1;Asptaic1;Bauco1;Blugr2;BlugrR1_1;Boeex1;Botbo1;Botci1;Cadsp1;Cenge3;Chafu1;Chagl1;Chagl_1;Chalo1;Chame1;Clapu1;Cocsa1;Cocvi1;Colch1;Colhig2;Copci1;Copph3;Corca1;Cylol1;Daces1;Dacma1;DalEC12_1;Denna1;Dipse1;Falor1;Fusco1;Fuscu1;Fuseq1;Fusfu1;Fusgr1;Fusox2;Fusoxy1;Fusoxys1;Fusre1;Fusso1;Fustr1;Fustri1;Fusve2;Fusven1;…	False	True
OG0000209	Multi-phyla		Altal1;Altalt1;Altbr1;Altro1;Aspnov1;Boeex1;Botci1;Cadsp1;Cenge3;Chalo1;Cocsa1;Cocvi1;Colch1;Colhig2;Colto1;Corca1;Cylol1;Daces1;Dacma1;Denna1;Dipse1;Falor1;Fusco1;Fuscu1;Fusfu1;Fusgr1;Fusox2;Fusoxy1;Fusoxys1;Fusre1;Fusso1;Fustr1;Fustri1;Fusve2;Fusven1;Gaegr1;Galma1;Gyman1;Ilyeu1;Lepmu1;Lepor2;Macph1;Macpha1;Maggr1;MagnaMG8;MagorGY11_1;Melbi2;Micbo1;Mictri1;Mycfi2;Mycgr3;Neodi1;Neora1;Oidma1;Parc…	False	False	85.6189323583181	0.6142422098111832	Antimicrobial
OG0000210	Multi-phyla		Altal1;Altalt1;Altbr1;Altro1;Amamu1;Armost1;Ascsa1;Aspcam1;Aspnov1;Aspoch1;Asptaic1;Bauco1;Blugr2;BlugrR1_1;Boeex1;Botbo1;Botci1;Cadsp1;Cenge3;Chafu1;Chagl1;Chagl_1;Chalo1;Chame1;Clapu1;Cocsa1;Cocvi1;Colch1;Colhig2;Colto1;Copci1;Copph3;Corca1;Cylol1;Daces1;Dacma1;DalEC12_1;Denna1;Dipse1;Falor1;Fusco1;Fuscu1;Fuseq1;Fusfu1;Fusgr1;Fusox2;Fusoxy1;Fusoxys1;Fusre1;Fusso1;Fustr1;Fustri1;Fusve2;Fusven1;G…	False	True
OG0000211	Phylum-specific	Ascomycetes	Altro1;Ascsa1;Aspoch1;Boeex1;Botci1;Cadsp1;Cenge3;Chafu1;Chagl1;Chagl_1;Chalo1;Chame1;Cocsa1;Cocvi1;Colch1;Colhig2;Colto1;Corca1;Cylol1;Daces1;Dacma1;DalEC12_1;Denna1;Falor1;Fusco1;Fuscu1;Fuseq1;Fusfu1;Fusox2;Fusoxy1;Fusoxys1;Fusre1;Fusso1;Fustr1;Fustri1;Fusve2;Fusven1;Gaegr1;Helo229;Ilyeu1;Lepor2;Macph1;Macpha1;MagnaMG8;MagorGY11_1;Melbi2;Melva1;Micbo1;Mictri1;Neodi1;Neora1;Neucr2;Oidma1;Parch1;…	False	True
OG0000212	Multi-phyla		Aspnov1;Cadsp1;Cenge3;Chagl1;Chagl_1;Chalo1;Chame1;Colch1;Colhig2;Colto1;Copci1;Copph3;Corca1;Cylol1;Daces1;Dacma1;Denna1;Falor1;Fusco1;Fuscu1;Fuseq1;Fusfu1;Fusgr1;Fusoxy1;Fusoxys1;Fusre1;Fusso1;Fustr1;Fustri1;Fusve2;Fusven1;Gaegr1;Ilyeu1;Lepor2;Macph1;MagnaMG8;MagorGY11_1;Melbi2;Melva1;Micbo1;Mictri1;Neodi1;Neora1;Neucr2;Oidma1;Olipa1;Parch1;Perma1;Phimu1;Plecuc1;Plecucu2;Pyrly1;Pyrsp1;Rhesp1;Rh…	False	False	51.52938421509106	0.1822916781088943	Non-antimicrobial
OG0000213	Multi-phyla		Agabi_varbur_1;Altal1;Altalt1;Altbr1;Altro1;Armost1;Ascsa1;Aspcam1;Aspnov1;Aspoch1;Asptaic1;Bauco1;Blugr2;BlugrR1_1;Boeex1;Botbo1;Botci1;Cadsp1;Cenge3;Chafu1;Chagl1;Chalo1;Chame1;Clapu1;Cocsa1;Cocvi1;Colch1;Colhig2;Colto1;Copci1;Copph3;Corca1;Cylol1;Daces1;Dacma1;DalEC12_1;Denna1;Dipse1;Falor1;Fusco1;Fuscu1;Fuseq1;Fusfu1;Fusgr1;Fusox2;Fusoxy1;Fusoxys1;Fusre1;Fusso1;Fustr1;Fustri1;Fusve2;Fusven1;G…	False	False	84.54094032023289	0.958089096622143	Antimicrobial
OG0000214	Multi-phyla		Agabi_varbur_1;Altal1;Altbr1;Altro1;Amamu1;Armost1;Ascsa1;Aspcam1;Aspnov1;Asptaic1;Bauco1;Blugr2;BlugrR1_1;Boeex1;Botbo1;Cadsp1;Cenge3;Chafu1;Chagl1;Chagl_1;Chalo1;Chame1;Clapu1;Cocsa1;Cocvi1;Colch1;Colhig2;Colto1;Copci1;Copph3;Corca1;Cylol1;Daces1;Dacma1;DalEC12_1;Denna1;Dipse1;Falor1;Fusco1;Fuscu1;Fuseq1;Fusfu1;Fusgr1;Fusox2;Fusoxy1;Fusoxys1;Fusre1;Fusso1;Fustr1;Fustri1;Fusve2;Fusven1;Gaegr1;Ga…	False	False	76.95019468186135	0.991649649794132	Antimicrobial
OG0000215	Multi-phyla		Agabi_varbur_1;Altal1;Altalt1;Altbr1;Altro1;Amamu1;Armost1;Ascsa1;Aspcam1;Aspnov1;Aspoch1;Asptaic1;Bauco1;Blugr2;BlugrR1_1;Boeex1;Botbo1;Botci1;Cadsp1;Cenge3;Chafu1;Chagl1;Chagl_1;Chalo1;Chame1;Clapu1;Cocsa1;Cocvi1;Colch1;Colhig2;Colto1;Copci1;Copph3;Corca1;Cylol1;Daces1;Dacma1;DalEC12_1;Denna1;Dipse1;Falor1;Fusco1;Fuscu1;Fuseq1;Fusfu1;Fusgr1;Fusox2;Fusoxy1;Fusoxys1;Fusre1;Fusso1;Fustr1;Fustri1;F…	False	False	89.09688593056643	0.9104842249214044	Antimicrobial
OG0000216	Multi-phyla		Altal1;Altalt1;Altbr1;Altro1;Ascsa1;Botci1;Cadsp1;Cenge3;Chalo1;Clapu1;Colch1;Colhig2;Colto1;Copci1;Copph3;Corca1;Cylol1;Denna1;Falor1;Fusco1;Fuscu1;Fuseq1;Fusfu1;Fusgr1;Fusox2;Fusoxy1;Fusoxys1;Fusre1;Fustr1;Fustri1;Fusve2;Gaegr1;Helo229;Lepmu1;Lepor2;Macpha1;Maggr1;MagnaMG8;MagorGY11_1;Melbi2;Melva1;Morco1;Mycgr3;Neodi1;Neucr2;Oidma1;Parch1;Phimu1;Phisc1;Plecuc1;Plecucu2;Pyrly1;Pyrtr1;Pyrtt1;Ram…	False	False	72.19386278964107	0.0	Non-antimicrobial
OG0000217	Multi-phyla		Altal1;Aspcam1;Asptaic1;Boeex1;Cadsp1;Cenge3;Chafu1;Chagl1;Chagl_1;Chalo1;Chame1;Cocsa1;Cocvi1;Colch1;Colhig2;Colto1;Copci1;Copph3;Corca1;Cylol1;Daces1;Dacma1;Denna1;Dipse1;Falor1;Fusco1;Fuscu1;Fuseq1;Fusfu1;Fusgr1;Fusox2;Fusoxy1;Fusoxys1;Fusre1;Fusso1;Fustr1;Fustri1;Fusve2;Fusven1;Gaegr1;Helo229;Lepor2;Maggr1;MagnaMG8;MagorGY11_1;Melva1;Micbo1;Mictri1;Morco1;Morel_U14_1;Neora1;Oidma1;Olipa1;Parc…	False	False	46.62475524475524	0.3729634000533321	Non-antimicrobial
OG0000218	Multi-phyla		Aspnov1;Botbo1;Cadsp1;Cenge3;Chafu1;Chagl1;Chagl_1;Chame1;Cocvi1;Colhig2;Colto1;Copph3;Corca1;Cylol1;Daces1;Dacma1;Falor1;Fusco1;Fuscu1;Fuseq1;Fusfu1;Fusgr1;Fusox2;Fusoxy1;Fusoxys1;Fusre1;Fusso1;Fustr1;Fustri1;Fusve2;Gaegr1;Ilyeu1;Lepmu1;Lepor2;Melbi2;Melva1;Mictri1;Morco1;Mycgr3;Neodi1;Neora1;Oidma1;Parchr1;Paxin1;Perma1;Phimu1;Phisc1;PleosPC15_1;Pyrly1;Pyrsp1;Rhesp1;Rhier1;Stael1;Triat2;TriviGv…	False	True
OG0000219	Multi-phyla		Clapu1;Gigmar1;Gigro1;Rhice1_1;Rhicl1;Rhidi1;Rhiir2_1	False	False	83.94893522626441	0.8103332212004393	Antimicrobial
OG0000220	Multi-phyla		Agabi_varbur_1;Altal1;Altalt1;Altbr1;Altro1;Amamu1;Armost1;Ascsa1;Aspcam1;Aspnov1;Aspoch1;Asptaic1;Blugr2;BlugrR1_1;Boeex1;Botbo1;Botci1;Cadsp1;Cenge3;Chafu1;Chagl1;Chagl_1;Chalo1;Chame1;Clapu1;Cocsa1;Cocvi1;Colch1;Colhig2;Copci1;Corca1;Cylol1;Daces1;Dacma1;DalEC12_1;Denna1;Dipse1;Falor1;Fusco1;Fuscu1;Fuseq1;Fusfu1;Fusgr1;Fusox2;Fusoxy1;Fusoxys1;Fusre1;Fusso1;Fustr1;Fustri1;Fusve2;Fusven1;Gaegr1;…	False	True
OG0000221	Multi-phyla		Altal1;Altalt1;Altbr1;Altro1;Ascsa1;Aspcam1;Aspnov1;Aspoch1;Asptaic1;Blugr2;BlugrR1_1;Boeex1;Botci1;Cadsp1;Cenge3;Chafu1;Chagl1;Chagl_1;Chalo1;Chame1;Clapu1;Cocsa1;Cocvi1;Colhig2;Colto1;Corca1;Cylol1;DalEC12_1;Denna1;Dipse1;Falor1;Fusco1;Fuscu1;Fusfu1;Fusgr1;Fusox2;Fusoxy1;Fusoxys1;Fusre1;Fustr1;Fustri1;Fusve2;Fusven1;Gyman1;Helo229;Lacbi2;Lepmu1;Lepor2;Macph1;Macpha1;Maggr1;MagnaMG8;MagorGY11_1;…	False	False	88.37041255605382	0.9807868005888188	Antimicrobial
OG0000222	Phylum-specific	Ascomycetes	Altal1;Altalt1;Altbr1;Altro1;Ascsa1;Aspcam1;Aspnov1;Aspoch1;Asptaic1;Bauco1;Blugr2;BlugrR1_1;Boeex1;Botci1;Cadsp1;Cenge3;Chafu1;Chagl1;Chagl_1;Chalo1;Chame1;Clapu1;Cocsa1;Cocvi1;Colch1;Colto1;Corca1;Cylol1;Daces1;Dacma1;DalEC12_1;Denna1;Dipse1;Falor1;Fusco1;Fuscu1;Fuseq1;Fusfu1;Fusgr1;Fusox2;Fusoxy1;Fusoxys1;Fusre1;Fusso1;Fustr1;Fustri1;Fusve2;Fusven1;Gaegr1;Ilyeu1;Lepor2;Macph1;Macpha1;Maggr1;Ma…	False	False	65.80073298429319	0.0312334539217371	Non-antimicrobial
OG0000223	Multi-phyla		Altal1;Altalt1;Altbr1;Altro1;Aspcam1;Asptaic1;Boeex1;Cadsp1;Chalo1;Clapu1;Cocsa1;Cocvi1;Colch1;Colhig2;Colto1;Corca1;Daces1;Dacma1;DalEC12_1;Denna1;Falor1;Fusco1;Fuscu1;Fuseq1;Fusfu1;Fusox2;Fusoxy1;Fusoxys1;Fusre1;Fusso1;Fustr1;Fustri1;Fusve2;Fusven1;Gaegr1;Gigmar1;Gigro1;Helo229;Ilyeu1;Lacbi2;Lepmu1;Lepor2;Macph1;Macpha1;Maggr1;MagnaMG8;MagorGY11_1;Melbi2;Micbo1;Mictri1;Morco1;Mycgr3;Neodi1;Neor…	False	False	73.39176737756715	0.9015049496079472	Antimicrobial
OG0000224	Multi-phyla		Altal1;Altalt1;Altbr1;Amamu1;Armost1;Ascsa1;Aspcam1;Aspnov1;Aspoch1;Asptaic1;Blugr2;BlugrR1_1;Boeex1;Botbo1;Botci1;Cadsp1;Cenge3;Chafu1;Chagl1;Chagl_1;Chalo1;Chame1;Clapu1;Cocsa1;Cocvi1;Colch1;Colhig2;Colto1;Copci1;Copph3;Corca1;Cylol1;Daces1;Dacma1;DalEC12_1;Denna1;Dipse1;Falor1;Fusco1;Fuscu1;Fuseq1;Fusfu1;Fusgr1;Fusox2;Fusoxy1;Fusoxys1;Fusre1;Fusso1;Fustr1;Fustri1;Fusve2;Fusven1;Gaegr1;Galma1;G…	False	True
OG0000225	Multi-phyla		Agabi_varbur_1;Altal1;Altalt1;Altbr1;Altro1;Amamu1;Armost1;Ascsa1;Aspcam1;Aspnov1;Aspoch1;Asptaic1;Bauco1;BlugrR1_1;Boeex1;Botbo1;Botci1;Cadsp1;Cenge3;Chafu1;Chagl1;Chagl_1;Chalo1;Chame1;Clapu1;Cocsa1;Cocvi1;Colch1;Colhig2;Copci1;Copph3;Corca1;Cylol1;Daces1;Dacma1;DalEC12_1;Denna1;Dipse1;Falor1;Fusco1;Fuscu1;Fuseq1;Fusfu1;Fusgr1;Fusox2;Fusoxy1;Fusoxys1;Fusre1;Fusso1;Fustr1;Fustri1;Fusve2;Fusven1;…	False	True
OG0000226	Multi-phyla		Agabi_varbur_1;Altal1;Altalt1;Altbr1;Altro1;Armost1;Ascsa1;Aspnov1;Aspoch1;Boeex1;Botbo1;Botci1;Cadsp1;Cenge3;Chafu1;Chagl1;Chagl_1;Chalo1;Chame1;Cocsa1;Cocvi1;Colch1;Colhig2;Colto1;Copci1;Copph3;Corca1;Cylol1;Daces1;Dacma1;DalEC12_1;Denna1;Dipse1;Falor1;Gaegr1;Galma1;Gyman1;Helo229;Hetan2;Ilyeu1;Lepmu1;Lepor2;Macph1;Macpha1;Maggr1;MagnaMG8;MagorGY11_1;Melbi2;Melva1;Micbo1;Mictri1;Morco1;Mycfi2;N…	True	False
OG0000227	Multi-phyla		Altal1;Altalt1;Altbr1;Altro1;Armost1;Aspcam1;Aspnov1;Asptaic1;Boeex1;Botci1;Cadsp1;Chafu1;Chagl1;Chagl_1;Chame1;Cocsa1;Cocvi1;Colch1;Colhig2;Colto1;Copph3;Corca1;Cylol1;Daces1;Dacma1;DalEC12_1;Denna1;Dipse1;Falor1;Fusco1;Fuscu1;Fuseq1;Fusfu1;Fusgr1;Fusox2;Fusoxy1;Fusoxys1;Fusre1;Fusso1;Fustr1;Fustri1;Fusve2;Fusven1;Gaegr1;Ilyeu1;Lepmu1;Lepor2;Macph1;Macpha1;Maggr1;MagnaMG8;MagorGY11_1;Micbo1;Mict…	True	False
OG0000228	Multi-phyla		Altal1;Altalt1;Altbr1;Altro1;Boeex1;Chafu1;Chagl1;Chagl_1;Chalo1;Chame1;Cocsa1;Cocvi1;Colch1;Corca1;Dacma1;Denna1;Dipse1;Falor1;Fusco1;Fuscu1;Fuseq1;Fusfu1;Fusgr1;Fusox2;Fusoxy1;Fusoxys1;Fusre1;Fusso1;Fustr1;Fustri1;Fusve2;Fusven1;Gaegr1;Gigmar1;Gigro1;Helo229;Lepmu1;Lepor2;Macph1;Macpha1;Maggr1;MagnaMG8;MagorGY11_1;Melva1;Mictri1;Morco1;Morel_U14_1;Neodi1;Parch1;Parchr1;Perma1;Phapo1;Phimu1;Phis…	False	False	86.47970588235295	0.9999691190587866	Antimicrobial
OG0000229	Multi-phyla		Agabi_varbur_1;Altal1;Altalt1;Altbr1;Altro1;Amamu1;Armost1;Ascsa1;Aspcam1;Aspnov1;Aspoch1;Asptaic1;Blugr2;BlugrR1_1;Boeex1;Botbo1;Cenge3;Chafu1;Chagl1;Chagl_1;Chame1;Clapu1;Cocsa1;Cocvi1;Colch1;Colhig2;Colto1;Copci1;Copph3;Corca1;Cylol1;Daces1;Dacma1;DalEC12_1;Denna1;Dipse1;Falor1;Fusco1;Fuscu1;Fuseq1;Fusfu1;Fusgr1;Fusox2;Fusoxy1;Fusoxys1;Fusre1;Fusso1;Fustr1;Fustri1;Fusve2;Fusven1;Gaegr1;Galma1;…	True	False
OG0000230	Multi-phyla		Agabi_varbur_1;Altal1;Altalt1;Altbr1;Altro1;Amamu1;Armost1;Ascsa1;Aspcam1;Aspnov1;Aspoch1;Asptaic1;Bauco1;Blugr2;BlugrR1_1;Boeex1;Botbo1;Botci1;Cadsp1;Cenge3;Chafu1;Chagl1;Chagl_1;Chalo1;Chame1;Clapu1;Cocsa1;Cocvi1;Colch1;Colhig2;Copci1;Copph3;Corca1;Cylol1;Daces1;Dacma1;DalEC12_1;Denna1;Dipse1;Falor1;Fusco1;Fuseq1;Fusfu1;Fusgr1;Fusoxy1;Fusoxys1;Fusre1;Fusso1;Fustr1;Fustri1;Fusve2;Fusven1;Galma1;…	False	True
OG0000231	Multi-phyla		Agabi_varbur_1;Altal1;Altalt1;Altbr1;Altro1;Amamu1;Ascsa1;Aspcam1;Aspnov1;Aspoch1;Asptaic1;Bauco1;Blugr2;BlugrR1_1;Botbo1;Botci1;Cadsp1;Cenge3;Chafu1;Chagl1;Chagl_1;Chalo1;Chame1;Clapu1;Cocsa1;Cocvi1;Colch1;Colhig2;Colto1;Copci1;Copph3;Corca1;Cylol1;Daces1;Dacma1;DalEC12_1;Denna1;Dipse1;Falor1;Fusco1;Fuseq1;Fusfu1;Fusgr1;Fusox2;Fusoxy1;Fusoxys1;Fusre1;Fusso1;Fustr1;Fustri1;Fusve2;Fusven1;Gaegr1;G…	False	True
OG0000232	Multi-phyla		Agabi_varbur_1;Altal1;Altalt1;Altbr1;Altro1;Armost1;Ascsa1;Aspcam1;Aspnov1;Aspoch1;Asptaic1;Bauco1;Blugr2;BlugrR1_1;Boeex1;Botci1;Cadsp1;Cenge3;Chafu1;Chagl1;Chagl_1;Chalo1;Chame1;Clapu1;Cocsa1;Cocvi1;Colch1;Colhig2;Colto1;Copci1;Copph3;Corca1;Cylol1;Daces1;Dacma1;DalEC12_1;Denna1;Dipse1;Falor1;Fusco1;Fuseq1;Fusfu1;Fusgr1;Fusox2;Fusoxys1;Fusre1;Fusso1;Fustr1;Fustri1;Fusve2;Fusven1;Gaegr1;Galma1;G…	False	False	68.78065317387303	0.184851960305957	Non-antimicrobial
OG0000233	Multi-phyla		Agabi_varbur_1;Altal1;Altalt1;Altbr1;Altro1;Armost1;Ascsa1;Aspnov1;Aspoch1;Asptaic1;Boeex1;Botci1;Cadsp1;Cenge3;Chafu1;Chagl1;Chagl_1;Chalo1;Chame1;Cocsa1;Cocvi1;Colch1;Colhig2;Colto1;Copci1;Copph3;Corca1;Cylol1;Daces1;Dacma1;DalEC12_1;Denna1;Dipse1;Fusco1;Fuscu1;Fuseq1;Fusfu1;Fusgr1;Fusox2;Fusoxy1;Fusoxys1;Fusre1;Fusso1;Fustr1;Fustri1;Fusve2;Fusven1;Gaegr1;Galma1;Gyman1;Hebcy2;Helo229;Hetan2;Ily…	True	False
OG0000234	Multi-phyla		Altal1;Altalt1;Altbr1;Altro1;Amamu1;Armost1;Ascsa1;Aspnov1;Boeex1;Botbo1;Botci1;Cadsp1;Cenge3;Chafu1;Chalo1;Clapu1;Cocsa1;Cocvi1;Colch1;Colhig2;Colto1;Copci1;Copph3;Cylol1;DalEC12_1;Denna1;Falor1;Fusco1;Fuscu1;Fuseq1;Fusfu1;Fusox2;Fusoxy1;Fusoxys1;Fusre1;Fustr1;Fustri1;Fusve2;Gaegr1;Galma1;Geopyr1;Gigmar1;Gigro1;Gyman1;Hebcy2;Helo229;Ilyeu1;Lacbi2;Lepmu1;Lepor2;Lobtra1;Macph1;Macpha1;Maggr1;Magna…	False	True
OG0000235	Multi-phyla		Agabi_varbur_1;Altal1;Altalt1;Altbr1;Altro1;Amamu1;Armost1;Ascsa1;Aspcam1;Aspnov1;Aspoch1;Asptaic1;Bauco1;Blugr2;BlugrR1_1;Botbo1;Botci1;Cadsp1;Cenge3;Chafu1;Chalo1;Chame1;Clapu1;Cocsa1;Cocvi1;Colch1;Colhig2;Colto1;Copci1;Copph3;Corca1;Cylol1;Daces1;Dacma1;DalEC12_1;Denna1;Dipse1;Falor1;Fusco1;Fuseq1;Fusfu1;Fusgr1;Fusox2;Fusoxy1;Fusoxys1;Fusre1;Fusso1;Fustr1;Fustri1;Fusve2;Fusven1;Gaegr1;Galma1;G…	False	True
OG0000236	Multi-phyla		Agabi_varbur_1;Altal1;Altalt1;Altbr1;Altro1;Armost1;Ascsa1;Aspcam1;Aspnov1;Aspoch1;Asptaic1;Bauco1;Boeex1;Botbo1;Botci1;Cadsp1;Cocsa1;Cocvi1;Colch1;Copph3;Corca1;Cylol1;Daces1;Dacma1;Denna1;Dipse1;Fusco1;Fuscu1;Fuseq1;Fusfu1;Fusgr1;Fusox2;Fusoxy1;Fusoxys1;Fusre1;Fusso1;Fustr1;Fustri1;Fusve2;Fusven1;Galma1;Gyman1;Hetan2;Ilyeu1;Lepor2;Macph1;Macpha1;Maggr1;MagnaMG8;MagorGY11_1;Micbo1;Mictri1;Mycfi2…	False	False	91.25775584415584	0.9702915935931312	Antimicrobial
OG0000237	Multi-phyla		Agabi_varbur_1;Altal1;Altalt1;Altro1;Amamu1;Armost1;Ascsa1;Aspcam1;Aspnov1;Aspoch1;Asptaic1;Bauco1;Blugr2;BlugrR1_1;Boeex1;Botbo1;Botci1;Cenge3;Chafu1;Chagl1;Chagl_1;Chalo1;Chame1;Clapu1;Cocsa1;Cocvi1;Colch1;Colhig2;Colto1;Copci1;Copph3;Corca1;Cylol1;Daces1;Dacma1;DalEC12_1;Denna1;Dipse1;Falor1;Fusco1;Fuscu1;Fuseq1;Fusfu1;Fusgr1;Fusox2;Fusoxy1;Fusoxys1;Fusre1;Fusso1;Fustr1;Fustri1;Fusve2;Fusven1;…	False	True
OG0000238	Multi-phyla		Agabi_varbur_1;Amamu1;Armost1;Ascsa1;Aspcam1;Aspnov1;Aspoch1;Asptaic1;Bauco1;Blugr2;BlugrR1_1;Botbo1;Botci1;Cenge3;Chalo1;Clapu1;Colto1;Copci1;Copph3;Cylol1;Daces1;Dacma1;Fusco1;Fuseq1;Fusfu1;Fusox2;Fusoxy1;Fusoxys1;Fusre1;Fustr1;Fustri1;Fusve2;Fusven1;Gaegr1;Galma1;Gyman1;Hebcy2;Helo229;Hetan2;Ilyeu1;Lacbi2;Lepor2;Lobtra1;Macph1;Macpha1;Maggr1;MagnaMG8;Melbi2;Melva1;Micbo1;Mictri1;Morel2;Morel_U…	False	False	82.83685690128937	0.754514292957033	Antimicrobial
OG0000239	Multi-phyla		Agabi_varbur_1;Altal1;Altalt1;Altbr1;Altro1;Amamu1;Armost1;Ascsa1;Aspcam1;Aspnov1;Aspoch1;Asptaic1;Bauco1;Blugr2;BlugrR1_1;Boeex1;Botbo1;Cadsp1;Cenge3;Chafu1;Chagl1;Chagl_1;Chalo1;Chame1;Clapu1;Cocsa1;Cocvi1;Colch1;Colhig2;Colto1;Copph3;Corca1;Cylol1;Daces1;Dacma1;DalEC12_1;Denna1;Dipse1;Falor1;Fusco1;Fuscu1;Fuseq1;Fusfu1;Fusgr1;Fusox2;Fusoxy1;Fusoxys1;Fusre1;Fusso1;Fustr1;Fustri1;Fusve2;Fusven1;…	False	True
OG0000240	Multi-phyla		Altal1;Altbr1;Altro1;Amamu1;Ascsa1;Aspcam1;Aspnov1;Aspoch1;Asptaic1;Bauco1;Boeex1;Botbo1;Cadsp1;Cenge3;Chafu1;Chagl1;Chalo1;Chame1;Clapu1;Cocsa1;Cocvi1;Colhig2;Colto1;Copci1;Copph3;Corca1;Cylol1;Daces1;Dacma1;DalEC12_1;Denna1;Dipse1;Falor1;Fusco1;Fuseq1;Fusfu1;Fusgr1;Fusox2;Fusoxy1;Fusoxys1;Fusre1;Fusso1;Fustri1;Fusven1;Gaegr1;Galma1;Gigmar1;Gigro1;Gyman1;Hebcy2;Helo229;Hetan2;Ilyeu1;Lacbi2;Lepmu…	False	False	73.21008403361344	0.9960651279791743	Antimicrobial
OG0000241	Multi-phyla		Altal1;Altalt1;Altbr1;Altro1;Boeex1;Cadsp1;Cocsa1;Cocvi1;Colch1;Colhig2;Colto1;Corca1;Cylol1;Daces1;Dacma1;DalEC12_1;Denna1;Dipse1;Falor1;Fusco1;Fuscu1;Fuseq1;Fusfu1;Fusgr1;Fusox2;Fusoxy1;Fusoxys1;Fusre1;Fusso1;Fustr1;Fustri1;Fusve2;Fusven1;Gaegr1;Gyman1;Helo229;Ilyeu1;Lepmu1;Lepor2;Macph1;Macpha1;Maggr1;MagnaMG8;MagorGY11_1;Micbo1;Mictri1;Mycfi2;Mycgr3;Neodi1;Neora1;Oidma1;Olipa1;Parch1;Parchr1;…	False	False	84.56349893541518	0.4102356567063818	Non-antimicrobial
OG0000242	Multi-phyla		Agabi_varbur_1;Altal1;Altalt1;Altbr1;Altro1;Amamu1;Armost1;Ascsa1;Aspcam1;Aspnov1;Aspoch1;Asptaic1;Bauco1;Blugr2;BlugrR1_1;Boeex1;Botbo1;Botci1;Cadsp1;Cenge3;Chalo1;Cocsa1;Cocvi1;Copci1;Copph3;Corca1;Denna1;Dipse1;Galma1;Geopyr1;Gigmar1;Gigro1;Gyman1;Hebcy2;Helo229;Hetan2;Lacbi2;Lepmu1;Lepor2;Macph1;Macpha1;Melbi2;Melva1;Morco1;Mycfi2;Mycgr3;Oidma1;Olipa1;Parch1;Parchr1;Paxin1;Pensub1;Perma1;Phap…	False	False	86.45800995024878	0.0870047066989545	Non-antimicrobial
OG0000243	Multi-phyla		Altal1;Altalt1;Altbr1;Altro1;Aspcam1;Aspnov1;Asptaic1;Boeex1;Cadsp1;Chafu1;Chagl1;Chagl_1;Chalo1;Chame1;Clapu1;Cocsa1;Cocvi1;Colch1;Colhig2;Colto1;Copph3;Corca1;Cylol1;Daces1;Dacma1;Denna1;Dipse1;Falor1;Fusco1;Fuscu1;Fuseq1;Fusfu1;Fusgr1;Fusox2;Fusoxy1;Fusoxys1;Fusre1;Fusso1;Fustr1;Fustri1;Fusve2;Fusven1;Gaegr1;Ilyeu1;Lepor2;Macph1;Macpha1;Maggr1;MagnaMG8;MagorGY11_1;Melbi2;Micbo1;Mictri1;Neora1;…	True	False
OG0000244	Phylum-specific	Ascomycetes	Altal1;Altalt1;Altbr1;Altro1;Boeex1;Cocsa1;Cocvi1;Colch1;Colhig2;Colto1;Corca1;Cylol1;Daces1;Dacma1;Fusco1;Fuscu1;Fuseq1;Fusfu1;Fusgr1;Fusox2;Fusoxy1;Fusoxys1;Fusre1;Fusso1;Fustr1;Fustri1;Fusve2;Fusven1;Gaegr1;Ilyeu1;Lepmu1;Macpha1;Maggr1;MagnaMG8;MagorGY11_1;Mycgr3;Neora1;Parch1;Parchr1;Perma1;Phapo1;Plecuc1;Plecucu2;Pyrly1;Pyrsp1;Ramcocy1;Sodal1;Stael1;Stano2;Stely1;Truan1;Veral1;Verda1;VerdaJR…	True	False
OG0000245	Multi-phyla		Agabi_varbur_1;Altal1;Altalt1;Altbr1;Altro1;Amamu1;Armost1;Ascsa1;Aspcam1;Aspnov1;Aspoch1;Asptaic1;Bauco1;Blugr2;BlugrR1_1;Boeex1;Botbo1;Cadsp1;Cenge3;Chafu1;Chagl1;Chagl_1;Chalo1;Chame1;Cocsa1;Cocvi1;Colch1;Colhig2;Copci1;Copph3;Corca1;Cylol1;Daces1;DalEC12_1;Denna1;Dipse1;Falor1;Fusco1;Fuseq1;Fusfu1;Fusgr1;Fusox2;Fusoxy1;Fusoxys1;Fusre1;Fusso1;Fustr1;Fustri1;Fusve2;Fusven1;Gaegr1;Galma1;Gyman1;…	False	True
OG0000246	Multi-phyla		Agabi_varbur_1;Altal1;Altalt1;Altbr1;Altro1;Aspcam1;Aspnov1;Asptaic1;Bauco1;Boeex1;Botci1;Cadsp1;Chafu1;Chagl1;Chagl_1;Chalo1;Cocsa1;Cocvi1;Colch1;Colhig2;Colto1;Corca1;Cylol1;DalEC12_1;Denna1;Falor1;Fusco1;Fuscu1;Fuseq1;Fusfu1;Fusgr1;Fusox2;Fusoxy1;Fusoxys1;Fusre1;Fusso1;Fustr1;Fustri1;Fusve2;Fusven1;Gaegr1;Hebcy2;Ilyeu1;Lepor2;Macph1;Macpha1;Maggr1;MagnaMG8;Melbi2;Melva1;Micbo1;Mictri1;Neodi1;N…	False	False	83.42546973803071	0.1915397759642447	Non-antimicrobial
OG0000247	Multi-phyla		Agabi_varbur_1;Altal1;Altalt1;Altbr1;Altro1;Amamu1;Armost1;Ascsa1;Aspcam1;Aspnov1;Aspoch1;Asptaic1;Bauco1;Boeex1;Botbo1;Botci1;Cadsp1;Cenge3;Chafu1;Chagl1;Chagl_1;Chame1;Clapu1;Cocsa1;Cocvi1;Colch1;Colhig2;Colto1;Copci1;Copph3;Corca1;Cylol1;Daces1;Dacma1;DalEC12_1;Denna1;Dipse1;Falor1;Fusco1;Fuscu1;Fuseq1;Fusfu1;Fusgr1;Fusox2;Fusoxy1;Fusoxys1;Fusre1;Fusso1;Fustr1;Fustri1;Fusve2;Fusven1;Gaegr1;Gal…	False	True
OG0000248	Multi-phyla		Agabi_varbur_1;Altal1;Altalt1;Altbr1;Altro1;Amamu1;Armost1;Ascsa1;Aspcam1;Aspnov1;Aspoch1;Asptaic1;Bauco1;Blugr2;BlugrR1_1;Boeex1;Botbo1;Botci1;Cadsp1;Cenge3;Chafu1;Chagl1;Chagl_1;Chalo1;Chame1;Clapu1;Cocsa1;Cocvi1;Colch1;Colhig2;Colto1;Copph3;Corca1;Cylol1;Daces1;Dacma1;DalEC12_1;Denna1;Dipse1;Falor1;Fusco1;Fuseq1;Fusfu1;Fusgr1;Fusox2;Fusoxy1;Fusoxys1;Fusre1;Fusso1;Fustr1;Fustri1;Fusve2;Fusven1;…	False	False	81.87542984979227	0.9925514015151936	Antimicrobial
OG0000249	Phylum-specific	Ascomycetes	Altal1;Altalt1;Altbr1;Altro1;Boeex1;Botci1;Cadsp1;Chame1;Cocsa1;Cocvi1;Colch1;Colhig2;Colto1;Corca1;Cylol1;Daces1;Dacma1;Denna1;Falor1;Fusco1;Fuscu1;Fusfu1;Fusgr1;Fusox2;Fusoxy1;Fusoxys1;Fusre1;Fusso1;Fustr1;Fustri1;Fusve2;Fusven1;Gaegr1;Helo229;Ilyeu1;Lepmu1;Lepor2;Maggr1;MagnaMG8;MagorGY11_1;Micbo1;Mictri1;Neodi1;Neora1;Parch1;Parchr1;Perma1;Phapo1;Phimu1;Plecuc1;Plecucu2;Pyrly1;Pyrsp1;Pyrtr1;P…	False	False	75.52433788504287	0.9747550805498656	Antimicrobial
OG0000250	Multi-phyla		Agabi_varbur_1;Altal1;Altalt1;Altbr1;Altro1;Amamu1;Armost1;Ascsa1;Aspcam1;Aspnov1;Aspoch1;Asptaic1;Bauco1;BlugrR1_1;Boeex1;Botbo1;Botci1;Cadsp1;Cenge3;Chafu1;Chagl1;Chagl_1;Chalo1;Chame1;Clapu1;Colch1;Colhig2;Colto1;Copci1;Copph3;Corca1;Cylol1;Daces1;Dacma1;DalEC12_1;Dipse1;Falor1;Fusco1;Fuscu1;Fuseq1;Fusfu1;Fusgr1;Fusox2;Fusoxy1;Fusoxys1;Fusre1;Fusso1;Fustr1;Fustri1;Fusve2;Fusven1;Gaegr1;Galma1;…	True	False
OG0000251	Multi-phyla		Agabi_varbur_1;Altal1;Altalt1;Altbr1;Altro1;Amamu1;Armost1;Ascsa1;Aspcam1;Aspnov1;Aspoch1;Asptaic1;Bauco1;Blugr2;BlugrR1_1;Boeex1;Botbo1;Botci1;Cadsp1;Cenge3;Chafu1;Chagl1;Chagl_1;Chalo1;Chame1;Clapu1;Cocsa1;Cocvi1;Colch1;Colhig2;Copci1;Copph3;Corca1;Cylol1;Daces1;Dacma1;DalEC12_1;Denna1;Dipse1;Falor1;Fuscu1;Fusfu1;Fusgr1;Fusox2;Fusve2;Fusven1;Gaegr1;Galma1;Geopyr1;Gigmar1;Gigro1;Gyman1;Hebcy2;He…	False	True
OG0000252	Multi-phyla		Altal1;Altalt1;Altbr1;Altro1;Amamu1;Armost1;Ascsa1;Aspcam1;Aspnov1;Aspoch1;Asptaic1;Bauco1;Blugr2;BlugrR1_1;Boeex1;Botbo1;Botci1;Cadsp1;Cenge3;Chafu1;Chagl1;Chagl_1;Chalo1;Chame1;Clapu1;Cocsa1;Cocvi1;Colch1;Colto1;Copci1;Copph3;Corca1;Cylol1;Daces1;Dacma1;DalEC12_1;Denna1;Dipse1;Falor1;Fusco1;Fuscu1;Fuseq1;Fusgr1;Fusox2;Fusoxy1;Fusoxys1;Fusre1;Fusso1;Fustr1;Fustri1;Fusve2;Fusven1;Gaegr1;Galma1;Ge…	False	True
OG0000253	Phylum-specific	Ascomycetes	Boeex1;Cadsp1;Cenge3;Chafu1;Chagl1;Chalo1;Colch1;Colhig2;Cylol1;Daces1;Dacma1;DalEC12_1;Falor1;Fusco1;Fuscu1;Fuseq1;Fusfu1;Fusgr1;Fusox2;Fusoxy1;Fusoxys1;Fusre1;Fusso1;Fustr1;Fustri1;Fusve2;Fusven1;Gaegr1;Helo229;Ilyeu1;Lepmu1;Lepor2;MagorGY11_1;Melbi2;Melva1;Micbo1;Mictri1;Neodi1;Neora1;Neucr2;Parch1;Parchr1;Phapo1;Phimu1;Phisc1;Plecuc1;Pyrly1;Pyrsp1;Rhesp1;Rhier1;Sorhu1;Spoth2;Thite2;Triat2;Tri…	False	False	48.50387234042553	0.0584251355259058	Non-antimicrobial
OG0000254	Phylum-specific	Ascomycetes	Altal1;Altalt1;Altbr1;Altro1;Ascsa1;Aspcam1;Aspnov1;Aspoch1;Asptaic1;Boeex1;Botci1;Cadsp1;Chagl1;Chagl_1;Chalo1;Chame1;Cocsa1;Cocvi1;Colch1;Colhig2;Colto1;Corca1;DalEC12_1;Denna1;Dipse1;Falor1;Gaegr1;Lepmu1;Lepor2;Macph1;Macpha1;Maggr1;MagnaMG8;MagorGY11_1;Melbi2;Melva1;Micbo1;Mictri1;Mycgr3;Oidma1;Parch1;Parchr1;Pensub1;Phapo1;Phimu1;Phisc1;Plecucu2;Pyrly1;Pyrsp1;Pyrtr1;Pyrtt1;Ramcocy1;Rhesp1;Rh…	False	False	84.95532740879327	0.9971188906773708	Antimicrobial
OG0000255	Multi-phyla		Agabi_varbur_1;Amamu1;Armost1;Ascsa1;Bauco1;Blugr2;BlugrR1_1;Botbo1;Botci1;Cadsp1;Cenge3;Chafu1;Chalo1;Clapu1;Cocvi1;Colch1;Colhig2;Colto1;Copci1;Copph3;Cylol1;Daces1;Dacma1;Denna1;Fusco1;Fuscu1;Fuseq1;Fusfu1;Fusgr1;Fusox2;Fusoxy1;Fusoxys1;Fusre1;Fusso1;Fustr1;Fustri1;Fusve2;Fusven1;Galma1;Geopyr1;Gyman1;Hebcy2;Helo229;Hetan2;Ilyeu1;Lacbi2;Lepmu1;Lepor2;Macpha1;Melbi2;Melva1;Micbo1;Morco1;Neora1;…	True	False
OG0000256	Multi-phyla		Agabi_varbur_1;Altal1;Altalt1;Altro1;Amamu1;Armost1;Ascsa1;Aspcam1;Aspnov1;Bauco1;Blugr2;BlugrR1_1;Boeex1;Botbo1;Botci1;Cadsp1;Cenge3;Chafu1;Chagl1;Chalo1;Clapu1;Cocsa1;Cocvi1;Colch1;Colhig2;Copci1;Copph3;Corca1;Cylol1;Daces1;Dacma1;DalEC12_1;Denna1;Dipse1;Falor1;Fusco1;Fuscu1;Fuseq1;Fusfu1;Fusgr1;Fusox2;Fusoxy1;Fusoxys1;Fusre1;Fusso1;Fustr1;Fustri1;Fusve2;Fusven1;Gaegr1;Galma1;Geopyr1;Gigmar1;Gy…	False	True
OG0000257	Multi-phyla		Agabi_varbur_1;Altal1;Altalt1;Altbr1;Amamu1;Armost1;Ascsa1;Aspcam1;Aspnov1;Aspoch1;Asptaic1;Bauco1;Blugr2;BlugrR1_1;Boeex1;Botbo1;Cadsp1;Cenge3;Chafu1;Chagl1;Chagl_1;Chalo1;Chame1;Clapu1;Cocsa1;Cocvi1;Colch1;Colhig2;Colto1;Copci1;Copph3;Corca1;Cylol1;Daces1;Dacma1;DalEC12_1;Denna1;Dipse1;Falor1;Fusco1;Fuscu1;Fuseq1;Fusfu1;Fusgr1;Fusox2;Fusoxy1;Fusoxys1;Fusre1;Fusso1;Fustr1;Fustri1;Fusve2;Fusven1;…	False	True
OG0000258	Multi-phyla		Altal1;Altalt1;Altbr1;Altro1;Ascsa1;Aspnov1;Blugr2;BlugrR1_1;Boeex1;Botci1;Cadsp1;Cenge3;Chafu1;Chagl1;Chagl_1;Chalo1;Chame1;Clapu1;Cocsa1;Cocvi1;Colch1;Colhig2;Colto1;Corca1;Cylol1;Daces1;Dacma1;DalEC12_1;Denna1;Dipse1;Falor1;Fusco1;Fuscu1;Fuseq1;Fusfu1;Fusgr1;Fusox2;Fusoxy1;Fusoxys1;Fusre1;Fusso1;Fustr1;Fustri1;Fusve2;Fusven1;Gaegr1;Geopyr1;Gigmar1;Gigro1;Helo229;Ilyeu1;Lepor2;Macph1;Macpha1;Ma…	False	False	73.8072029250457	0.9443713172971	Antimicrobial
OG0000259	Multi-phyla		Altal1;Altalt1;Altro1;Ascsa1;Aspcam1;Aspnov1;Aspoch1;Asptaic1;Bauco1;Blugr2;BlugrR1_1;Boeex1;Botci1;Cadsp1;Cenge3;Chalo1;Chame1;Clapu1;Colch1;Colhig2;Colto1;Copci1;Corca1;Cylol1;Daces1;Dacma1;DalEC12_1;Denna1;Dipse1;Falor1;Fusco1;Fuscu1;Fuseq1;Fusfu1;Fusgr1;Fusox2;Fusoxy1;Fusoxys1;Fusre1;Fustr1;Fustri1;Fusve2;Fusven1;Gaegr1;Galma1;Geopyr1;Gigmar1;Gigro1;Gyman1;Hebcy2;Helo229;Ilyeu1;Lacbi2;Lepmu1;…	False	True
OG0000260	Multi-phyla		Agabi_varbur_1;Amamu1;Armost1;Botbo1;Copci1;Copph3;Cylol1;Fusre1;Galma1;Gyman1;Hebcy2;Hetan2;Lacbi2;Olipa1;Paxin1;Pilcr1;Pismi1;PleosPC15_1;Schco1;Sclci1;Sebve1;Sindi4;Spogr1;Spore1;Thacu1;Trave1;Tulca1;U_tricho_v1;Ustbr1;Usthor1;Ustma2_2	False	False	79.28324817518248	0.0050205826579444	Non-antimicrobial
OG0000261	Multi-phyla		Altal1;Altalt1;Altbr1;Amamu1;Armost1;Ascsa1;Aspnov1;Boeex1;Botci1;Cadsp1;Chagl1;Chagl_1;Chalo1;Cocvi1;Colch1;Colhig2;Copph3;Cylol1;Dacma1;Denna1;Dipse1;Fusgr1;Fusoxys1;Fusre1;Fusso1;Fustr1;Fustri1;Fusven1;Galma1;Gigmar1;Gigro1;Gyman1;Hebcy2;Helo229;Ilyeu1;Lacbi2;Lepmu1;Lepor2;Macph1;Macpha1;Maggr1;MagnaMG8;MagorGY11_1;Melva1;Micbo1;Mictri1;Mycgr3;Neodi1;Neora1;Oidma1;Paxin1;Pensub1;Perma1;Phapo1;…	False	False	55.75911864406779	0.0020810900274244	Non-antimicrobial
OG0000262	Multi-phyla		Altal1;Altalt1;Altbr1;Altro1;Amamu1;Armost1;Ascsa1;Aspcam1;Aspnov1;Aspoch1;Asptaic1;Bauco1;Blugr2;BlugrR1_1;Botbo1;Cenge3;Chafu1;Chagl1;Chagl_1;Chalo1;Chame1;Clapu1;Cocsa1;Cocvi1;Colch1;Colhig2;Colto1;Copci1;Copph3;Corca1;Cylol1;Daces1;Dacma1;DalEC12_1;Denna1;Dipse1;Fusco1;Fuscu1;Fuseq1;Fusfu1;Fusgr1;Fusox2;Fusoxy1;Fusoxys1;Fusre1;Fusso1;Fustr1;Fustri1;Fusve2;Fusven1;Gaegr1;Galma1;Gigmar1;Gigro1;…	False	True
OG0000263	Phylum-specific	Ascomycetes	Altal1;Altalt1;Altbr1;Altro1;Aspnov1;Blugr2;BlugrR1_1;Boeex1;Botci1;Cadsp1;Chalo1;Cocsa1;Cocvi1;Colch1;Colhig2;Colto1;Corca1;Cylol1;Daces1;Dacma1;Denna1;Dipse1;Falor1;Fusco1;Fuscu1;Fuseq1;Fusfu1;Fusgr1;Fusox2;Fusoxy1;Fusoxys1;Fusre1;Fusso1;Fustr1;Fustri1;Fusve2;Fusven1;Gaegr1;Helo229;Ilyeu1;Lepmu1;Lepor2;Maggr1;MagnaMG8;MagorGY11_1;Neodi1;Neora1;Parch1;Parchr1;Perma1;Phapo1;Phimu1;Phisc1;Plecuc1;…	False	False	66.81172274562584	0.9963205763842858	Antimicrobial
OG0000264	Multi-phyla		Agabi_varbur_1;Altal1;Altalt1;Altbr1;Altro1;Amamu1;Armost1;Ascsa1;Aspcam1;Aspnov1;Aspoch1;Asptaic1;Bauco1;Blugr2;BlugrR1_1;Boeex1;Botbo1;Botci1;Cenge3;Chafu1;Chagl1;Chagl_1;Chalo1;Chame1;Clapu1;Cocsa1;Cocvi1;Colch1;Colhig2;Colto1;Copci1;Copph3;Corca1;Cylol1;Daces1;DalEC12_1;Denna1;Dipse1;Falor1;Fusco1;Fuscu1;Fuseq1;Fusfu1;Fusgr1;Fusox2;Fusoxy1;Fusoxys1;Fusre1;Fusso1;Fustr1;Fusve2;Fusven1;Gaegr1;G…	False	False	62.20298803929945	0.003911513356271	Non-antimicrobial
OG0000265	Multi-phyla		Agabi_varbur_1;Altal1;Altalt1;Altbr1;Altro1;Aspcam1;Aspnov1;Asptaic1;Boeex1;Botbo1;Botci1;Cadsp1;Cocsa1;Cocvi1;Colch1;Colhig2;Colto1;Copph3;Corca1;Cylol1;Daces1;Dacma1;Denna1;Dipse1;Falor1;Fusco1;Fuscu1;Fuseq1;Fusfu1;Fusgr1;Fusox2;Fusoxy1;Fusoxys1;Fusre1;Fusso1;Fustr1;Fustri1;Fusve2;Fusven1;Gaegr1;Helo229;Ilyeu1;Lepmu1;Lepor2;Macph1;Macpha1;Maggr1;MagnaMG8;MagorGY11_1;Micbo1;Mycfi2;Neodi1;Neora1;…	True	False
OG0000266	Multi-phyla		Altal1;Altalt1;Altbr1;Altro1;Amamu1;Armost1;Ascsa1;Aspcam1;Aspnov1;Aspoch1;Asptaic1;Blugr2;BlugrR1_1;Boeex1;Botbo1;Cenge3;Chafu1;Chagl1;Chagl_1;Chalo1;Chame1;Clapu1;Cocsa1;Cocvi1;Colch1;Colto1;Copci1;Copph3;Corca1;Cylol1;Daces1;Dacma1;DalEC12_1;Denna1;Dipse1;Falor1;Fusco1;Fuscu1;Fuseq1;Fusfu1;Fusgr1;Fusox2;Fusoxy1;Fusoxys1;Fusre1;Fusso1;Fustr1;Fustri1;Fusve2;Fusven1;Gaegr1;Galma1;Geopyr1;Gigmar1;…	False	True
OG0000267	Multi-phyla		Altal1;Altalt1;Altbr1;Altro1;Aspnov1;Aspoch1;Asptaic1;Boeex1;Cadsp1;Cenge3;Chagl1;Chagl_1;Chalo1;Chame1;Cocsa1;Cocvi1;Corca1;Daces1;Dacma1;Denna1;Fuseq1;Fusoxy1;Fusoxys1;Fusre1;Galma1;Helo229;Lepmu1;Lepor2;Melbi2;Morco1;Morel2;Morel_U14_1;Neora1;Parch1;Parchr1;Pensub1;Perma1;Phapo1;Phimu1;Plecucu2;Pyrly1;Pyrsp1;Pyrtr1;Pyrtt1;Ramcocy1;Rhesp1;Rhyag1;Rhyco1;Rhyse1;Sebve1;Stael1;Stano2;Tubae1;Tubma1;…	False	False	29.09670028818444	0.9998941372099452	Antimicrobial
OG0000268	Multi-phyla		Armost1;Aspcam1;Aspnov1;Aspoch1;Asptaic1;Cadsp1;Cenge3;Chafu1;Chagl1;Chagl_1;Chalo1;Chame1;Clapu1;Colch1;Colhig2;Colto1;Cylol1;Daces1;Dacma1;DalEC12_1;Denna1;Falor1;Fusco1;Fuscu1;Fusfu1;Fusgr1;Fusox2;Fusoxy1;Fusoxys1;Fusre1;Fusso1;Fustr1;Fustri1;Fusve2;Fusven1;Gaegr1;Helo229;Ilyeu1;Lepor2;Maggr1;MagnaMG8;MagorGY11_1;Micbo1;Morco1;Mycgr3;Neodi1;Neora1;Neucr2;Oidma1;Olipa1;Pensub1;Perma1;Phimu1;Phi…	True	False
OG0000269	Multi-phyla		Altal1;Altalt1;Altbr1;Altro1;Boeex1;Botci1;Chame1;Cocsa1;Cocvi1;Colch1;Colhig2;Colto1;Daces1;Dacma1;Dipse1;Falor1;Fusco1;Fuscu1;Fuseq1;Fusfu1;Fusgr1;Fusox2;Fusoxy1;Fustr1;Fustri1;Fusven1;Gaegr1;Helo229;Ilyeu1;Lepor2;Macph1;Macpha1;Maggr1;MagnaMG8;MagorGY11_1;Neora1;Parch1;Parchr1;Perma1;Phapo1;Plecuc1;Plecucu2;Pyrly1;Rhesp1;Sclsc1;Spogr1;Spore1;Stael1;Stano2;Stely1;U_tricho_v1;Ustbr1;Ustma2_2;Ver…	False	False	35.138500407497965	0.0520478199627035	Non-antimicrobial
OG0000270	Multi-phyla		Altal1;Altalt1;Altbr1;Altro1;Ascsa1;Aspcam1;Aspnov1;Aspoch1;Asptaic1;Blugr2;BlugrR1_1;Cadsp1;Chafu1;Chagl1;Chagl_1;Chame1;Clapu1;Cocsa1;Cocvi1;Colch1;Colhig2;Colto1;Corca1;Cylol1;Daces1;Dacma1;DalEC12_1;Denna1;Dipse1;Falor1;Fusco1;Fuscu1;Fuseq1;Fusfu1;Fusgr1;Fusox2;Fusoxy1;Fusoxys1;Fusre1;Fustr1;Fustri1;Fusve2;Fusven1;Gaegr1;Gigmar1;Gigro1;Helo229;Ilyeu1;Lepor2;Lobtra1;Macph1;Macpha1;Maggr1;Magna…	False	True
OG0000271	Multi-phyla		Altal1;Altalt1;Altro1;Aspcam1;Asptaic1;Botbo1;Cadsp1;Chalo1;Chame1;Colhig2;Colto1;Copph3;Cylol1;Denna1;Falor1;Fusco1;Fuscu1;Fuseq1;Fusfu1;Fusgr1;Fusox2;Fusoxy1;Fusoxys1;Fusre1;Fustr1;Fustri1;Fusve2;Fusven1;Helo229;Lepor2;Macph1;Maggr1;MagnaMG8;Melbi2;Micbo1;Mictri1;Mycfi2;Neodi1;Perma1;Phimu1;Plecuc1;Plecucu2;Pyrly1;Pyrsp1;Rhesp1;Sorhu1;Stael1;TriviGv29_8_2;Zalva1;Zpa63	False	False	32.345156794425094	0.0026421526314062	Non-antimicrobial
OG0000272	Multi-phyla		Altal1;Altalt1;Altbr1;Altro1;Aspcam1;Aspnov1;Aspoch1;Asptaic1;Botci1;Cadsp1;Chagl1;Chagl_1;Chalo1;Chame1;Clapu1;Cocsa1;Cocvi1;Colto1;Corca1;Cylol1;DalEC12_1;Denna1;Falor1;Fuscu1;Fuseq1;Fusfu1;Fusgr1;Fusox2;Fusoxy1;Fusoxys1;Fusre1;Fusso1;Fustr1;Fustri1;Fusven1;Gaegr1;Galma1;Hebcy2;Helo229;Ilyeu1;Lepor2;Melbi2;Micbo1;Mictri1;Neora1;Neucr2;Oidma1;Parch1;Parchr1;Pensub1;Phapo1;Phimu1;Pilcr1;Plecucu2;…	False	False	49.68003968253968	0.8338482762014863	Antimicrobial
OG0000273	Multi-phyla		Altbr1;Armost1;Aspcam1;Aspnov1;Asptaic1;Bauco1;Cadsp1;Chafu1;Chagl1;Chagl_1;Chalo1;Chame1;Colch1;Colhig2;Colto1;Copci1;Copph3;Cylol1;Daces1;Dacma1;DalEC12_1;Dipse1;Falor1;Fusco1;Fuscu1;Fuseq1;Fusfu1;Fusgr1;Fusox2;Fusoxy1;Fusoxys1;Fusre1;Fusso1;Fustr1;Fustri1;Fusve2;Fusven1;Gaegr1;Galma1;Gyman1;Hebcy2;Ilyeu1;Lacbi2;Lepor2;Macph1;Macpha1;Melbi2;Melva1;Mictri1;Morco1;Mycfi2;Neodi1;Neora1;Oidma1;Olip…	False	False	75.64166498993964	0.9916799294612978	Antimicrobial
OG0000274	Multi-phyla		Agabi_varbur_1;Amamu1;Armost1;Ascsa1;Botbo1;Cadsp1;Chafu1;Chalo1;Colhig2;Colto1;Copci1;Copph3;Fuscu1;Fusfu1;Fusox2;Fusve2;Gaegr1;Galma1;Gigmar1;Gigro1;Gyman1;Hebcy2;Hetan2;Lacbi2;Lepor2;Maggr1;MagnaMG8;MagorGY11_1;Melbi2;Melva1;Micbo1;Mictri1;Morco1;Neodi1;Neucr2;Olipa1;Paxin1;Phimu1;Pilcr1;Pismi1;Plecuc1;PleosPC15_1;Rhesp1;Rhice1_1;Rhicl1;Rhidi1;Rhier1;Rhiir2_1;Rhyag1;Rhyco1;Rhyse1;Schco1;Sclci1…	False	False	86.85104790419162	0.4993239342578883	Antimicrobial
OG0000275	Multi-phyla		Agabi_varbur_1;Altal1;Altalt1;Altbr1;Altro1;Amamu1;Armost1;Ascsa1;Aspnov1;Aspoch1;Bauco1;Boeex1;Botci1;Cadsp1;Cenge3;Chafu1;Chagl1;Chagl_1;Chalo1;Chame1;Clapu1;Cocsa1;Cocvi1;Colch1;Colhig2;Colto1;Copci1;Copph3;Corca1;Cylol1;Daces1;Dacma1;DalEC12_1;Denna1;Dipse1;Falor1;Fusco1;Fuscu1;Fuseq1;Fusfu1;Fusgr1;Fusox2;Fusoxy1;Fusoxys1;Fusre1;Fusso1;Fustr1;Fustri1;Fusve2;Fusven1;Gaegr1;Galma1;Geopyr1;Gigma…	False	True
OG0000276	Multi-phyla		Altal1;Altalt1;Altbr1;Armost1;Ascsa1;Aspnov1;Aspoch1;Boeex1;Botci1;Cadsp1;Chalo1;Colhig2;Colto1;Corca1;Cylol1;Daces1;Dacma1;DalEC12_1;Denna1;Dipse1;Fusco1;Fuseq1;Fusfu1;Fusgr1;Fusox2;Fusoxy1;Fusoxys1;Fusre1;Fusso1;Fustr1;Fustri1;Fusve2;Fusven1;Helo229;Ilyeu1;Lepmu1;Lepor2;Macph1;Macpha1;Melva1;Neodi1;Neora1;Oidma1;Olipa1;Parch1;Parchr1;Pensub1;Phimu1;Phisc1;Plecuc1;Plecucu2;Pyrly1;Spogr1;Spore1;S…	False	False	86.47888227513229	0.9607071645714432	Antimicrobial
OG0000277	Multi-phyla		Altal1;Altalt1;Altbr1;Altro1;Amamu1;Armost1;Ascsa1;Aspcam1;Aspnov1;Aspoch1;Asptaic1;Bauco1;Blugr2;BlugrR1_1;Boeex1;Botbo1;Cadsp1;Chafu1;Chagl1;Chagl_1;Chame1;Clapu1;Cocsa1;Cocvi1;Colch1;Colhig2;Colto1;Copph3;Corca1;Cylol1;Daces1;Dacma1;DalEC12_1;Denna1;Dipse1;Falor1;Fusco1;Fusfu1;Fusgr1;Fusox2;Fusoxy1;Fusoxys1;Fusre1;Fusso1;Fustr1;Fustri1;Fusve2;Fusven1;Geopyr1;Gigmar1;Hebcy2;Helo229;Ilyeu1;Lacbi…	False	True
OG0000278	Phylum-specific	Ascomycetes	Altal1;Altalt1;Altbr1;Altro1;Ascsa1;Aspcam1;Aspnov1;Aspoch1;Asptaic1;Bauco1;Boeex1;Botci1;Cadsp1;Cenge3;Chafu1;Chagl1;Chagl_1;Chalo1;Chame1;Clapu1;Cocsa1;Cocvi1;Colch1;Colhig2;Colto1;Corca1;Cylol1;Daces1;Dacma1;Denna1;Falor1;Fusco1;Fuscu1;Fuseq1;Fusfu1;Fusgr1;Fusox2;Fusoxy1;Fusoxys1;Fusso1;Fusve2;Fusven1;Gaegr1;Ilyeu1;Lepmu1;Lepor2;Macph1;Macpha1;MagnaMG8;MagorGY11_1;Melbi2;Melva1;Micbo1;Mictri1;…	False	False	89.06192138133724	0.8841028442907183	Antimicrobial
OG0000279	Class-specific	Agaricomycetes	Agabi_varbur_1;Amamu1;Armost1;Botbo1;Copci1;Copph3;Galma1;Gyman1;Hebcy2;Hetan2;Lacbi2;Olipa1;Paxin1;Pilcr1;Pismi1;PleosPC15_1;Sclci1;Sebve1;Sindi4;Thacu1;Trave1;Tulca1	False	False	89.44661764705883	0.1897998700868577	Non-antimicrobial
OG0000280	Multi-phyla		Altal1;Altalt1;Altbr1;Armost1;Aspcam1;Boeex1;Cadsp1;Chafu1;Chagl1;Chagl_1;Chame1;Colch1;Colhig2;Colto1;Copph3;Corca1;Daces1;Dacma1;Dipse1;Falor1;Fusco1;Fuscu1;Fuseq1;Fusfu1;Fusgr1;Fusox2;Fusoxy1;Fusoxys1;Fusre1;Fusso1;Fusve2;Gaegr1;Gyman1;Helo229;Ilyeu1;Lepor2;Macph1;Macpha1;Maggr1;MagnaMG8;MagorGY11_1;Melva1;Mictri1;Mycgr3;Neodi1;Neora1;Oidma1;Parch1;Parchr1;Paxin1;Pensub1;Perma1;Phapo1;Phimu1;P…	False	False	87.51461538461538	0.7300328166964001	Antimicrobial
OG0000281	Multi-phyla		Altal1;Altalt1;Altbr1;Altro1;Amamu1;Armost1;Ascsa1;Aspcam1;Aspnov1;Aspoch1;Asptaic1;Bauco1;Blugr2;BlugrR1_1;Boeex1;Botci1;Cadsp1;Cenge3;Chafu1;Chagl1;Chagl_1;Chalo1;Chame1;Clapu1;Cocsa1;Cocvi1;Colch1;Colhig2;Copci1;Copph3;Corca1;Cylol1;Daces1;Dacma1;Denna1;Dipse1;Falor1;Fusco1;Fuscu1;Fuseq1;Fusfu1;Fusgr1;Fusox2;Fusoxy1;Fusoxys1;Fusre1;Fusso1;Fustr1;Fustri1;Fusve2;Fusven1;Gaegr1;Galma1;Hebcy2;Helo…	False	True
OG0000282	Multi-phyla		Altal1;Altalt1;Altbr1;Altro1;Armost1;Aspcam1;Aspnov1;Aspoch1;Asptaic1;Boeex1;Botbo1;Botci1;Cadsp1;Cenge3;Chafu1;Chagl1;Chagl_1;Chame1;Clapu1;Cocvi1;Colch1;Colhig2;Colto1;Copci1;Copph3;Corca1;Cylol1;Daces1;Dacma1;DalEC12_1;Denna1;Dipse1;Falor1;Fusco1;Fuscu1;Fuseq1;Fusfu1;Fusgr1;Fusox2;Fusoxys1;Fusre1;Fusso1;Fustr1;Fustri1;Fusve2;Fusven1;Gaegr1;Galma1;Hebcy2;Helo229;Ilyeu1;Lacbi2;Lepmu1;Lepor2;Macp…	False	False	93.2634126394052	0.989551233753477	Antimicrobial
OG0000283	Multi-phyla		Altal1;Altro1;Ascsa1;Aspcam1;Asptaic1;Boeex1;Botci1;Cadsp1;Chafu1;Chagl1;Chagl_1;Chalo1;Chame1;Clapu1;Colch1;Colhig2;Cylol1;Daces1;Dacma1;DalEC12_1;Denna1;Falor1;Fusco1;Fuscu1;Fuseq1;Fusfu1;Fusgr1;Fusox2;Fusoxy1;Fusoxys1;Fusre1;Fusso1;Fustr1;Fustri1;Fusve2;Fusven1;Gaegr1;Helo229;Ilyeu1;Lepor2;Maggr1;MagnaMG8;MagorGY11_1;Melbi2;Melva1;Micbo1;Mictri1;Morco1;Mycfi2;Neodi1;Neora1;Neucr2;Parch1;Parchr…	False	False	55.11101923076924	0.4126888316928402	Non-antimicrobial
OG0000284	Multi-phyla		Agabi_varbur_1;Altal1;Altalt1;Altro1;Amamu1;Armost1;Ascsa1;Aspcam1;Aspnov1;Aspoch1;Asptaic1;Blugr2;BlugrR1_1;Boeex1;Botbo1;Botci1;Cadsp1;Cenge3;Chafu1;Chagl1;Chagl_1;Chalo1;Chame1;Clapu1;Cocsa1;Cocvi1;Colch1;Colhig2;Copph3;Cylol1;DalEC12_1;Denna1;Dipse1;Falor1;Fusco1;Fuscu1;Fuseq1;Fusfu1;Fusgr1;Fusox2;Fusoxy1;Fusoxys1;Fusre1;Fusso1;Fustr1;Fustri1;Fusve2;Fusven1;Gaegr1;Galma1;Gigmar1;Gyman1;Hebcy2…	False	True
OG0000285	Multi-phyla		Agabi_varbur_1;Amamu1;Armost1;Copci1;Copph3;Galma1;Gigro1;Gyman1;Hebcy2;Hetan2;Lacbi2;Lobtra1;Melbi2;Olipa1;Paxin1;Pilcr1;Pismi1;PleosPC15_1;Schco1;Sclci1;Spogr1;Spore1;Tilin1;Trave1;U_tricho_v1;Ustbr1;Usthor1;Ustma2_2	False	False	81.58398717948718	0.3452504833639789	Non-antimicrobial
OG0000286	Multi-phyla		Agabi_varbur_1;Altal1;Altalt1;Altbr1;Altro1;Amamu1;Cadsp1;Chafu1;Chagl1;Chagl_1;Chalo1;Chame1;Cocsa1;Cocvi1;Copci1;Copph3;Corca1;DalEC12_1;Denna1;Falor1;Galma1;Hebcy2;Helo229;Lacbi2;Lepor2;MagorGY11_1;Melbi2;Melva1;Morel2;Olipa1;Parchr1;Perma1;Phapo1;Phimu1;Phisc1;PleosPC15_1;Pyrsp1;Pyrtr1;Pyrtt1;Rhesp1;Schco1;Sindi4;Sorhu1;Spoth2;Stely1;Thite2;Truan1;Zalva1	False	False	88.87064139941691	0.7151347613123765	Antimicrobial
OG0000287	Multi-phyla		Agabi_varbur_1;Altalt1;Altbr1;Altro1;Amamu1;Armost1;Ascsa1;Aspcam1;Asptaic1;Boeex1;Botci1;Cadsp1;Cenge3;Chafu1;Chagl1;Chagl_1;Chalo1;Chame1;Clapu1;Colch1;Colhig2;Colto1;Copci1;Copph3;Corca1;Cylol1;Daces1;Dacma1;DalEC12_1;Denna1;Falor1;Fusco1;Fuscu1;Fuseq1;Fusfu1;Fusgr1;Fusox2;Fusoxy1;Fusoxys1;Fusre1;Fusso1;Fustr1;Fustri1;Fusve2;Fusven1;Gaegr1;Galma1;Geopyr1;Gigmar1;Gigro1;Gyman1;Hebcy2;Helo229;He…	False	False	80.78685860382393	0.3274461474660959	Non-antimicrobial
OG0000288	Multi-phyla		Altal1;Altalt1;Altbr1;Altro1;Armost1;Ascsa1;Aspnov1;Aspoch1;Bauco1;Boeex1;Botci1;Cadsp1;Chalo1;Clapu1;Colhig2;Corca1;Cylol1;Daces1;Dacma1;Denna1;Dipse1;Fusco1;Fusfu1;Fusgr1;Fusox2;Fusoxy1;Fusoxys1;Fusre1;Fusso1;Fustr1;Fustri1;Fusve2;Fusven1;Galma1;Gyman1;Helo229;Hetan2;Ilyeu1;Lepmu1;Lepor2;Macph1;Macpha1;Melbi2;Melva1;Morco1;Mycgr3;Neodi1;Neora1;Oidma1;Olipa1;Parch1;Parchr1;Pensub1;Phimu1;Phisc1;…	True	False
OG0000289	Multi-phyla		Altal1;Altalt1;Altbr1;Altro1;Armost1;Ascsa1;Aspcam1;Aspnov1;Bauco1;Boeex1;Botbo1;Cadsp1;Cenge3;Chalo1;Cocsa1;Cocvi1;Corca1;Cylol1;Daces1;Dacma1;Dipse1;Falor1;Fusco1;Fuscu1;Fuseq1;Fusfu1;Fusgr1;Fusox2;Fusoxy1;Fusoxys1;Fusre1;Fusso1;Fustr1;Fustri1;Fusve2;Galma1;Gyman1;Helo229;Ilyeu1;Lepmu1;Lepor2;Macph1;Macpha1;Maggr1;MagnaMG8;MagorGY11_1;Melbi2;Melva1;Micbo1;Mictri1;Morco1;Mycfi2;Mycgr3;Neodi1;Neo…	True	False
OG0000290	Multi-phyla		Altal1;Altalt1;Altbr1;Amamu1;Aspcam1;Aspnov1;Asptaic1;Bauco1;Boeex1;Botci1;Cenge3;Chafu1;Chagl1;Chagl_1;Chalo1;Cocsa1;Cocvi1;Colch1;Colhig2;Colto1;Copci1;Copph3;Corca1;Cylol1;Daces1;Dacma1;DalEC12_1;Denna1;Dipse1;Fusco1;Fuscu1;Fuseq1;Fusfu1;Fusgr1;Fusox2;Fusoxy1;Fusoxys1;Fusre1;Fusso1;Fustr1;Fustri1;Fusve2;Fusven1;Galma1;Gyman1;Hebcy2;Helo229;Lacbi2;Lepmu1;Lepor2;Lobtra1;Macph1;Macpha1;Maggr1;Mag…	False	False	58.80712125617912	0.988235184670321	Antimicrobial
OG0000291	Multi-phyla		Agabi_varbur_1;Altal1;Altalt1;Altbr1;Altro1;Amamu1;Armost1;Ascsa1;Aspcam1;Aspoch1;Asptaic1;Bauco1;Blugr2;BlugrR1_1;Boeex1;Botbo1;Botci1;Cadsp1;Cenge3;Chagl1;Chagl_1;Chalo1;Chame1;Cocsa1;Cocvi1;Colch1;Colhig2;Colto1;Copci1;Copph3;Corca1;Cylol1;Daces1;Dacma1;Denna1;Dipse1;Falor1;Fusco1;Fuscu1;Fuseq1;Fusfu1;Fusgr1;Fusox2;Fusoxy1;Fusoxys1;Fusre1;Fusso1;Fustr1;Fustri1;Fusve2;Fusven1;Gaegr1;Galma1;Gigr…	False	False	85.59880707527766	0.0237829293439302	Non-antimicrobial
OG0000292	Multi-phyla		Agabi_varbur_1;Altal1;Altalt1;Altbr1;Altro1;Armost1;Aspnov1;Botbo1;Cadsp1;Chafu1;Chagl1;Chagl_1;Chalo1;Chame1;Cocsa1;Cocvi1;Colch1;Colhig2;Colto1;Copci1;Copph3;Corca1;DalEC12_1;Denna1;Falor1;Gaegr1;Galma1;Gyman1;Helo229;Hetan2;Lepmu1;Lepor2;Macph1;Macpha1;MagorGY11_1;Melva1;Neucr2;Oidma1;Olipa1;Parch1;Parchr1;Perma1;Phapo1;Phimu1;Phisc1;Plecuc1;Plecucu2;Pyrly1;Pyrsp1;Pyrtr1;Pyrtt1;Rhesp1;Rhyco1;S…	True	False
OG0000293	Multi-phyla		Agabi_varbur_1;Altal1;Altalt1;Altro1;Amamu1;Armost1;Ascsa1;Aspcam1;Aspnov1;Aspoch1;Asptaic1;Bauco1;Blugr2;BlugrR1_1;Boeex1;Botbo1;Cenge3;Chafu1;Chagl1;Chame1;Clapu1;Cocsa1;Cocvi1;Colch1;Colhig2;Colto1;Copci1;Copph3;Corca1;Cylol1;Daces1;Dacma1;DalEC12_1;Denna1;Dipse1;Falor1;Fusco1;Fuscu1;Fuseq1;Fusfu1;Fusox2;Fusoxy1;Fusoxys1;Fusre1;Fusso1;Fustr1;Fusve2;Fusven1;Gaegr1;Gigro1;Gyman1;Hebcy2;Helo229;I…	True	False
OG0000294	Multi-phyla		Agabi_varbur_1;Altal1;Altalt1;Altbr1;Altro1;Amamu1;Armost1;Ascsa1;Aspcam1;Aspnov1;Aspoch1;Asptaic1;Bauco1;Blugr2;BlugrR1_1;Boeex1;Botbo1;Botci1;Cadsp1;Cenge3;Chalo1;Chame1;Cocsa1;Cocvi1;Colch1;Colhig2;Copci1;Copph3;Corca1;Cylol1;Daces1;Dacma1;DalEC12_1;Denna1;Dipse1;Falor1;Fusco1;Fuscu1;Fuseq1;Fusfu1;Fusgr1;Fusox2;Fusoxy1;Fusoxys1;Fusre1;Fusso1;Fustr1;Fustri1;Fusve2;Fusven1;Gaegr1;Galma1;Gyman1;H…	False	False	54.681700507614224	0.4462990501143958	Non-antimicrobial
OG0000295	Multi-phyla		Agabi_varbur_1;Altal1;Altalt1;Altbr1;Altro1;Armost1;Aspnov1;Aspoch1;Bauco1;Cadsp1;Cenge3;Chafu1;Chagl1;Chagl_1;Chalo1;Chame1;Cocsa1;Cocvi1;Colto1;Corca1;Dacma1;DalEC12_1;Denna1;Dipse1;Fusco1;Fuseq1;Fusfu1;Fusgr1;Fusox2;Fusoxy1;Fusoxys1;Fusre1;Fustr1;Fustri1;Fusve2;Fusven1;Galma1;Gyman1;Hetan2;Lepmu1;Macph1;Macpha1;Maggr1;MagnaMG8;MagorGY11_1;Melva1;Micbo1;Mictri1;Mycfi2;Mycgr3;Neucr2;Oidma1;Pensu…	True	False
OG0000296	Phylum-specific	Ascomycetes	Altal1;Altalt1;Altbr1;Altro1;Ascsa1;Bauco1;Blugr2;BlugrR1_1;Boeex1;Botci1;Cadsp1;Cenge3;Chafu1;Chagl1;Chagl_1;Chalo1;Chame1;Clapu1;Cocsa1;Cocvi1;Colch1;Colhig2;Colto1;Corca1;Cylol1;Daces1;Dacma1;DalEC12_1;Denna1;Dipse1;Falor1;Fusco1;Fuscu1;Fuseq1;Fusfu1;Fusgr1;Fusox2;Fusoxys1;Fusre1;Fusso1;Fustr1;Fustri1;Fusve2;Fusven1;Gaegr1;Helo229;Ilyeu1;Lepmu1;Lepor2;Macph1;Macpha1;Maggr1;MagnaMG8;MagorGY11_1…	False	False	62.58540011855365	0.9177729699908138	Antimicrobial
OG0000297	Multi-phyla		Agabi_varbur_1;Armost1;Ascsa1;Aspcam1;Aspnov1;Aspoch1;Asptaic1;Bauco1;Botbo1;Botci1;Cadsp1;Cenge3;Chafu1;Chagl_1;Chalo1;Clapu1;Cocsa1;Cocvi1;Colch1;Colto1;Copci1;Copph3;Corca1;DalEC12_1;Denna1;Dipse1;Falor1;Fusco1;Fuscu1;Fuseq1;Fusfu1;Fusgr1;Fusox2;Fusoxy1;Fusoxys1;Fusre1;Fusso1;Fustr1;Fustri1;Fusve2;Fusven1;Gaegr1;Galma1;Geopyr1;Gigmar1;Gyman1;Hebcy2;Helo229;Ilyeu1;Lacbi2;Lepor2;Lobtra1;Macph1;M…	False	True
OG0000298	Multi-phyla		Agabi_varbur_1;Altal1;Altalt1;Altbr1;Altro1;Amamu1;Armost1;Ascsa1;Aspnov1;Aspoch1;Bauco1;Blugr2;BlugrR1_1;Boeex1;Botbo1;Botci1;Cadsp1;Cenge3;Chafu1;Chagl1;Chagl_1;Chalo1;Chame1;Clapu1;Cocsa1;Cocvi1;Colch1;Colhig2;Colto1;Copph3;Corca1;DalEC12_1;Denna1;Dipse1;Fuseq1;Fusfu1;Fusgr1;Fusox2;Fusre1;Fustr1;Fustri1;Fusve2;Galma1;Gyman1;Hebcy2;Helo229;Hetan2;Lacbi2;Lepmu1;Lepor2;Macph1;Macpha1;Melbi2;Melva…	False	False	58.78219981238274	0.9921800966961593	Antimicrobial
OG0000299	Multi-phyla		Altal1;Altalt1;Boeex1;Cadsp1;Cocsa1;Colhig2;Colto1;Copci1;Denna1;Falor1;Fuscu1;Fuseq1;Fusgr1;Fustr1;Fustri1;Fusve2;Fusven1;Gaegr1;Helo229;Lepor2;Maggr1;MagnaMG8;MagorGY11_1;Micbo1;Mictri1;Neodi1;Parch1;Parchr1;Perma1;Phapo1;Phimu1;Plecuc1;Pyrly1;Pyrsp1;Rhesp1;Rhyag1;Rhyco1;Rhyse1;Stael1;Thite2;Triat2;Truan1;Veral1;Verda1;VerdaJR2;Verdah1;Zpa63	False	False	74.26913223140495	0.9714154472577152	Antimicrobial
OG0000300	Phylum-specific	Ascomycetes	Altal1;Altalt1;Altbr1;Altro1;Ascsa1;Aspcam1;Aspoch1;Asptaic1;Bauco1;Blugr2;BlugrR1_1;Boeex1;Botci1;Cadsp1;Cenge3;Chafu1;Chagl1;Chagl_1;Chame1;Clapu1;Cocsa1;Cocvi1;Colch1;Colhig2;Colto1;Corca1;Cylol1;Daces1;Denna1;Dipse1;Falor1;Fusco1;Fuscu1;Fuseq1;Fusfu1;Fusox2;Fusoxy1;Fusoxys1;Fusre1;Fusso1;Fustri1;Fusve2;Fusven1;Gaegr1;Helo229;Ilyeu1;Lepmu1;Lepor2;Macph1;Macpha1;Maggr1;MagorGY11_1;Melva1;Micbo1…	False	False	82.33176939426143	0.4311468842584121	Non-antimicrobial
OG0000301	Phylum-specific	Ascomycetes	Altbr1;Altro1;Aspcam1;Aspnov1;Aspoch1;Asptaic1;Blugr2;BlugrR1_1;Cadsp1;Chafu1;Chagl1;Chagl_1;Chame1;Clapu1;Cocsa1;Cocvi1;Colch1;Colhig2;Colto1;Corca1;Cylol1;Daces1;Dacma1;DalEC12_1;Denna1;Dipse1;Fusco1;Fuscu1;Fuseq1;Fusfu1;Fusgr1;Fusox2;Fusoxy1;Fusoxys1;Fusre1;Fusso1;Fustr1;Fustri1;Fusve2;Fusven1;Helo229;Ilyeu1;Lepor2;Macpha1;Maggr1;MagnaMG8;MagorGY11_1;Melbi2;Micbo1;Mictri1;Neodi1;Neora1;Neucr2;…	True	False
OG0000302	Multi-phyla		Altro1;Ascsa1;Aspcam1;Aspnov1;Asptaic1;Botbo1;Botci1;Cadsp1;Cenge3;Chagl1;Chagl_1;Chalo1;Cocvi1;Colhig2;Corca1;Cylol1;Daces1;Dacma1;DalEC12_1;Denna1;Falor1;Fusco1;Fusfu1;Fusoxy1;Fusoxys1;Fusso1;Fustr1;Fustri1;Fusve2;Gyman1;Ilyeu1;Lepor2;Macph1;Macpha1;Melbi2;Melva1;Neodi1;Neora1;Oidma1;Perma1;Phimu1;Phisc1;Plecuc1;Plecucu2;Rhesp1;Rhier1;Rhyag1;Rhyco1;Rhyse1;Spoth2;Stael1;Thite2;Trave1;TriviGv29_8…	False	False	85.72466692189893	0.3625802281361696	Non-antimicrobial
OG0000303	Multi-phyla		Armost1;Botbo1;Chafu1;Copci1;Copph3;Cylol1;Daces1;Dacma1;Fusox2;Fusoxy1;Fusve2;Galma1;Gyman1;Hebcy2;Helo229;Hetan2;Ilyeu1;Lacbi2;Micbo1;Mycfi2;Mycgr3;Neora1;Olipa1;Paxin1;Pilcr1;Pismi1;PleosPC15_1;Schco1;Sebve1;Sindi4;Thacu1;Tilin1;Trave1;Truan1;Tulca1;Zymtr1	False	False	68.26304964539007	0.0313666424137567	Non-antimicrobial
OG0000304	Multi-phyla		Agabi_varbur_1;Altal1;Altalt1;Altbr1;Altro1;Amamu1;Armost1;Ascsa1;Aspcam1;Aspnov1;Aspoch1;Asptaic1;Blugr2;BlugrR1_1;Boeex1;Botbo1;Botci1;Cadsp1;Cenge3;Chagl1;Chagl_1;Chame1;Clapu1;Cocsa1;Cocvi1;Colch1;Colhig2;Colto1;Copci1;Copph3;Cylol1;DalEC12_1;Denna1;Falor1;Fusco1;Fuseq1;Fusfu1;Fusox2;Fusoxy1;Fusoxys1;Fusre1;Fusso1;Fustr1;Fustri1;Fusve2;Fusven1;Gaegr1;Galma1;Gigro1;Gyman1;Hebcy2;Helo229;Hetan2…	False	False	49.30813278008299	0.2917664529958466	Non-antimicrobial
OG0000305	Multi-phyla		Altal1;Altalt1;Altbr1;Altro1;Ascsa1;Aspoch1;Boeex1;Cadsp1;Chalo1;Cocsa1;Colch1;Colhig2;Colto1;Corca1;Daces1;Dacma1;Fusco1;Fuscu1;Fuseq1;Fusfu1;Fusgr1;Fusox2;Fusoxy1;Fusoxys1;Fusre1;Fustr1;Fustri1;Fusve2;Fusven1;Gaegr1;Helo229;Hetan2;Lepmu1;Lepor2;Macpha1;Maggr1;MagnaMG8;MagorGY11_1;Melbi2;Melva1;Micbo1;Mictri1;Neodi1;Neora1;Oidma1;Parch1;Parchr1;Pensub1;Perma1;Phapo1;Phimu1;Phisc1;Plecuc1;Plecucu…	False	False	78.2143254352031	0.9968469654716254	Antimicrobial
OG0000306	Multi-phyla		Agabi_varbur_1;Altal1;Altalt1;Altbr1;Altro1;Armost1;Aspcam1;Aspnov1;Aspoch1;Asptaic1;Bauco1;Blugr2;BlugrR1_1;Boeex1;Botbo1;Botci1;Cadsp1;Cenge3;Chafu1;Chagl1;Chagl_1;Chalo1;Chame1;Clapu1;Cocsa1;Cocvi1;Colch1;Colhig2;Copci1;Copph3;Cylol1;Daces1;Dacma1;DalEC12_1;Denna1;Dipse1;Falor1;Fusco1;Fuscu1;Fuseq1;Fusfu1;Fusox2;Fusoxy1;Fusoxys1;Fusre1;Fusso1;Fustr1;Fustri1;Fusve2;Fusven1;Galma1;Geopyr1;Gigmar…	False	True
OG0000307	Multi-phyla		Agabi_varbur_1;Altal1;Altalt1;Altbr1;Altro1;Amamu1;Armost1;Aspcam1;Aspnov1;Aspoch1;Asptaic1;Bauco1;Blugr2;BlugrR1_1;Boeex1;Botbo1;Botci1;Cadsp1;Cenge3;Chafu1;Chalo1;Chame1;Clapu1;Cocsa1;Cocvi1;Colch1;Colhig2;Copci1;Copph3;Corca1;Cylol1;Daces1;Dacma1;DalEC12_1;Denna1;Dipse1;Falor1;Fusco1;Fuseq1;Fusfu1;Fusgr1;Fusox2;Fusoxy1;Fusoxys1;Fusre1;Fusso1;Fustr1;Fustri1;Fusve2;Fusven1;Gaegr1;Galma1;Gigmar1;…	False	False	62.219709187045616	0.319541372859159	Non-antimicrobial
OG0000308	Multi-phyla		Agabi_varbur_1;Altal1;Altalt1;Altbr1;Altro1;Amamu1;Armost1;Ascsa1;Aspcam1;Aspnov1;Aspoch1;Asptaic1;Bauco1;Boeex1;Botbo1;Botci1;Cadsp1;Cenge3;Chafu1;Chagl1;Chagl_1;Chalo1;Chame1;Cocsa1;Cocvi1;Colch1;Colhig2;Colto1;Copci1;Copph3;Corca1;Daces1;Dacma1;Denna1;Dipse1;Falor1;Fustr1;Fustri1;Gaegr1;Galma1;Gigmar1;Gigro1;Gyman1;Hebcy2;Helo229;Lacbi2;Lepmu1;Lepor2;Macph1;Macpha1;Maggr1;MagnaMG8;MagorGY11_1;…	False	False	84.721125	0.0002133829367979	Non-antimicrobial
OG0000309	Multi-phyla		Agabi_varbur_1;Altal1;Altalt1;Altbr1;Altro1;Amamu1;Armost1;Aspcam1;Aspnov1;Aspoch1;Asptaic1;Bauco1;BlugrR1_1;Botbo1;Cadsp1;Cenge3;Chafu1;Chagl1;Chalo1;Chame1;Colch1;Colhig2;Colto1;Copci1;Copph3;Corca1;Cylol1;Daces1;Dacma1;DalEC12_1;Falor1;Fusco1;Fuscu1;Fuseq1;Fusgr1;Fusox2;Fusoxy1;Fusoxys1;Fusre1;Fusso1;Fustr1;Fustri1;Fusve2;Gaegr1;Galma1;Geopyr1;Gigmar1;Gigro1;Gyman1;Ilyeu1;Lacbi2;Lepor2;Lobtra1…	True	False
OG0000310	Multi-phyla		Altal1;Altalt1;Altbr1;Altro1;Ascsa1;Boeex1;Cadsp1;Chafu1;Chagl1;Chagl_1;Chalo1;Chame1;Cocsa1;Cocvi1;Colch1;Colhig2;Colto1;Copph3;Corca1;Cylol1;Daces1;Dacma1;DalEC12_1;Denna1;Falor1;Fusso1;Gaegr1;Gyman1;Helo229;Lepmu1;Lepor2;Maggr1;MagnaMG8;MagorGY11_1;Melbi2;Melva1;Micbo1;Mictri1;Neucr2;Oidma1;Parch1;Parchr1;Perma1;Phapo1;Phimu1;Phisc1;Plecuc1;Plecucu2;Pyrly1;Pyrsp1;Pyrtr1;Pyrtt1;Rhesp1;Rhier1;Rh…	False	False	65.46436619718308	0.975602134703433	Antimicrobial
OG0000311	Multi-phyla		Altal1;Altalt1;Altbr1;Altro1;Ascsa1;Aspcam1;Aspnov1;Aspoch1;Asptaic1;Bauco1;Boeex1;Botci1;Cadsp1;Cenge3;Chafu1;Chagl1;Chagl_1;Chalo1;Chame1;Clapu1;Colch1;Colhig2;Colto1;Cylol1;Daces1;Dacma1;Denna1;Dipse1;Falor1;Fusco1;Fuseq1;Fusfu1;Fusgr1;Fusox2;Fusoxy1;Fusoxys1;Fusre1;Fusso1;Fustr1;Fustri1;Fusve2;Fusven1;Gaegr1;Helo229;Ilyeu1;Lepmu1;Lepor2;Macph1;Macpha1;Melbi2;Melva1;Mictri1;Mycfi2;Neodi1;Neora…	False	False	38.91312859884837	0.0101090841041065	Non-antimicrobial
OG0000312	Multi-phyla		Altal1;Altalt1;Altbr1;Altro1;Aspnov1;Bauco1;Boeex1;Cadsp1;Cenge3;Chafu1;Chagl1;Chagl_1;Chalo1;Chame1;Clapu1;Cocsa1;Cocvi1;Colch1;Colto1;Corca1;DalEC12_1;Denna1;Falor1;Fusco1;Fuscu1;Fuseq1;Fusfu1;Fusgr1;Fusox2;Fusoxy1;Fusoxys1;Fusre1;Fusso1;Fustr1;Fustri1;Fusve2;Fusven1;Galma1;Hetan2;Lepmu1;Lepor2;Macph1;Macpha1;Maggr1;MagnaMG8;MagorGY11_1;Melva1;Micbo1;Mictri1;Morco1;Mycfi2;Mycgr3;Neucr2;Parch1;P…	False	False	69.346586270872	0.9986958998099812	Antimicrobial
OG0000313	Multi-phyla		Aspcam1;Aspnov1;Aspoch1;Asptaic1;Boeex1;Cadsp1;Chafu1;Chagl1;Chagl_1;Chalo1;Chame1;Clapu1;Cocsa1;Cocvi1;Colto1;Copph3;Corca1;Cylol1;Dipse1;Falor1;Fusco1;Fuscu1;Fuseq1;Fusfu1;Fusgr1;Fusox2;Fusoxy1;Fusoxys1;Fusre1;Fusso1;Fustr1;Fustri1;Fusve2;Fusven1;Gaegr1;Lepor2;Macph1;Macpha1;Maggr1;MagnaMG8;MagorGY11_1;Melbi2;Micbo1;Mictri1;Mycfi2;Oidma1;Olipa1;Pensub1;Perma1;Phapo1;Plecuc1;Plecucu2;Pyrly1;Pyrt…	True	False
OG0000314	Phylum-specific	Ascomycetes	Altal1;Altalt1;Altbr1;Altro1;Ascsa1;Boeex1;Chagl1;Chagl_1;Chalo1;Chame1;Clapu1;Cocsa1;Cocvi1;Colch1;Colhig2;Colto1;Daces1;Dacma1;DalEC12_1;Dipse1;Falor1;Fuscu1;Fuseq1;Fusgr1;Fustr1;Fustri1;Fusven1;Gaegr1;Ilyeu1;Lepmu1;Macph1;Macpha1;Maggr1;MagnaMG8;MagorGY11_1;Melva1;Mycgr3;Neora1;Parch1;Parchr1;Phapo1;Phisc1;Pyrly1;Pyrsp1;Pyrtr1;Pyrtt1;Ramcocy1;Rhesp1;Rhyag1;Rhyco1;Rhyse1;Spoth2;Stael1;Stano2;St…	False	False	82.22548172757477	0.7394538349550424	Antimicrobial
OG0000315	Phylum-specific	Ascomycetes	Altal1;Altalt1;Altbr1;Altro1;Ascsa1;Aspcam1;Aspnov1;Aspoch1;Asptaic1;Bauco1;Blugr2;BlugrR1_1;Boeex1;Botci1;Cadsp1;Cenge3;Chafu1;Chagl1;Chagl_1;Chalo1;Chame1;Clapu1;Cocsa1;Cocvi1;Colch1;Colhig2;Colto1;Corca1;Cylol1;Daces1;Dacma1;DalEC12_1;Denna1;Dipse1;Falor1;Fusco1;Fuscu1;Fuseq1;Fusfu1;Fusgr1;Fusox2;Fusoxy1;Fusoxys1;Fusre1;Fusso1;Fustr1;Fustri1;Fusve2;Fusven1;Gaegr1;Helo229;Ilyeu1;Lepmu1;Lepor2;M…	False	True
OG0000316	Phylum-specific	Ascomycetes	Aspcam1;Aspnov1;Asptaic1;Botci1;Chame1;Cocsa1;Cocvi1;Colhig2;Corca1;Cylol1;Daces1;Dacma1;DalEC12_1;Denna1;Dipse1;Falor1;Fusco1;Fuscu1;Fuseq1;Fusfu1;Fusgr1;Fusox2;Fusoxy1;Fusoxys1;Fusre1;Fusso1;Fustr1;Fustri1;Fusve2;Fusven1;Gaegr1;Ilyeu1;Macph1;Macpha1;Maggr1;MagnaMG8;MagorGY11_1;Melbi2;Micbo1;Mictri1;Neodi1;Neora1;Oidma1;Parch1;Parchr1;Perma1;Phapo1;Phisc1;Pyrsp1;Ramcocy1;Rhesp1;Sclsc1;Stael1;Sta…	False	False	85.5889470517449	0.2681155691855819	Non-antimicrobial
OG0000317	Multi-phyla		Agabi_varbur_1;Altal1;Altalt1;Altbr1;Altro1;Armost1;Aspcam1;Aspnov1;Asptaic1;Boeex1;Botci1;Cadsp1;Chagl1;Clapu1;Colch1;Colhig2;Colto1;Corca1;Cylol1;Daces1;Dacma1;DalEC12_1;Dipse1;Falor1;Fusco1;Fuscu1;Fuseq1;Fusfu1;Fusgr1;Fusox2;Fusoxy1;Fusoxys1;Fusre1;Fusso1;Fustr1;Fustri1;Fusve2;Fusven1;Galma1;Gigmar1;Gigro1;Gyman1;Helo229;Ilyeu1;Lepor2;Macph1;Macpha1;Melbi2;Melva1;Micbo1;Mictri1;Mycfi2;Mycgr3;N…	False	False	81.97202968588195	0.743644015647167	Antimicrobial
OG0000318	Class-specific	Agaricomycetes	Agabi_varbur_1;Amamu1;Armost1;Botbo1;Copci1;Copph3;Galma1;Gyman1;Hebcy2;Hetan2;Lacbi2;Olipa1;Pilcr1;PleosPC15_1;Schco1;Sebve1;Sindi4;Trave1;Tulca1	False	False	92.23170502983804	0.0808900314568673	Non-antimicrobial
OG0000319	Multi-phyla		Altal1;Altalt1;Altbr1;Altro1;Ascsa1;Aspnov1;Bauco1;Boeex1;Cadsp1;Chafu1;Chagl1;Chagl_1;Chalo1;Chame1;Cocsa1;Cocvi1;Colhig2;Colto1;Copci1;Corca1;Cylol1;Daces1;Dacma1;DalEC12_1;Denna1;Dipse1;Falor1;Fusco1;Fuscu1;Fuseq1;Fusfu1;Fusgr1;Fusox2;Fusoxy1;Fusoxys1;Fusre1;Fustr1;Fustri1;Fusve2;Fusven1;Gaegr1;Galma1;Gyman1;Helo229;Ilyeu1;Lepmu1;Lepor2;Macph1;Macpha1;Maggr1;MagnaMG8;MagorGY11_1;Melbi2;Melva1;…	False	False	87.08279054916986	0.2972372932623361	Non-antimicrobial
OG0000320	Phylum-specific	Ascomycetes	Chagl1;Chagl_1;Chame1;Clapu1;Colhig2;Colto1;Cylol1;Daces1;Dacma1;DalEC12_1;Dipse1;Falor1;Fusco1;Fuscu1;Fuseq1;Fusfu1;Fusgr1;Fusox2;Fusoxy1;Fusoxys1;Fusre1;Fusso1;Fustr1;Fustri1;Fusve2;Fusven1;Gaegr1;Ilyeu1;Macph1;Macpha1;Maggr1;MagnaMG8;MagorGY11_1;Micbo1;Mictri1;Mycfi2;Mycgr3;Neodi1;Neora1;Neucr2;Oidma1;Pensub1;Plecuc1;Plecucu2;Ramcocy1;Sorhu1;Spoth2;Stael1;Thite2;Triat2;Trire2;TriviGv29_8_2;Tru…	False	False	86.0547697368421	0.7088365770935731	Antimicrobial
OG0000321	Multi-phyla		Agabi_varbur_1;Altal1;Altalt1;Altbr1;Altro1;Ascsa1;Aspcam1;Aspnov1;Aspoch1;Asptaic1;Bauco1;Blugr2;BlugrR1_1;Boeex1;Botbo1;Botci1;Cadsp1;Cenge3;Chafu1;Chagl1;Chalo1;Chame1;Clapu1;Cocsa1;Cocvi1;Colch1;Colhig2;Copph3;Corca1;Cylol1;Daces1;Dacma1;DalEC12_1;Dipse1;Fuscu1;Fuseq1;Fusfu1;Fusox2;Fusso1;Fustr1;Fustri1;Gaegr1;Galma1;Geopyr1;Gigmar1;Gigro1;Gyman1;Hebcy2;Ilyeu1;Lacbi2;Lepmu1;Lepor2;Macph1;Macp…	False	True
OG0000322	Multi-phyla		Altal1;Altalt1;Altbr1;Altro1;Ascsa1;Aspnov1;Aspoch1;Boeex1;Cenge3;Chafu1;Chagl1;Chagl_1;Chame1;Cocsa1;Cocvi1;Colch1;Colhig2;Colto1;Copci1;Copph3;Corca1;Cylol1;Daces1;Dacma1;Denna1;Dipse1;Fusco1;Fuscu1;Fuseq1;Fusfu1;Fusgr1;Fusox2;Fusoxy1;Fusoxys1;Fusre1;Fusso1;Fustr1;Fustri1;Fusve2;Fusven1;Gaegr1;Gyman1;Helo229;Ilyeu1;Lepmu1;Lepor2;Macph1;Maggr1;MagnaMG8;MagorGY11_1;Micbo1;Mictri1;Morco1;Morel_U14…	False	False	83.90762782401903	0.1666545081996355	Non-antimicrobial
OG0000323	Phylum-specific	Ascomycetes	Altal1;Altalt1;Altbr1;Altro1;Aspcam1;Aspnov1;Asptaic1;Boeex1;Cadsp1;Cenge3;Chafu1;Chagl1;Chagl_1;Chalo1;Chame1;Cocsa1;Cocvi1;Colhig2;Corca1;Cylol1;Daces1;Dacma1;Denna1;Dipse1;Falor1;Fusco1;Fuscu1;Fuseq1;Fusfu1;Fusgr1;Fusox2;Fusoxy1;Fusoxys1;Fusre1;Fusso1;Fustr1;Fustri1;Fusve2;Fusven1;Helo229;Ilyeu1;Lepmu1;Lepor2;Macph1;Macpha1;Maggr1;MagnaMG8;MagorGY11_1;Melbi2;Melva1;Morco1;Mycfi2;Neodi1;Neora1;…	False	True
OG0000324	Multi-phyla		Altal1;Altalt1;Altbr1;Altro1;Ascsa1;Aspcam1;Aspnov1;Blugr2;BlugrR1_1;Boeex1;Cadsp1;Cenge3;Chafu1;Chagl1;Chagl_1;Chalo1;Chame1;Clapu1;Cocsa1;Cocvi1;Colch1;Colhig2;Colto1;Corca1;Cylol1;Daces1;Dacma1;DalEC12_1;Denna1;Dipse1;Falor1;Fusco1;Fuscu1;Fuseq1;Fusfu1;Fusgr1;Fusoxy1;Fusoxys1;Fusre1;Fusso1;Fustr1;Fustri1;Fusve2;Fusven1;Gaegr1;Gigmar1;Gigro1;Helo229;Ilyeu1;Lepmu1;Lepor2;Lobtra1;Macpha1;Maggr1;M…	False	False	76.02794425087109	0.1788806976740188	Non-antimicrobial
OG0000325	Multi-phyla		Altbr1;Altro1;Armost1;Aspcam1;Aspnov1;Asptaic1;Boeex1;Cadsp1;Clapu1;Cocsa1;Cocvi1;Colhig2;Colto1;Corca1;Cylol1;Daces1;Dacma1;DalEC12_1;Denna1;Fusco1;Fuscu1;Fuseq1;Fusfu1;Fusgr1;Fusox2;Fusoxy1;Fusoxys1;Fusre1;Fusso1;Fusve2;Fusven1;Gaegr1;Galma1;Hebcy2;Helo229;Hetan2;Ilyeu1;Lacbi2;Lepmu1;Maggr1;MagnaMG8;MagorGY11_1;Micbo1;Mictri1;Morco1;Mycfi2;Mycgr3;Neodi1;Neora1;Parch1;Parchr1;Paxin1;Pensub1;Perm…	False	False	77.09730017761989	0.9939658311266714	Antimicrobial
OG0000326	Multi-phyla		Armost1;Ascsa1;Aspnov1;Bauco1;Cadsp1;Chafu1;Chalo1;Chame1;Cocsa1;Cocvi1;Corca1;Daces1;Dacma1;Falor1;Fusco1;Fuscu1;Fuseq1;Fusfu1;Fusgr1;Fusox2;Fusoxy1;Fusoxys1;Fusre1;Fustr1;Fustri1;Fusve2;Fusven1;Gaegr1;Gyman1;Helo229;Ilyeu1;Lepmu1;Lepor2;Macph1;Macpha1;Maggr1;MagnaMG8;MagorGY11_1;Melbi2;Melva1;Neodi1;Neora1;Oidma1;Parch1;Parchr1;Pensub1;Perma1;Phimu1;Phisc1;Plecuc1;Pyrly1;Ramcocy1;Rhesp1;Rhier1;…	True	False
OG0000327	Multi-phyla		Agabi_varbur_1;Amamu1;Armost1;Aspcam1;Aspnov1;Asptaic1;Bauco1;Botbo1;Cadsp1;Chagl1;Chagl_1;Chalo1;Chame1;Clapu1;Colhig2;Colto1;Copci1;Copph3;Cylol1;Daces1;Dacma1;Falor1;Fusco1;Fuscu1;Fuseq1;Fusfu1;Fusgr1;Fusox2;Fusoxy1;Fusoxys1;Fusre1;Fusso1;Fustr1;Fustri1;Fusve2;Fusven1;Gaegr1;Galma1;Gyman1;Hebcy2;Hetan2;Ilyeu1;Lacbi2;Lobtra1;Macph1;Macpha1;Maggr1;MagnaMG8;MagorGY11_1;Melbi2;Melva1;Mictri1;Morco…	False	False	43.61221757322176	0.0895744309673795	Non-antimicrobial
OG0000328	Multi-phyla		Altal1;Altalt1;Altbr1;Altro1;Bauco1;Boeex1;Cadsp1;Cenge3;Cocsa1;Cocvi1;Colch1;Colhig2;Colto1;Corca1;Denna1;Falor1;Gaegr1;Helo229;Ilyeu1;Lepor2;Macpha1;Maggr1;MagnaMG8;MagorGY11_1;Melbi2;Micbo1;Mictri1;Morco1;Mycfi2;Neodi1;Neora1;Neucr2;Olipa1;Parch1;Parchr1;Perma1;Phapo1;Phimu1;Phisc1;Plecuc1;Plecucu2;Pyrly1;Pyrsp1;Pyrtr1;Pyrtt1;Ramcocy1;Rhesp1;Rhyag1;Rhyco1;Rhyse1;Sorhu1;Stael1;Stano2;Truan1;Tub…	True	False
OG0000329	Multi-phyla		Ascsa1;Aspcam1;Asptaic1;Cadsp1;Chafu1;Chagl1;Chagl_1;Chalo1;Chame1;Cocvi1;DalEC12_1;Falor1;Fusco1;Fuscu1;Fuseq1;Fusfu1;Fusgr1;Fusox2;Fusoxy1;Fusoxys1;Fusre1;Fusso1;Fustr1;Fustri1;Fusve2;Fusven1;Gaegr1;Lepor2;Maggr1;MagnaMG8;MagorGY11_1;Melbi2;Melva1;Neucr2;Oidma1;Phimu1;Phisc1;Rhesp1;Rhier1;Rhyse1;Sorhu1;Stael1;Thite2;Triat2;Trire2;TriviGv29_8_2;Tulca1;Zalva1;Zpa63	False	False	42.54390547263682	0.0666677179135764	Non-antimicrobial
OG0000330	Multi-phyla		Altal1;Altalt1;Altbr1;Altro1;Ascsa1;Aspcam1;Aspnov1;Aspoch1;Asptaic1;Bauco1;Blugr2;BlugrR1_1;Boeex1;Botci1;Cadsp1;Cenge3;Chafu1;Chagl1;Chagl_1;Chalo1;Chame1;Clapu1;Cocsa1;Cocvi1;Colch1;Colhig2;Colto1;Corca1;Cylol1;Daces1;Dacma1;DalEC12_1;Denna1;Dipse1;Falor1;Fusco1;Fuscu1;Fuseq1;Fusfu1;Fusgr1;Fusox2;Fusoxy1;Fusoxys1;Fusre1;Fusso1;Fustr1;Fustri1;Fusve2;Fusven1;Gaegr1;Gigmar1;Gigro1;Helo229;Ilyeu1;…	False	True
OG0000331	Multi-phyla		Altal1;Altalt1;Altbr1;Altro1;Ascsa1;Aspcam1;Aspnov1;Aspoch1;Asptaic1;Boeex1;Cadsp1;Cenge3;Chafu1;Chagl1;Chagl_1;Chalo1;Chame1;Clapu1;Cocsa1;Cocvi1;Colch1;Colhig2;Colto1;Corca1;Cylol1;Daces1;Dacma1;DalEC12_1;Denna1;Dipse1;Falor1;Fusco1;Fuscu1;Fuseq1;Fusfu1;Fusgr1;Fusox2;Fusoxy1;Fusoxys1;Fusre1;Fusso1;Fustr1;Fustri1;Fusve2;Fusven1;Gaegr1;Geopyr1;Gigmar1;Gigro1;Helo229;Ilyeu1;Lepmu1;Lepor2;Macph1;Ma…	False	False	62.66981757877281	0.0079406606273693	Non-antimicrobial
OG0000332	Phylum-specific	Ascomycetes	Altal1;Altalt1;Altbr1;Altro1;Aspoch1;Botci1;Cadsp1;Chalo1;Cocsa1;Cocvi1;Corca1;Daces1;Dacma1;Denna1;Fusre1;Fusso1;Fustr1;Helo229;Ilyeu1;Lepmu1;Lepor2;Melbi2;Melva1;Neodi1;Neora1;Neucr2;Parch1;Parchr1;Perma1;Phapo1;Phimu1;Phisc1;Plecuc1;Plecucu2;Pyrly1;Pyrsp1;Pyrtr1;Pyrtt1;Rhesp1;Rhyag1;Rhyco1;Rhyse1;Sclsc1;Sorhu1;Stano2;Stely1;Veral1;Verda1;VerdaJR2;Verdah1;Zalva1	True	False
OG0000333	Multi-phyla		Agabi_varbur_1;Amamu1;Armost1;Aspnov1;Botbo1;Cenge3;Copci1;Copph3;Cylol1;Daces1;Dacma1;DalEC12_1;Fusco1;Fuscu1;Fuseq1;Fusfu1;Fusgr1;Fusox2;Fusoxy1;Fusoxys1;Fusre1;Fusso1;Fustr1;Fustri1;Fusve2;Fusven1;Galma1;Gyman1;Hebcy2;Ilyeu1;Lacbi2;Lepor2;Macpha1;Morco1;Neodi1;Neora1;Oidma1;Olipa1;Paxin1;Pensub1;Perma1;Pilcr1;Pismi1;Plecuc1;Plecucu2;Schco1;Sclci1;Sebve1;Sindi4;Stael1;Thacu1;Trave1;Triat2;Trire…	True	False
OG0000334	Multi-phyla		Altal1;Altalt1;Altbr1;Altro1;Armost1;Aspcam1;Aspnov1;Aspoch1;Asptaic1;Bauco1;Boeex1;Cadsp1;Cenge3;Chafu1;Chagl1;Chagl_1;Chalo1;Chame1;Clapu1;Cocsa1;Cocvi1;Colch1;Colhig2;Colto1;Copph3;Corca1;Cylol1;Daces1;Dacma1;DalEC12_1;Denna1;Dipse1;Falor1;Fusco1;Fuseq1;Fusfu1;Fusgr1;Fusox2;Fusoxy1;Fusoxys1;Fusre1;Fusso1;Fustr1;Fustri1;Fusve2;Fusven1;Gaegr1;Galma1;Hebcy2;Ilyeu1;Lacbi2;Lepmu1;Lepor2;Lobtra1;Mac…	False	False	69.06616198616199	0.7813303944105301	Antimicrobial
OG0000335	Multi-phyla		Altal1;Altbr1;Altro1;Ascsa1;Aspcam1;Aspnov1;Aspoch1;Asptaic1;Boeex1;Botci1;Cadsp1;Cenge3;Chafu1;Chagl1;Chalo1;Chame1;Clapu1;Colch1;Colhig2;Colto1;Corca1;Cylol1;Daces1;Denna1;Dipse1;Falor1;Fusco1;Fuscu1;Fuseq1;Fusfu1;Fusgr1;Fusox2;Fusoxy1;Fusoxys1;Fusre1;Fusso1;Fustr1;Fustri1;Fusve2;Fusven1;Gaegr1;Geopyr1;Gigmar1;Gigro1;Helo229;Ilyeu1;Lepmu1;Lepor2;Lobtra1;Macph1;Macpha1;Maggr1;MagnaMG8;MagorGY11_…	False	False	85.2528415961306	0.6177195300491021	Antimicrobial
OG0000336	Phylum-specific	Ascomycetes	Altal1;Altalt1;Altbr1;Altro1;Boeex1;Botci1;Cadsp1;Chalo1;Cocsa1;Cocvi1;Colch1;Colhig2;Colto1;Corca1;Daces1;Dacma1;Denna1;Falor1;Fusco1;Fuscu1;Fuseq1;Fusfu1;Fusgr1;Fusox2;Fusoxy1;Fusoxys1;Fusre1;Fusso1;Fustr1;Fustri1;Fusve2;Fusven1;Gaegr1;Helo229;Ilyeu1;Lepmu1;Lepor2;Macpha1;Maggr1;MagnaMG8;MagorGY11_1;Melva1;Micbo1;Mictri1;Mycgr3;Neodi1;Neora1;Parch1;Parchr1;Phapo1;Phimu1;Phisc1;Plecuc1;Plecucu2;…	False	False	82.68526395173454	0.7478483553048227	Antimicrobial
OG0000337	Multi-phyla		Altal1;Altalt1;Altbr1;Altro1;Ascsa1;Aspnov1;Aspoch1;Botci1;Cadsp1;Chafu1;Chalo1;Clapu1;Cocsa1;Cocvi1;Colto1;Cylol1;Daces1;Dacma1;Fusco1;Fuscu1;Fusfu1;Fusgr1;Fusox2;Fusoxy1;Fusoxys1;Fusre1;Fusso1;Fustr1;Fustri1;Fusve2;Fusven1;Gaegr1;Galma1;Gyman1;Helo229;Ilyeu1;Lepor2;Maggr1;MagnaMG8;MagorGY11_1;Melbi2;Melva1;Micbo1;Mictri1;Mycfi2;Mycgr3;Neodi1;Neora1;Neucr2;Oidma1;Olipa1;Parch1;Parchr1;Paxin1;Pen…	True	False
OG0000338	Phylum-specific	Ascomycetes	Cadsp1;Chafu1;Chagl1;Chagl_1;Chalo1;Chame1;Clapu1;Cylol1;Daces1;Dacma1;DalEC12_1;Falor1;Fusco1;Fuscu1;Fuseq1;Fusfu1;Fusgr1;Fusox2;Fusoxy1;Fusoxys1;Fusre1;Fusso1;Fustr1;Fustri1;Fusve2;Fusven1;Gaegr1;Helo229;Ilyeu1;Lepor2;Maggr1;MagnaMG8;Micbo1;Mictri1;Neodi1;Neora1;Neucr2;Oidma1;Phimu1;Phisc1;Plecuc1;Plecucu2;Rhesp1;Rhyag1;Rhyse1;Sorhu1;Spoth2;Stael1;Stano2;Thite2;Triat2;Trire2;TriviGv29_8_2;Verda…	False	False	84.85505543237251	0.7140997200720111	Antimicrobial
OG0000339	Multi-phyla		Agabi_varbur_1;Armost1;Ascsa1;Aspnov1;Aspoch1;Cadsp1;Chafu1;Chagl1;Chagl_1;Chalo1;Chame1;Colch1;Colhig2;Colto1;Copph3;Cylol1;Daces1;Dacma1;DalEC12_1;Falor1;Fusco1;Fuscu1;Fuseq1;Fusgr1;Fusox2;Fusoxy1;Fusoxys1;Fusre1;Fusso1;Fustr1;Fustri1;Fusve2;Fusven1;Gaegr1;Galma1;Gyman1;Helo229;Hetan2;Ilyeu1;Lepor2;Maggr1;MagnaMG8;MagorGY11_1;Melbi2;Melva1;Micbo1;Mictri1;Morco1;Neodi1;Neora1;Neucr2;Oidma1;Olipa…	True	False
OG0000340	Multi-phyla		Altal1;Altalt1;Altbr1;Altro1;Armost1;Ascsa1;Aspnov1;Asptaic1;Bauco1;Blugr2;BlugrR1_1;Boeex1;Botci1;Cadsp1;Chafu1;Clapu1;Cocsa1;Cocvi1;Colhig2;Corca1;DalEC12_1;Denna1;Falor1;Gaegr1;Galma1;Gyman1;Hebcy2;Helo229;Hetan2;Lacbi2;Lepmu1;Lepor2;Melva1;Micbo1;Mictri1;Morel2;Oidma1;Olipa1;Parch1;Parchr1;Perma1;Phapo1;Phimu1;Phisc1;Pilcr1;PleosPC15_1;Pyrsp1;Pyrtr1;Pyrtt1;Ramcocy1;Rhesp1;Rhyag1;Rhyco1;Rhyse1…	True	False
OG0000341	Multi-phyla		Altal1;Altalt1;Altbr1;Altro1;Armost1;Boeex1;Botci1;Cadsp1;Chalo1;Cocsa1;Cocvi1;Colch1;Colhig2;Colto1;Corca1;Daces1;Dacma1;Denna1;Dipse1;Fusco1;Fuscu1;Fuseq1;Fusfu1;Fusgr1;Fusox2;Fusoxy1;Fusoxys1;Fusre1;Fusso1;Fustr1;Fustri1;Fusve2;Galma1;Hebcy2;Ilyeu1;Lacbi2;Lepor2;Macph1;Macpha1;Maggr1;MagnaMG8;MagorGY11_1;Mictri1;Morco1;Mycfi2;Neodi1;Neora1;Parch1;Parchr1;Pensub1;Perma1;Phapo1;Phimu1;Plecuc1;Pl…	False	False	80.75609576427256	0.1719063047755157	Non-antimicrobial
OG0000342	Multi-phyla		Altal1;Altalt1;Altbr1;Altro1;Ascsa1;Aspcam1;Aspnov1;Aspoch1;Asptaic1;Bauco1;Blugr2;BlugrR1_1;Boeex1;Botci1;Cadsp1;Cenge3;Chafu1;Chagl1;Chalo1;Chame1;Clapu1;Cocsa1;Cocvi1;Colch1;Colhig2;Colto1;Corca1;Cylol1;Daces1;Dacma1;DalEC12_1;Denna1;Dipse1;Falor1;Fusco1;Fuscu1;Fuseq1;Fusfu1;Fusgr1;Fusox2;Fusoxy1;Fusoxys1;Fusre1;Fusso1;Fustr1;Fustri1;Fusve2;Fusven1;Gaegr1;Geopyr1;Gigmar1;Gigro1;Helo229;Ilyeu1;…	False	True
OG0000343	Phylum-specific	Ascomycetes	Altal1;Altalt1;Altro1;Ascsa1;Aspnov1;Aspoch1;Asptaic1;Blugr2;BlugrR1_1;Boeex1;Botci1;Cadsp1;Chafu1;Chagl1;Chagl_1;Chame1;Cocsa1;Cocvi1;Colch1;Colhig2;Colto1;Corca1;Cylol1;Daces1;Dacma1;DalEC12_1;Denna1;Falor1;Fusco1;Fuscu1;Fuseq1;Fusfu1;Fusgr1;Fusox2;Fusoxy1;Fusoxys1;Fusre1;Fusso1;Fustr1;Fustri1;Fusve2;Fusven1;Gaegr1;Ilyeu1;Lepmu1;Lepor2;Macpha1;Maggr1;MagnaMG8;MagorGY11_1;Micbo1;Mictri1;Morco1;N…	False	True
OG0000344	Multi-phyla		Altal1;Altalt1;Altro1;Aspcam1;Aspnov1;Aspoch1;Asptaic1;Blugr2;BlugrR1_1;Boeex1;Cadsp1;Chafu1;Chagl1;Chagl_1;Chalo1;Chame1;Clapu1;Cocsa1;Cocvi1;Colch1;Colhig2;Colto1;Corca1;Cylol1;Daces1;Dacma1;DalEC12_1;Denna1;Dipse1;Fusco1;Fuscu1;Fuseq1;Fusfu1;Fusgr1;Fusox2;Fusoxy1;Fusoxys1;Fusre1;Fusso1;Fustr1;Fustri1;Fusve2;Fusven1;Gaegr1;Galma1;Hebcy2;Helo229;Ilyeu1;Lepmu1;Lepor2;Lobtra1;Macph1;Macpha1;Maggr1…	False	True
OG0000345	Multi-phyla		Altal1;Altalt1;Altbr1;Altro1;Cadsp1;Cocsa1;Cocvi1;Colch1;Colhig2;Colto1;Copci1;Cylol1;Daces1;Dacma1;Denna1;Falor1;Fusco1;Fuscu1;Fuseq1;Fusfu1;Fusgr1;Fusox2;Fusoxy1;Fusoxys1;Fusre1;Fusso1;Fustr1;Fustri1;Fusve2;Fusven1;Gaegr1;Gyman1;Ilyeu1;Lepor2;Macph1;Macpha1;Maggr1;MagnaMG8;MagorGY11_1;Micbo1;Mictri1;Morco1;Neodi1;Neora1;Neucr2;Oidma1;Parch1;Parchr1;Perma1;Phapo1;Phimu1;Plecuc1;Pyrly1;Pyrsp1;Ram…	False	False	71.04540032154341	0.9994734942235268	Antimicrobial
OG0000346	Multi-phyla		Altal1;Altalt1;Altbr1;Altro1;Ascsa1;Aspcam1;Aspnov1;Aspoch1;Asptaic1;Bauco1;Boeex1;Botci1;Cadsp1;Cenge3;Chafu1;Chagl1;Chagl_1;Chalo1;Chame1;Cocsa1;Cocvi1;Colch1;Colhig2;Colto1;Corca1;Cylol1;Daces1;Dacma1;DalEC12_1;Denna1;Dipse1;Falor1;Fusco1;Fuscu1;Fuseq1;Fusfu1;Fusgr1;Fusox2;Fusoxy1;Fusoxys1;Fusre1;Fusso1;Fustr1;Fustri1;Fusve2;Fusven1;Gaegr1;Ilyeu1;Lepmu1;Lepor2;Lobtra1;Macph1;Macpha1;Maggr1;Mag…	False	False	80.70877758913413	0.0201973005598387	Non-antimicrobial
OG0000347	Multi-phyla		Altal1;Altalt1;Altro1;Aspcam1;Aspnov1;Aspoch1;Asptaic1;Cadsp1;Cenge3;Chafu1;Chagl1;Chagl_1;Chalo1;Chame1;Cocsa1;Cocvi1;Colch1;Colto1;Corca1;Daces1;Dacma1;Denna1;Falor1;Fuseq1;Fusoxy1;Fusoxys1;Fusre1;Fusso1;Fustr1;Gaegr1;Gigmar1;Helo229;Ilyeu1;Lepor2;Macph1;Macpha1;Maggr1;MagnaMG8;MagorGY11_1;Melbi2;Melva1;Micbo1;Mictri1;Neodi1;Neora1;Oidma1;Parch1;Parchr1;Phapo1;Phimu1;Phisc1;Plecuc1;Pyrly1;Pyrsp…	False	False	69.91497375328083	0.4731076034049652	Non-antimicrobial
OG0000348	Multi-phyla		Ascsa1;Aspnov1;Aspoch1;Asptaic1;Bauco1;Blugr2;BlugrR1_1;Botbo1;Botci1;Cadsp1;Chafu1;Chagl1;Chagl_1;Chalo1;Chame1;Clapu1;Colch1;Colhig2;Colto1;Copph3;Cylol1;Daces1;Dacma1;DalEC12_1;Dipse1;Fusco1;Fuscu1;Fuseq1;Fusfu1;Fusgr1;Fusox2;Fusoxy1;Fusoxys1;Fusre1;Fusso1;Fustr1;Fustri1;Fusve2;Fusven1;Gaegr1;Galma1;Geopyr1;Gigmar1;Gigro1;Gyman1;Hebcy2;Hetan2;Ilyeu1;Lacbi2;Lepor2;Macph1;Macpha1;Melbi2;Melva1;M…	False	False	73.59881690140845	0.955624773491982	Antimicrobial
OG0000349	Phylum-specific	Ascomycetes	Altal1;Altalt1;Altbr1;Altro1;Boeex1;Botci1;Cenge3;Cocsa1;Cocvi1;Colhig2;Corca1;Cylol1;Daces1;Dacma1;Denna1;Falor1;Lepmu1;Melbi2;Parch1;Parchr1;Perma1;Phapo1;Phimu1;Pyrly1;Pyrsp1;Pyrtr1;Pyrtt1;Rhesp1;Stano2;Stely1;Zpa63	False	False	80.11226671309191	0.0041494897012004	Non-antimicrobial
OG0000350	Multi-phyla		Altal1;Altalt1;Altbr1;Altro1;Ascsa1;Aspcam1;Aspnov1;Aspoch1;Asptaic1;Bauco1;Boeex1;Botbo1;Botci1;Cenge3;Chafu1;Chagl1;Chagl_1;Chalo1;Chame1;Clapu1;Cocsa1;Cocvi1;Colch1;Colhig2;Colto1;Corca1;Cylol1;Daces1;Dacma1;DalEC12_1;Dipse1;Falor1;Fusco1;Fuscu1;Fusfu1;Fusgr1;Fusox2;Fusre1;Fusso1;Fustr1;Fusve2;Gaegr1;Gyman1;Helo229;Ilyeu1;Lepmu1;Lepor2;Lobtra1;Macpha1;Maggr1;MagnaMG8;MagorGY11_1;Melva1;Micbo1;…	False	False	92.6044041041831	0.3248104565400336	Non-antimicrobial
OG0000351	Multi-phyla		Altal1;Altalt1;Altro1;Ascsa1;Botbo1;Cadsp1;Chafu1;Chagl1;Chagl_1;Chalo1;Chame1;Cocsa1;Cocvi1;Colch1;Colhig2;Colto1;Cylol1;Daces1;Dacma1;Dipse1;Fusso1;Galma1;Hebcy2;Ilyeu1;Lacbi2;Lepmu1;Macph1;Macpha1;Maggr1;MagnaMG8;MagorGY11_1;Melva1;Micbo1;Mictri1;Morco1;Neodi1;Neora1;Neucr2;Parch1;Parchr1;Phapo1;Phisc1;Plecuc1;Plecucu2;Pyrly1;Pyrtr1;Pyrtt1;Rhesp1;Rhier1;Rhyag1;Rhyco1;Rhyse1;Sclsc1;Sebve1;Sindi…	False	False	61.48959479015919	0.4494614569937716	Non-antimicrobial
OG0000352	Multi-phyla		Agabi_varbur_1;Altal1;Altalt1;Altro1;Armost1;Boeex1;Cadsp1;Cenge3;Chafu1;Chagl1;Chagl_1;Chalo1;Chame1;Cocvi1;Colhig2;Colto1;Cylol1;Daces1;DalEC12_1;Denna1;Fusco1;Fuscu1;Fuseq1;Fusfu1;Fusgr1;Fusox2;Fusoxy1;Fusoxys1;Fusre1;Fusso1;Fustr1;Fustri1;Fusve2;Fusven1;Gaegr1;Galma1;Gyman1;Helo229;Ilyeu1;Lepor2;Macph1;Macpha1;Melbi2;Melva1;Mictri1;Neora1;Oidma1;Olipa1;Parch1;Parchr1;Perma1;Phapo1;Phimu1;Phis…	False	False	84.31678412462908	0.0471720986242375	Non-antimicrobial
OG0000353	Multi-phyla		Altal1;Altalt1;Altro1;Ascsa1;Aspcam1;Aspnov1;Aspoch1;Asptaic1;Bauco1;Boeex1;Botbo1;Botci1;Cadsp1;Chafu1;Chagl1;Chagl_1;Chalo1;Chame1;Colto1;Copph3;Corca1;Cylol1;Daces1;Denna1;Dipse1;Falor1;Fusco1;Fuscu1;Fuseq1;Fusgr1;Fusox2;Fusoxy1;Fusoxys1;Fusre1;Fusso1;Fustr1;Fustri1;Fusve2;Fusven1;Gaegr1;Gigmar1;Helo229;Ilyeu1;Lepmu1;Lepor2;Lobtra1;Macph1;Macpha1;Maggr1;MagnaMG8;Melbi2;Micbo1;Mictri1;Morco1;Mo…	False	False	77.1792615704628	0.534773062946018	Antimicrobial
OG0000354	Phylum-specific	Ascomycetes	Altal1;Altalt1;Altro1;Aspcam1;Aspnov1;Asptaic1;Bauco1;Blugr2;BlugrR1_1;Boeex1;Botci1;Cadsp1;Cenge3;Chafu1;Chagl1;Chagl_1;Chalo1;Chame1;Clapu1;Cocsa1;Cocvi1;Colch1;Colhig2;Corca1;Cylol1;Daces1;DalEC12_1;Denna1;Dipse1;Falor1;Fusco1;Fuscu1;Fuseq1;Fusfu1;Fusgr1;Fusox2;Fusoxy1;Fusoxys1;Fusso1;Fustr1;Fustri1;Fusve2;Fusven1;Gaegr1;Helo229;Lepmu1;Lepor2;Macph1;Macpha1;Maggr1;MagnaMG8;MagorGY11_1;Melbi2;M…	True	False
OG0000355	Multi-phyla		Altal1;Altalt1;Altbr1;Altro1;Armost1;Aspcam1;Aspnov1;Aspoch1;Asptaic1;Bauco1;Boeex1;Botbo1;Cadsp1;Chafu1;Chagl1;Chagl_1;Chame1;Cocsa1;Cocvi1;Colch1;Colhig2;Colto1;Copci1;Copph3;Corca1;Cylol1;Daces1;Dacma1;DalEC12_1;Denna1;Dipse1;Falor1;Fusco1;Fuscu1;Fuseq1;Fusfu1;Fusgr1;Fusox2;Fusoxy1;Fusoxys1;Fusre1;Fusso1;Fustr1;Fustri1;Fusve2;Fusven1;Gaegr1;Galma1;Gyman1;Hebcy2;Hetan2;Ilyeu1;Lacbi2;Lepmu1;Lepo…	False	False	82.98068950177935	0.9650072828584924	Antimicrobial
OG0000356	Phylum-specific	Ascomycetes	Altal1;Altalt1;Altbr1;Altro1;Ascsa1;Aspcam1;Aspnov1;Aspoch1;Asptaic1;Bauco1;Boeex1;Botci1;Cadsp1;Cenge3;Chafu1;Chagl1;Chagl_1;Chame1;Clapu1;Cocsa1;Cocvi1;Colch1;Colhig2;Cylol1;Daces1;Dacma1;DalEC12_1;Denna1;Dipse1;Falor1;Fusco1;Fuscu1;Fuseq1;Fusfu1;Fusgr1;Fusox2;Fusoxy1;Fusoxys1;Fusre1;Fusso1;Fustr1;Fustri1;Fusve2;Fusven1;Gaegr1;Helo229;Lepor2;Macph1;Macpha1;Maggr1;MagnaMG8;MagorGY11_1;Melbi2;Mel…	False	True
OG0000357	Multi-phyla		Armost1;Botbo1;Cadsp1;Cenge3;Cocsa1;Cocvi1;Copph3;Corca1;Denna1;Fusco1;Fuscu1;Fuseq1;Fusox2;Fusoxy1;Fusoxys1;Fusre1;Fustr1;Fustri1;Fusve2;Fusven1;Gaegr1;Galma1;Gigmar1;Gigro1;Hebcy2;Hetan2;Ilyeu1;Lobtra1;Macpha1;Morel2;Morel_U14_1;Mycfi2;Mycgr3;Neora1;Olipa1;Parchr1;Paxin1;Perma1;Pilcr1;Pismi1;Rhesp1;Rhidi1;Rhiir2_1;Rhyag1;Rhyco1;Rhyse1;Schco1;Sclci1;Sclsc1;Thacu1;Trave1;TriviGv29_8_2;Tubae1;Tubm…	False	False	70.01301745635911	0.8726478580391074	Antimicrobial
OG0000358	Multi-phyla		Agabi_varbur_1;Altal1;Altalt1;Altbr1;Altro1;Amamu1;Armost1;Ascsa1;Aspnov1;Aspoch1;Bauco1;Blugr2;BlugrR1_1;Boeex1;Botbo1;Botci1;Cadsp1;Cenge3;Chalo1;Cocsa1;Cocvi1;Copci1;Copph3;Corca1;Denna1;Dipse1;Fusgr1;Galma1;Gyman1;Hebcy2;Hetan2;Lepmu1;Macpha1;Melbi2;Melva1;Morco1;Mycfi2;Mycgr3;Oidma1;Olipa1;Parch1;Parchr1;Paxin1;Pensub1;Perma1;Phapo1;Phimu1;Phisc1;Pilcr1;Pismi1;PleosPC15_1;Pyrly1;Pyrsp1;Pyrtr…	False	True
OG0000359	Phylum-specific	Ascomycetes	Altal1;Altalt1;Altbr1;Altro1;Ascsa1;Aspcam1;Aspnov1;Aspoch1;Asptaic1;Bauco1;Boeex1;Botci1;Cadsp1;Cenge3;Chafu1;Chagl1;Chagl_1;Chalo1;Chame1;Clapu1;Cocsa1;Cocvi1;Colhig2;Colto1;Corca1;Cylol1;Daces1;Dacma1;DalEC12_1;Denna1;Dipse1;Falor1;Fusco1;Fuscu1;Fuseq1;Fusfu1;Fusgr1;Fusox2;Fusoxy1;Fusoxys1;Fusre1;Fusso1;Fustr1;Fustri1;Fusven1;Gaegr1;Helo229;Ilyeu1;Lepmu1;Lepor2;Macph1;Macpha1;Maggr1;MagnaMG8;M…	False	True
OG0000360	Phylum-specific	Ascomycetes	Altal1;Altalt1;Altro1;Ascsa1;Aspcam1;Asptaic1;Boeex1;Chafu1;Chagl1;Chagl_1;Chalo1;Chame1;Colhig2;Colto1;Cylol1;Daces1;Dacma1;DalEC12_1;Falor1;Fusco1;Fuscu1;Fuseq1;Fusfu1;Fusgr1;Fusox2;Fusoxy1;Fusoxys1;Fusre1;Fusso1;Fustr1;Fustri1;Fusve2;Fusven1;Gaegr1;Lepor2;Maggr1;MagnaMG8;MagorGY11_1;Melva1;Micbo1;Neucr2;Oidma1;Perma1;Phapo1;Plecuc1;Plecucu2;Pyrtr1;Sorhu1;Spoth2;Thite2;Trire2;TriviGv29_8_2	False	False	80.63734067207416	0.953169760515601	Antimicrobial
OG0000361	Multi-phyla		Amamu1;Armost1;Ascsa1;Aspcam1;Aspnov1;Aspoch1;Asptaic1;Bauco1;Boeex1;Botbo1;Cadsp1;Cenge3;Chagl1;Chagl_1;Chalo1;Chame1;Clapu1;Colhig2;Copci1;Copph3;Corca1;Cylol1;Daces1;DalEC12_1;Denna1;Falor1;Fusco1;Fuscu1;Fusfu1;Fusgr1;Fusox2;Fusoxy1;Fusoxys1;Fusre1;Fusso1;Fustr1;Fustri1;Fusve2;Gaegr1;Galma1;Hebcy2;Helo229;Ilyeu1;Lacbi2;Lepmu1;Lepor2;Macph1;Macpha1;Maggr1;MagnaMG8;MagorGY11_1;Melva1;Micbo1;Morc…	False	False	81.49741459299874	0.5400350052593503	Antimicrobial
OG0000362	Multi-phyla		Agabi_varbur_1;Amamu1;Ascsa1;Aspcam1;Aspnov1;Asptaic1;Blugr2;BlugrR1_1;Botbo1;Botci1;Cadsp1;Cenge3;Chafu1;Chagl1;Chagl_1;Chalo1;Chame1;Colch1;Colhig2;Colto1;Copph3;Corca1;Cylol1;Daces1;Dacma1;DalEC12_1;Denna1;Dipse1;Falor1;Fusco1;Fuscu1;Fuseq1;Fusgr1;Fusox2;Fusre1;Fusso1;Fustri1;Fusve2;Gaegr1;Galma1;Gigmar1;Gyman1;Hebcy2;Helo229;Hetan2;Lacbi2;Lepor2;Lobtra1;Macph1;Macpha1;Maggr1;MagnaMG8;MagorGY1…	False	True
OG0000363	Multi-phyla		Altal1;Altalt1;Altbr1;Altro1;Ascsa1;Aspcam1;Aspnov1;Aspoch1;Bauco1;Blugr2;BlugrR1_1;Boeex1;Botci1;Cadsp1;Cenge3;Chafu1;Chagl1;Chalo1;Chame1;Clapu1;Cocsa1;Cocvi1;Colch1;Colhig2;Colto1;Corca1;Cylol1;Daces1;Dacma1;DalEC12_1;Denna1;Dipse1;Fusco1;Fuscu1;Fuseq1;Fusfu1;Fusgr1;Fusox2;Fusoxy1;Fusoxys1;Fusre1;Fusso1;Fustr1;Fustri1;Fusve2;Fusven1;Gaegr1;Gigmar1;Gigro1;Helo229;Ilyeu1;Lepmu1;Lepor2;Lobtra1;Ma…	True	True
OG0000364	Multi-phyla		Altal1;Altalt1;Altbr1;Altro1;Ascsa1;Aspcam1;Aspnov1;Aspoch1;Asptaic1;Bauco1;Blugr2;BlugrR1_1;Boeex1;Cadsp1;Cenge3;Chafu1;Chagl1;Chagl_1;Chalo1;Chame1;Clapu1;Cocsa1;Cocvi1;Colch1;Colhig2;Colto1;Corca1;Cylol1;Daces1;Dacma1;DalEC12_1;Denna1;Dipse1;Falor1;Fusco1;Fuscu1;Fusgr1;Fusox2;Fusoxy1;Fusoxys1;Fusre1;Fusso1;Fustr1;Fustri1;Fusve2;Fusven1;Gaegr1;Gigmar1;Helo229;Ilyeu1;Lepmu1;Lepor2;Lobtra1;Macpha…	False	True
OG0000365	Multi-phyla		Altal1;Altalt1;Ascsa1;Aspcam1;Aspnov1;Asptaic1;Botci1;Cadsp1;Chafu1;Chagl1;Chagl_1;Chalo1;Cylol1;Daces1;Dacma1;Fusco1;Fuscu1;Fuseq1;Fusfu1;Fusgr1;Fusox2;Fusoxy1;Fusoxys1;Fusre1;Fusso1;Fustr1;Fustri1;Fusve2;Fusven1;Helo229;Ilyeu1;Lepor2;Macph1;Macpha1;Maggr1;MagnaMG8;MagorGY11_1;Melva1;Mycgr3;Neodi1;Neora1;Oidma1;Pensub1;Perma1;Phimu1;Phisc1;Ramcocy1;Rhesp1;Sclsc1;Spogr1;Spore1;Stael1;Stano2;Thite…	False	False	90.850922829582	0.8935823464760847	Antimicrobial
OG0000366	Phylum-specific	Ascomycetes	Altal1;Altro1;Ascsa1;Aspcam1;Asptaic1;Boeex1;Botci1;Cadsp1;Cenge3;Chalo1;Cocsa1;Cocvi1;Colhig2;Colto1;Corca1;Cylol1;Daces1;Dacma1;DalEC12_1;Denna1;Falor1;Fusco1;Fusfu1;Fusox2;Fusoxy1;Fusoxys1;Fusre1;Fusso1;Fustr1;Fustri1;Fusve2;Gaegr1;Ilyeu1;Lepor2;Macph1;Macpha1;Maggr1;MagnaMG8;MagorGY11_1;Melbi2;Melva1;Mictri1;Morco1;Mycfi2;Neodi1;Neora1;Oidma1;Parch1;Parchr1;Pensub1;Perma1;Phimu1;Phisc1;Plecuc…	False	False	44.29328467153285	0.0028577326982157	Non-antimicrobial
OG0000367	Genus-specific	Gigaspora	Gigmar1;Gigro1	False	False	86.6580472239949	0.6664785703844125	Antimicrobial
OG0000368	Phylum-specific	Ascomycetes	Altal1;Altalt1;Altro1;Aspnov1;Aspoch1;Boeex1;Cadsp1;Chalo1;Cocsa1;Cocvi1;Colch1;Colhig2;Colto1;Corca1;DalEC12_1;Denna1;Falor1;Gaegr1;Helo229;Lepor2;Maggr1;MagnaMG8;MagorGY11_1;Melbi2;Melva1;Micbo1;Mycfi2;Mycgr3;Oidma1;Parch1;Parchr1;Pensub1;Perma1;Phapo1;Phimu1;Phisc1;Pyrly1;Pyrsp1;Pyrtr1;Pyrtt1;Ramcocy1;Rhesp1;Rhyag1;Rhyco1;Rhyse1;Sodal1;Stael1;Stano2;Stely1;Truan1;Zalva1;Zpa63;Zymtr1	False	False	72.32572072072072	0.8911136370431396	Antimicrobial
OG0000369	Multi-phyla		Amamu1;Armost1;Botbo1;Botci1;Cadsp1;Chalo1;Copph3;Dacma1;Fusco1;Fusfu1;Fusoxy1;Fusoxys1;Fusso1;Fustr1;Fustri1;Fusve2;Fusven1;Galma1;Gyman1;Hebcy2;Hetan2;Ilyeu1;Lacbi2;Melva1;Morel2;Neodi1;Neora1;Olipa1;Paxin1;Phimu1;Phisc1;Pilcr1;Pismi1;PleosPC15_1;Ramcocy1;Rhesp1;Rhier1;Rhyag1;Rhyco1;Rhyse1;Schco1;Sclci1;Thacu1;Trave1;Triat2;TriviGv29_8_2	False	False	83.18025044722718	0.9989228952638824	Antimicrobial
OG0000370	Multi-phyla		Bauco1;Botci1;Cadsp1;Chafu1;Chagl1;Chagl_1;Chalo1;Chame1;Clapu1;Colch1;Colhig2;Colto1;Cylol1;Daces1;Dacma1;DalEC12_1;Denna1;Falor1;Fusco1;Fuseq1;Fusfu1;Fusgr1;Fusox2;Fusoxy1;Fusoxys1;Fusre1;Fusso1;Fustr1;Fustri1;Fusve2;Fusven1;Gaegr1;Gigmar1;Gigro1;Helo229;Ilyeu1;Lepor2;Maggr1;MagnaMG8;MagorGY11_1;Melbi2;Melva1;Micbo1;Mictri1;Mycfi2;Mycgr3;Neodi1;Neora1;Neucr2;Oidma1;Phimu1;Phisc1;Plecuc1;Plecucu…	False	False	84.5119338092148	0.0005779434858715	Non-antimicrobial
OG0000371	Multi-phyla		Altal1;Altalt1;Altbr1;Altro1;Amamu1;Ascsa1;Aspnov1;Aspoch1;Blugr2;BlugrR1_1;Boeex1;Cadsp1;Chafu1;Chagl1;Chagl_1;Cocsa1;Cocvi1;Colch1;Colhig2;Colto1;Corca1;Cylol1;Daces1;Dacma1;Denna1;Falor1;Fusco1;Fuseq1;Fusfu1;Fusgr1;Fusox2;Fusoxy1;Fusoxys1;Fusre1;Fusso1;Fustr1;Fustri1;Fusve2;Fusven1;Helo229;Hetan2;Ilyeu1;Lepor2;Macpha1;Maggr1;MagnaMG8;MagorGY11_1;Melva1;Neora1;Oidma1;Olipa1;Parch1;Parchr1;Pensu…	True	False
OG0000372	Multi-phyla		Agabi_varbur_1;Altal1;Altalt1;Altbr1;Altro1;Armost1;Ascsa1;Aspcam1;Aspnov1;Aspoch1;Asptaic1;Bauco1;Boeex1;Botbo1;Botci1;Cenge3;Chafu1;Chagl1;Chagl_1;Chalo1;Chame1;Cocsa1;Cocvi1;Colhig2;Colto1;Corca1;Cylol1;Daces1;Dacma1;DalEC12_1;Denna1;Fuscu1;Fuseq1;Fusgr1;Fusox2;Fusoxy1;Fusoxys1;Fusre1;Fusso1;Fustr1;Fustri1;Fusve2;Fusven1;Gigmar1;Hebcy2;Ilyeu1;Lacbi2;Lepmu1;Lepor2;Macph1;Macpha1;Melbi2;Melva1;M…	False	False	85.84490445859873	0.3380199262067574	Non-antimicrobial
OG0000373	Multi-phyla		Agabi_varbur_1;Altal1;Altalt1;Altbr1;Altro1;Armost1;Blugr2;BlugrR1_1;Boeex1;Botbo1;Botci1;Chalo1;Chame1;Clapu1;Colch1;Colhig2;Colto1;Copci1;Copph3;Corca1;Daces1;Dacma1;Denna1;Falor1;Fusco1;Fuscu1;Fuseq1;Fusfu1;Fusgr1;Fusox2;Fusoxy1;Fusoxys1;Fusre1;Fusso1;Fustr1;Fustri1;Fusve2;Fusven1;Gaegr1;Galma1;Gigmar1;Gigro1;Hebcy2;Helo229;Hetan2;Ilyeu1;Lacbi2;Lepmu1;Lepor2;Macph1;Macpha1;Maggr1;MagnaMG8;Mago…	False	True
OG0000374	Multi-phyla		Agabi_varbur_1;Amamu1;Armost1;Copci1;Copph3;Galma1;Geopyr1;Gigmar1;Gigro1;Gyman1;Hebcy2;Hetan2;Lacbi2;Lobtra1;Morel2;Morel_U14_1;Olipa1;Paxin1;Pilcr1;Pismi1;PleosPC15_1;Rhice1_1;Rhicl1;Rhidi1;Rhiir2_1;Schco1;Sclci1;Sebve1;Sindi4;Spogr1;Spore1;Thacu1;Tilin1;Trave1;U_tricho_v1;Ustbr1;Usthor1;Ustma2_2	False	False	82.30737783075088	0.6675862636299353	Antimicrobial
OG0000375	Phylum-specific	Ascomycetes	Altal1;Altalt1;Altbr1;Altro1;Aspnov1;Boeex1;Botci1;Cadsp1;Clapu1;Cocsa1;Cocvi1;Colto1;Corca1;Dacma1;Fusco1;Fuscu1;Fuseq1;Fusgr1;Fusox2;Fusoxy1;Fusoxys1;Fusre1;Fusso1;Fustr1;Fustri1;Fusve2;Fusven1;Helo229;Ilyeu1;Lepmu1;Lepor2;Micbo1;Mictri1;Neodi1;Neora1;Parch1;Parchr1;Perma1;Phapo1;Phimu1;Plecuc1;Plecucu2;Pyrly1;Pyrsp1;Pyrtr1;Pyrtt1;Rhesp1;Rhyag1;Rhyco1;Rhyse1;Sclsc1;Stael1;Stano2;Stely1;Triat2;T…	False	False	92.8628476821192	0.957308411283263	Antimicrobial
OG0000376	Phylum-specific	Ascomycetes	Altal1;Altalt1;Altbr1;Altro1;Aspcam1;Aspnov1;Aspoch1;Asptaic1;Boeex1;Cadsp1;Chafu1;Chagl1;Chagl_1;Chame1;Clapu1;Cocsa1;Cocvi1;Colhig2;Colto1;Corca1;Cylol1;Daces1;Dacma1;DalEC12_1;Denna1;Falor1;Fusco1;Fuscu1;Fuseq1;Fusfu1;Fusgr1;Fusox2;Fusoxy1;Fusoxys1;Fusre1;Fusso1;Fustr1;Fustri1;Fusve2;Fusven1;Gaegr1;Helo229;Ilyeu1;Lepmu1;Maggr1;MagnaMG8;MagorGY11_1;Micbo1;Mictri1;Neora1;Neucr2;Parch1;Parchr1;Pe…	False	False	49.63615694164989	0.7833361466523288	Antimicrobial
OG0000377	Multi-phyla		Ascsa1;Aspnov1;Aspoch1;Bauco1;Chalo1;Clapu1;Cylol1;Fusco1;Fuscu1;Fuseq1;Fusfu1;Fusgr1;Fusox2;Fusoxy1;Fusoxys1;Fusre1;Fusso1;Fustr1;Fustri1;Fusve2;Fusven1;Galma1;Gyman1;Ilyeu1;Lacbi2;Melbi2;Melva1;Neora1;Neucr2;Oidma1;Pensub1;Perma1;Phapo1;Phisc1;Pilcr1;Pismi1;Ramcocy1;Rhier1;Sorhu1;Spogr1;Spore1;Spoth2;Thite2;Tilin1;Triat2;Trire2;TriviGv29_8_2;Truan1;U_tricho_v1;Ustma2_2	False	False	78.92163912218912	0.9443470872499232	Antimicrobial
OG0000378	Multi-phyla		Altal1;Altalt1;Altbr1;Altro1;Ascsa1;Aspnov1;Aspoch1;Bauco1;Blugr2;BlugrR1_1;Boeex1;Botci1;Cadsp1;Cenge3;Chafu1;Chagl_1;Chalo1;Chame1;Clapu1;Cocsa1;Cocvi1;Colch1;Colhig2;Colto1;Corca1;Cylol1;Daces1;Dacma1;DalEC12_1;Denna1;Falor1;Fusco1;Fuscu1;Fuseq1;Fusfu1;Fusgr1;Fusox2;Fusoxy1;Fusoxys1;Fusre1;Fusso1;Fustr1;Fustri1;Fusve2;Fusven1;Gaegr1;Helo229;Ilyeu1;Lepmu1;Lepor2;Macpha1;Maggr1;MagnaMG8;MagorGY1…	False	False	40.37259308072488	0.9999775171070556	Antimicrobial
OG0000379	Multi-phyla		Altbr1;Ascsa1;Aspcam1;Aspnov1;Aspoch1;Asptaic1;Bauco1;Blugr2;BlugrR1_1;Boeex1;Botbo1;Botci1;Cadsp1;Chafu1;Chagl1;Chagl_1;Chame1;Clapu1;Cylol1;Daces1;Dacma1;DalEC12_1;Denna1;Dipse1;Falor1;Fusco1;Fuscu1;Fuseq1;Fusfu1;Fusgr1;Fusox2;Fusoxy1;Fusoxys1;Fusre1;Fusso1;Fustr1;Fustri1;Fusve2;Fusven1;Gaegr1;Lepmu1;Lepor2;Macph1;Macpha1;Maggr1;MagnaMG8;MagorGY11_1;Micbo1;Mictri1;Morco1;Mycgr3;Neodi1;Neucr2;Pe…	False	True
OG0000380	Multi-phyla		Agabi_varbur_1;Altro1;Ascsa1;Aspcam1;Aspnov1;Aspoch1;Asptaic1;Blugr2;BlugrR1_1;Boeex1;Botci1;Cenge3;Chafu1;Chagl1;Chagl_1;Chame1;Clapu1;Cocsa1;Cocvi1;Colch1;Colhig2;Colto1;Copci1;Copph3;Dacma1;DalEC12_1;Falor1;Fusco1;Fuseq1;Fusfu1;Fusgr1;Fusox2;Fusoxy1;Fusve2;Gaegr1;Galma1;Gyman1;Hebcy2;Helo229;Lepmu1;Macph1;Macpha1;Maggr1;MagnaMG8;MagorGY11_1;Melbi2;Mictri1;Neodi1;Neucr2;Oidma1;Olipa1;Parch1;Par…	False	False	54.51050704225353	0.0034487498435834	Non-antimicrobial
OG0000381	Phylum-specific	Ascomycetes	Altal1;Altalt1;Altbr1;Altro1;Ascsa1;Aspcam1;Aspnov1;Aspoch1;Asptaic1;Bauco1;Blugr2;BlugrR1_1;Boeex1;Cadsp1;Cenge3;Chafu1;Chagl1;Chagl_1;Chame1;Clapu1;Cocsa1;Cocvi1;Colch1;Colhig2;Colto1;Corca1;Cylol1;Daces1;Dacma1;DalEC12_1;Denna1;Fusco1;Fuscu1;Fuseq1;Fusfu1;Fusgr1;Fusox2;Fusoxy1;Fusoxys1;Fusre1;Fusso1;Fustr1;Fustri1;Fusve2;Fusven1;Gaegr1;Ilyeu1;Lepmu1;Lepor2;Macpha1;Maggr1;MagnaMG8;MagorGY11_1;M…	False	True
OG0000382	Phylum-specific	Ascomycetes	Altal1;Altalt1;Altbr1;Altro1;Ascsa1;Aspcam1;Aspnov1;Asptaic1;Bauco1;Blugr2;BlugrR1_1;Botci1;Cadsp1;Cenge3;Chafu1;Chagl1;Chalo1;Chame1;Clapu1;Cocsa1;Cocvi1;Colch1;Colhig2;Colto1;Cylol1;Daces1;Dacma1;DalEC12_1;Denna1;Dipse1;Falor1;Fusco1;Fuseq1;Fusfu1;Fusgr1;Fusox2;Fusoxy1;Fusoxys1;Fusre1;Fusso1;Fustr1;Fustri1;Fusve2;Fusven1;Gaegr1;Helo229;Ilyeu1;Lepor2;Macph1;Macpha1;Maggr1;MagnaMG8;MagorGY11_1;Me…	True	False
OG0000383	Multi-phyla		Altal1;Altalt1;Altbr1;Altro1;Armost1;Aspcam1;Aspoch1;Asptaic1;Blugr2;BlugrR1_1;Boeex1;Botbo1;Cenge3;Chafu1;Chagl1;Chagl_1;Chalo1;Chame1;Clapu1;Cocsa1;Cocvi1;Colch1;Colhig2;Colto1;Copph3;Corca1;Cylol1;Daces1;Dacma1;DalEC12_1;Denna1;Dipse1;Falor1;Fuscu1;Fuseq1;Fusgr1;Fusso1;Fustr1;Fustri1;Fusven1;Gaegr1;Hetan2;Ilyeu1;Lepmu1;Macph1;Macpha1;Maggr1;MagnaMG8;MagorGY11_1;Melbi2;Melva1;Micbo1;Mictri1;Mor…	False	False	62.496	0.993652907466643	Antimicrobial
OG0000384	Multi-phyla		Ascsa1;Aspcam1;Aspnov1;Bauco1;Cadsp1;Cenge3;Chagl1;Chagl_1;Chame1;Colch1;Colhig2;Colto1;Copph3;Cylol1;Daces1;Dacma1;DalEC12_1;Denna1;Dipse1;Falor1;Fusco1;Fuscu1;Fuseq1;Fusfu1;Fusgr1;Fusox2;Fusoxy1;Fusoxys1;Fusre1;Fusso1;Fustr1;Fustri1;Fusve2;Fusven1;Ilyeu1;Lepor2;Macph1;Macpha1;Maggr1;MagnaMG8;MagorGY11_1;Morco1;Mycfi2;Mycgr3;Neodi1;Neora1;Oidma1;Pensub1;Perma1;Phimu1;Plecuc1;Ramcocy1;Rhesp1;Rhya…	False	False	44.47780410742496	5.923948891286632e-05	Non-antimicrobial
OG0000385	Class-specific	Agaricomycetes	Agabi_varbur_1;Armost1;Botbo1;Copci1;Copph3;Galma1;Gyman1;Hebcy2;Lacbi2;Olipa1;Pilcr1;PleosPC15_1;Schco1;Sebve1;Sindi4;Thacu1;Trave1	False	False	86.8223611111111	0.91169677084615	Antimicrobial
OG0000386	Multi-phyla		Altal1;Altalt1;Altro1;Boeex1;Cadsp1;Cenge3;Cocsa1;Cocvi1;Colch1;Colhig2;Colto1;Corca1;Cylol1;Daces1;Dacma1;Dipse1;Falor1;Fusco1;Fuscu1;Fuseq1;Fusfu1;Fusgr1;Fusoxy1;Fusoxys1;Fusre1;Fusso1;Fustr1;Fustri1;Fusven1;Gaegr1;Ilyeu1;Lepmu1;Lepor2;Macph1;Macpha1;Maggr1;MagnaMG8;MagorGY11_1;Mictri1;Morel_U14_1;Neodi1;Neora1;Oidma1;Olipa1;Parch1;Phapo1;Plecuc1;Plecucu2;Pyrly1;Pyrtr1;Pyrtt1;Stael1;Stano2;Stel…	False	False	80.86980852211435	0.8675289327516145	Antimicrobial
OG0000387	Multi-phyla		Altal1;Altalt1;Altro1;Ascsa1;Aspcam1;Aspnov1;Aspoch1;Asptaic1;Bauco1;Boeex1;Botci1;Cadsp1;Cenge3;Chafu1;Chagl1;Chalo1;Chame1;Clapu1;Cocsa1;Cocvi1;Colch1;Colhig2;Colto1;Corca1;Daces1;Dacma1;DalEC12_1;Denna1;Dipse1;Falor1;Fusco1;Fuscu1;Fusfu1;Fusgr1;Fusox2;Fusoxys1;Fusre1;Gaegr1;Helo229;Ilyeu1;Lepmu1;Lepor2;Macph1;Macpha1;Maggr1;MagnaMG8;MagorGY11_1;Melbi2;Melva1;Micbo1;Mictri1;Mycfi2;Mycgr3;Neodi1…	False	False	75.46914093206063	0.9670232231083152	Antimicrobial
OG0000388	Multi-phyla		Altal1;Altalt1;Altbr1;Altro1;Ascsa1;Aspcam1;Aspnov1;Aspoch1;Asptaic1;Bauco1;Blugr2;BlugrR1_1;Boeex1;Botci1;Cadsp1;Cenge3;Chafu1;Chagl1;Chagl_1;Chalo1;Chame1;Clapu1;Cocsa1;Cocvi1;Colch1;Colhig2;Colto1;Corca1;Cylol1;Daces1;Dacma1;DalEC12_1;Denna1;Dipse1;Fusox2;Fusoxy1;Fusoxys1;Fusso1;Fustr1;Helo229;Ilyeu1;Lepmu1;Lepor2;Macph1;Macpha1;Maggr1;MagnaMG8;MagorGY11_1;Melbi2;Melva1;Micbo1;Mictri1;Morco1;M…	False	True
OG0000389	Phylum-specific	Ascomycetes	Altalt1;Altbr1;Altro1;Chafu1;Chagl1;Chagl_1;Chame1;Clapu1;Corca1;Cylol1;Daces1;Dacma1;Denna1;Falor1;Fusco1;Fuscu1;Fuseq1;Fusfu1;Fusgr1;Fusox2;Fusoxy1;Fusoxys1;Fusre1;Fusso1;Fustr1;Fustri1;Fusve2;Fusven1;Gaegr1;Ilyeu1;Lepmu1;Macph1;Macpha1;Maggr1;MagnaMG8;MagorGY11_1;Micbo1;Mictri1;Neodi1;Neora1;Neucr2;Parch1;Parchr1;Perma1;Phapo1;Plecuc1;Plecucu2;Pyrly1;Pyrsp1;Pyrtr1;Pyrtt1;Sodal1;Sorhu1;Spoth2;S…	False	False	85.39487305487306	0.4393109490262915	Non-antimicrobial
OG0000390	Phylum-specific	Ascomycetes	Ascsa1;Aspoch1;Boeex1;Botci1;Cadsp1;Chagl1;Chagl_1;Chame1;Colch1;Colhig2;Colto1;Corca1;Cylol1;Dacma1;DalEC12_1;Denna1;Dipse1;Falor1;Fusco1;Fuscu1;Fuseq1;Fusfu1;Fusgr1;Fusox2;Fusoxy1;Fusoxys1;Fusre1;Fusso1;Fustr1;Fustri1;Fusve2;Fusven1;Gaegr1;Helo229;Ilyeu1;Lepmu1;Lepor2;Macpha1;Maggr1;MagnaMG8;Micbo1;Mictri1;Neodi1;Neora1;Parch1;Perma1;Phapo1;Phimu1;Phisc1;Plecuc1;Plecucu2;Pyrly1;Pyrsp1;Rhyag1;Rh…	False	False	71.65260347129507	0.8391559260577905	Antimicrobial
OG0000391	Phylum-specific	Ascomycetes	Boeex1;Cenge3;Chagl1;Chame1;Colhig2;Colto1;Corca1;Cylol1;Daces1;Dacma1;DalEC12_1;Denna1;Fusco1;Fuseq1;Fusfu1;Fusox2;Fusoxy1;Fusoxys1;Fusre1;Fusso1;Fustr1;Fusve2;Fusven1;Ilyeu1;Lepor2;Micbo1;Morco1;Neodi1;Neora1;Neucr2;Parch1;Parchr1;Phimu1;Plecuc1;Plecucu2;Pyrsp1;Sorhu1;Stael1;Truan1;Tubae1;Tubma1;Veral1;Verda1;VerdaJR2;Verdah1;Zalva1	False	False	82.41587314662273	0.7742305300293025	Antimicrobial
OG0000392	Multi-phyla		Altal1;Altalt1;Ascsa1;Aspcam1;Asptaic1;Botbo1;Cadsp1;Chafu1;Chagl1;Chagl_1;Chalo1;Chame1;Copph3;Cylol1;Daces1;Dacma1;Denna1;Fusco1;Fuseq1;Fusfu1;Fusgr1;Fusox2;Fusoxy1;Fusoxys1;Fusre1;Fusso1;Fustr1;Fustri1;Fusve2;Fusven1;Helo229;Ilyeu1;Lepmu1;Lepor2;Maggr1;MagnaMG8;MagorGY11_1;Melbi2;Melva1;Micbo1;Mycgr3;Neodi1;Neora1;Olipa1;Parch1;Parchr1;Perma1;Phapo1;Phisc1;Plecucu2;Pyrsp1;Pyrtr1;Pyrtt1;Rhesp1;…	True	False
OG0000393	Multi-phyla		Altal1;Altbr1;Aspnov1;Boeex1;Cadsp1;Chagl1;Chagl_1;Chalo1;Chame1;Cocsa1;Cocvi1;Colch1;Colhig2;Colto1;Corca1;Cylol1;Daces1;Dacma1;DalEC12_1;Denna1;Fusco1;Fuscu1;Fuseq1;Fusfu1;Fusgr1;Fusox2;Fusoxy1;Fusoxys1;Fusre1;Fusso1;Fustr1;Fustri1;Fusve2;Fusven1;Gyman1;Helo229;Ilyeu1;Lepmu1;Lepor2;Macph1;Maggr1;MagnaMG8;MagorGY11_1;Melbi2;Melva1;Micbo1;Morco1;Mycfi2;Neodi1;Neora1;Neucr2;Oidma1;Parch1;Parchr1;P…	True	False
OG0000394	Multi-phyla		Altal1;Altalt1;Altbr1;Altro1;Aspnov1;Boeex1;Botci1;Chafu1;Chagl1;Chagl_1;Chame1;Cocsa1;Cocvi1;Colch1;Colhig2;Colto1;Daces1;Dacma1;Falor1;Fusco1;Fusgr1;Fusox2;Fusoxy1;Fusoxys1;Fusso1;Gaegr1;Galma1;Gyman1;Hetan2;Lepor2;Lobtra1;Macpha1;MagnaMG8;MagorGY11_1;Melbi2;Melva1;Mictri1;Morco1;Morel2;Morel_U14_1;Neora1;Oidma1;Olipa1;Parch1;Perma1;Phapo1;Phimu1;Phisc1;Pilcr1;Plecucu2;Pyrly1;Pyrtr1;Pyrtt1;Rhes…	True	False
OG0000395	Multi-phyla		Altal1;Altalt1;Altbr1;Altro1;Armost1;Ascsa1;Aspnov1;Aspoch1;Bauco1;Boeex1;Cadsp1;Cenge3;Chalo1;Cocsa1;Cocvi1;Colch1;Colhig2;Colto1;Corca1;Cylol1;Daces1;Dacma1;Fusco1;Fuscu1;Fuseq1;Fusfu1;Fusox2;Fusoxy1;Fusoxys1;Fusre1;Fustr1;Fustri1;Fusve2;Fusven1;Gyman1;Helo229;Hetan2;Ilyeu1;Lepmu1;Lepor2;Macph1;Macpha1;Melbi2;Mictri1;Neodi1;Neora1;Oidma1;Olipa1;Parch1;Parchr1;Pensub1;Phapo1;Phimu1;Phisc1;Plecuc…	True	False
OG0000396	Phylum-specific	Ascomycetes	Altal1;Altalt1;Altbr1;Altro1;Ascsa1;Blugr2;BlugrR1_1;Boeex1;Cadsp1;Chafu1;Chagl1;Chagl_1;Chalo1;Chame1;Cocsa1;Cocvi1;Colch1;Colhig2;Colto1;Corca1;DalEC12_1;Denna1;Falor1;Gaegr1;Helo229;Lepmu1;Lepor2;Maggr1;MagnaMG8;MagorGY11_1;Melbi2;Melva1;Neucr2;Parch1;Parchr1;Perma1;Phapo1;Phimu1;Phisc1;Plecuc1;Plecucu2;Pyrly1;Pyrtr1;Pyrtt1;Rhesp1;Rhier1;Sorhu1;Stely1;Thite2;Truan1;Veral1;Verda1;VerdaJR2;Verda…	False	False	57.96363636363636	0.005306145022992	Non-antimicrobial
OG0000397	Multi-phyla		Agabi_varbur_1;Altal1;Altalt1;Altbr1;Altro1;Armost1;Aspcam1;Aspnov1;Asptaic1;Boeex1;Cadsp1;Chagl1;Cocsa1;Cocvi1;Colch1;Colhig2;Colto1;Corca1;Cylol1;Daces1;Dacma1;DalEC12_1;Denna1;Dipse1;Fusco1;Fuseq1;Fusfu1;Fusox2;Fusoxy1;Fusoxys1;Fusre1;Fusso1;Fustr1;Fustri1;Fusve2;Fusven1;Gyman1;Ilyeu1;Lepmu1;Lepor2;Macpha1;Melbi2;Morco1;Neodi1;Neora1;Olipa1;Parch1;Parchr1;Pensub1;Phapo1;Plecuc1;Plecucu2;PleosP…	True	False
OG0000398	Multi-phyla		Altal1;Altalt1;Altbr1;Altro1;Armost1;Ascsa1;Aspcam1;Aspnov1;Asptaic1;Boeex1;Botci1;Cadsp1;Cenge3;Chalo1;Cocsa1;Cocvi1;Colch1;Colhig2;Colto1;DalEC12_1;Denna1;Fuscu1;Fusgr1;Lepmu1;Lepor2;Macph1;Macpha1;Maggr1;MagnaMG8;MagorGY11_1;Melbi2;Melva1;Mictri1;Morco1;Neucr2;Parch1;Parchr1;Pensub1;Perma1;Phapo1;Phimu1;Phisc1;Plecuc1;Plecucu2;Pyrly1;Pyrsp1;Pyrtr1;Pyrtt1;Ramcocy1;Rhesp1;Sorhu1;Spoth2;Stano2;St…	False	False	70.02086544161233	0.870253777147223	Antimicrobial
OG0000399	Multi-phyla		Altal1;Altalt1;Altbr1;Altro1;Armost1;Aspnov1;Asptaic1;Boeex1;Chagl1;Chagl_1;Chalo1;Chame1;Cocsa1;Cocvi1;Colch1;Colhig2;Colto1;Corca1;Cylol1;Daces1;Dacma1;DalEC12_1;Dipse1;Falor1;Fusco1;Fuscu1;Fuseq1;Fusfu1;Fusgr1;Fusoxys1;Fusre1;Fusso1;Fustr1;Fustri1;Fusve2;Fusven1;Gaegr1;Hebcy2;Helo229;Hetan2;Ilyeu1;Lepmu1;Lepor2;Macpha1;Maggr1;MagnaMG8;Melbi2;Micbo1;Mictri1;Morco1;Neodi1;Neora1;Neucr2;Olipa1;Pa…	False	False	87.28519182389938	0.9451063650844151	Antimicrobial
OG0000400	Phylum-specific	Ascomycetes	Altal1;Altalt1;Altro1;Ascsa1;Aspnov1;Boeex1;Botci1;Cadsp1;Cocsa1;Cocvi1;Colch1;Colhig2;Colto1;Corca1;Cylol1;Daces1;Dacma1;Denna1;Dipse1;Falor1;Fusco1;Fuscu1;Fuseq1;Fusfu1;Fusgr1;Fusox2;Fusoxy1;Fusoxys1;Fusso1;Fustr1;Fustri1;Fusve2;Fusven1;Gaegr1;Ilyeu1;Lepor2;Macph1;Macpha1;Micbo1;Mictri1;Mycgr3;Neodi1;Neora1;Oidma1;Parch1;Parchr1;Perma1;Phapo1;Phimu1;Phisc1;Plecuc1;Plecucu2;Pyrly1;Pyrsp1;Pyrtt1;…	False	False	82.32170384615384	0.9139846536981084	Antimicrobial
OG0000401	Phylum-specific	Ascomycetes	Altal1;Altalt1;Altbr1;Altro1;Ascsa1;Aspcam1;Aspnov1;Aspoch1;Asptaic1;Blugr2;BlugrR1_1;Cadsp1;Cenge3;Chafu1;Chagl1;Chagl_1;Chalo1;Chame1;Clapu1;Cocsa1;Cocvi1;Colch1;Colto1;Corca1;Cylol1;Daces1;Dacma1;Denna1;Dipse1;Falor1;Fusco1;Fuscu1;Fuseq1;Fusfu1;Fusgr1;Fusoxy1;Fusoxys1;Fusre1;Fustr1;Fustri1;Fusve2;Gaegr1;Helo229;Ilyeu1;Lepmu1;Lepor2;Macph1;Macpha1;Maggr1;MagnaMG8;MagorGY11_1;Melva1;Micbo1;Mictr…	False	True
OG0000402	Multi-phyla		Altalt1;Altbr1;Altro1;Ascsa1;Aspnov1;Aspoch1;Bauco1;Boeex1;Botbo1;Botci1;Cadsp1;Cenge3;Chagl_1;Chalo1;Clapu1;Cocsa1;Cocvi1;Colch1;Colhig2;Colto1;Corca1;Cylol1;Daces1;Dacma1;Denna1;Falor1;Fusco1;Fuscu1;Fuseq1;Fusfu1;Fusgr1;Fusox2;Fusoxy1;Fusoxys1;Fusre1;Fusso1;Fustr1;Fustri1;Fusve2;Fusven1;Gaegr1;Helo229;Ilyeu1;Lepmu1;Lepor2;Macph1;Macpha1;Melbi2;Melva1;Micbo1;Mictri1;Mycfi2;Mycgr3;Neodi1;Neora1;P…	False	False	86.37948076923077	0.626211619912224	Antimicrobial
OG0000403	Multi-phyla		Armost1;Aspcam1;Asptaic1;Bauco1;Mictri1;Mycfi2;Olipa1;Ramcocy1;Schco1;Spogr1;Spore1;Stael1;Tilin1;Truan1;U_tricho_v1;Ustbr1;Usthor1;Ustma2_2	False	False	82.88192746809939	0.9627253536426968	Antimicrobial
OG0000404	Phylum-specific	Ascomycetes	Ascsa1;Blugr2;BlugrR1_1;Botci1;Cadsp1;Chafu1;Chagl1;Chalo1;Chame1;Clapu1;Colch1;Colhig2;Colto1;Cylol1;Daces1;Dacma1;DalEC12_1;Fusco1;Fuscu1;Fuseq1;Fusfu1;Fusgr1;Fusox2;Fusoxy1;Fusoxys1;Fusre1;Fusso1;Fustr1;Fustri1;Fusve2;Fusven1;Gaegr1;Helo229;Ilyeu1;Lepor2;Maggr1;MagnaMG8;MagorGY11_1;Melbi2;Melva1;Micbo1;Mictri1;Morco1;Neodi1;Neora1;Neucr2;Phimu1;Phisc1;Rhesp1;Rhier1;Rhyag1;Rhyco1;Rhyse1;Sorhu1;…	False	True
OG0000405	Multi-phyla		Colhig2;Fusre1;Fusve2;Gigmar1;Gigro1;Oidma1;Rhice1_1;Rhicl1;Rhidi1;Rhiir2_1;Trave1	False	False
OG0000406	Multi-phyla		Agabi_varbur_1;Amamu1;Armost1;Ascsa1;Botbo1;Cadsp1;Copci1;Copph3;Galma1;Gyman1;Hebcy2;Hetan2;Lacbi2;Lepor2;Morco1;Mycfi2;Neodi1;Oidma1;Olipa1;Parch1;Parchr1;Paxin1;Phimu1;Pilcr1;Pismi1;Plecuc1;Plecucu2;Pyrly1;Pyrsp1;Ramcocy1;Rhesp1;Schco1;Sclci1;Sebve1;Sindi4;Stael1;Thacu1;Tilin1;Trave1;TriviGv29_8_2;Tubae1;Tubma1;Tulca1;Verda1;VerdaJR2;Verdah1;Zpa63	True	False
OG0000407	Multi-phyla		Agabi_varbur_1;Altal1;Altalt1;Altbr1;Altro1;Armost1;Boeex1;Botbo1;Chafu1;Chagl1;Chagl_1;Chame1;Clapu1;Cocsa1;Cocvi1;Colhig2;Colto1;Copci1;Copph3;Cylol1;Daces1;Dacma1;Denna1;Dipse1;Falor1;Fuscu1;Fusgr1;Fusso1;Fusven1;Gaegr1;Galma1;Gigmar1;Gigro1;Hebcy2;Ilyeu1;Lacbi2;Macph1;Macpha1;Maggr1;MagnaMG8;MagorGY11_1;Micbo1;Mycfi2;Mycgr3;Neodi1;Neora1;Neucr2;Olipa1;Parch1;Parchr1;Perma1;Phapo1;Pismi1;Plecu…	True	False
OG0000408	Multi-phyla		Agabi_varbur_1;Altal1;Altalt1;Altro1;Amamu1;Ascsa1;Aspcam1;Aspoch1;Asptaic1;Bauco1;Boeex1;Botci1;Cenge3;Chafu1;Chagl1;Chalo1;Chame1;Clapu1;Cocsa1;Cocvi1;Colch1;Colhig2;Colto1;Copci1;Corca1;Cylol1;Daces1;Dacma1;DalEC12_1;Denna1;Dipse1;Fusco1;Fuscu1;Fuseq1;Fusfu1;Fusgr1;Fusox2;Fusoxy1;Fusoxys1;Fusre1;Fusso1;Fustr1;Fustri1;Fusve2;Fusven1;Ilyeu1;Lepmu1;Macph1;Macpha1;Maggr1;MagnaMG8;MagorGY11_1;Micbo…	False	True
OG0000409	Phylum-specific	Ascomycetes	Altal1;Altalt1;Aspcam1;Aspnov1;Asptaic1;Boeex1;Cadsp1;Cocsa1;Cocvi1;Corca1;Cylol1;Daces1;Dacma1;DalEC12_1;Denna1;Falor1;Fusco1;Fuscu1;Fuseq1;Fusfu1;Fusgr1;Fusox2;Fusoxy1;Fusoxys1;Fusre1;Fusso1;Fustr1;Fustri1;Fusve2;Fusven1;Gaegr1;Helo229;Lepor2;Maggr1;MagorGY11_1;Micbo1;Mictri1;Neodi1;Parch1;Parchr1;Perma1;Phapo1;Plecucu2;Pyrly1;Pyrsp1;Ramcocy1;Rhesp1;Stano2;Stely1;Triat2;TriviGv29_8_2;Zalva1	False	False	63.54581056466301	0.5715462546948987	Antimicrobial
OG0000410	Phylum-specific	Ascomycetes	Altal1;Altalt1;Altbr1;Altro1;Aspcam1;Aspnov1;Aspoch1;Asptaic1;Bauco1;Boeex1;Cenge3;Chafu1;Chagl1;Chagl_1;Chalo1;Chame1;Clapu1;Cocsa1;Cocvi1;Colch1;Colhig2;Colto1;Corca1;Cylol1;Daces1;Dacma1;DalEC12_1;Denna1;Dipse1;Falor1;Fusco1;Fuseq1;Fusfu1;Fusox2;Fusoxy1;Fusoxys1;Fusre1;Fustr1;Fustri1;Fusve2;Fusven1;Gaegr1;Ilyeu1;Lepmu1;Macph1;Macpha1;Maggr1;MagnaMG8;MagorGY11_1;Melbi2;Melva1;Micbo1;Mictri1;Mor…	False	True
OG0000411	Multi-phyla		Altal1;Altalt1;Altro1;Armost1;Ascsa1;Bauco1;Boeex1;Botci1;Cenge3;Cocsa1;Cocvi1;Colch1;Colhig2;Colto1;Copci1;Copph3;Corca1;Cylol1;Daces1;Dacma1;DalEC12_1;Denna1;Dipse1;Falor1;Fusco1;Fuscu1;Fuseq1;Fusfu1;Fusgr1;Fusox2;Fusoxy1;Fusoxys1;Fusre1;Fusso1;Fustr1;Fustri1;Fusve2;Fusven1;Gaegr1;Galma1;Gyman1;Hebcy2;Helo229;Hetan2;Ilyeu1;Lepor2;Macph1;Macpha1;Maggr1;MagnaMG8;MagorGY11_1;Melbi2;Micbo1;Mictri1;…	False	False	73.68934439389885	0.9458550833196434	Antimicrobial
OG0000412	Phylum-specific	Ascomycetes	Altalt1;Altbr1;Altro1;Ascsa1;Aspoch1;Boeex1;Botci1;Cenge3;Chalo1;Clapu1;Corca1;Denna1;Dipse1;Helo229;Lepor2;Macph1;Macpha1;Melbi2;Melva1;Micbo1;Mictri1;Mycfi2;Mycgr3;Oidma1;Pensub1;Perma1;Pyrly1;Pyrtr1;Pyrtt1;Ramcocy1;Rhesp1;Rhier1;Rhyag1;Rhyco1;Rhyse1;Sclsc1;Stael1;Triat2;Trire2;TriviGv29_8_2;Zalva1;Zymtr1	True	False
OG0000413	Multi-phyla		Altalt1;Altbr1;Altro1;Boeex1;Botbo1;Cadsp1;Chafu1;Chagl1;Chagl_1;Chame1;Clapu1;Cocsa1;Cocvi1;Colch1;Colhig2;Colto1;Copci1;Copph3;Corca1;Cylol1;Daces1;Dacma1;DalEC12_1;Falor1;Fusco1;Fuscu1;Fuseq1;Fusfu1;Fusgr1;Fusox2;Fusoxy1;Fusoxys1;Fusre1;Fusso1;Fustr1;Fustri1;Fusve2;Fusven1;Gaegr1;Hebcy2;Helo229;Ilyeu1;Lepmu1;Lepor2;Lobtra1;Maggr1;MagnaMG8;MagorGY11_1;Micbo1;Mictri1;Morco1;Morel2;Morel_U14_1;My…	False	False	86.41163194444445	0.4566841002285962	Non-antimicrobial
OG0000414	Phylum-specific	Ascomycetes	Altal1;Altalt1;Altro1;Boeex1;Cadsp1;Cocsa1;Cocvi1;Colch1;Colhig2;Colto1;Corca1;Cylol1;Daces1;Dacma1;DalEC12_1;Denna1;Falor1;Fusco1;Fuscu1;Fuseq1;Fusfu1;Fusgr1;Fusox2;Fusoxy1;Fusoxys1;Fusre1;Fustr1;Fustri1;Fusve2;Helo229;Ilyeu1;Lepmu1;Lepor2;Macph1;Macpha1;MagnaMG8;MagorGY11_1;Micbo1;Mictri1;Morco1;Mycgr3;Neora1;Parch1;Parchr1;Perma1;Phapo1;Phimu1;Plecuc1;Plecucu2;Pyrly1;Pyrsp1;Pyrtr1;Pyrtt1;Ramco…	False	False	82.5066528458349	0.9636426723235184	Antimicrobial
OG0000415	Phylum-specific	Ascomycetes	Altal1;Altbr1;Altro1;Ascsa1;Aspcam1;Aspnov1;Aspoch1;Asptaic1;Bauco1;Boeex1;Botci1;Cadsp1;Cenge3;Chafu1;Chagl1;Chame1;Cocsa1;Cocvi1;Colch1;Colhig2;Colto1;Corca1;Denna1;Falor1;Gaegr1;Helo229;Lepmu1;Lepor2;Macph1;Macpha1;Maggr1;MagnaMG8;MagorGY11_1;Melva1;Micbo1;Mictri1;Morco1;Mycfi2;Mycgr3;Neucr2;Oidma1;Parch1;Parchr1;Pensub1;Perma1;Phapo1;Phimu1;Phisc1;Plecuc1;Plecucu2;Pyrly1;Pyrsp1;Pyrtr1;Pyrtt1;…	False	True
OG0000416	Phylum-specific	Ascomycetes	Altal1;Altalt1;Altro1;Ascsa1;Aspcam1;Aspoch1;Asptaic1;Bauco1;Blugr2;BlugrR1_1;Boeex1;Botci1;Cadsp1;Cenge3;Chafu1;Chagl1;Chagl_1;Chalo1;Chame1;Cocsa1;Cocvi1;Colhig2;Corca1;Cylol1;Daces1;Dacma1;DalEC12_1;Denna1;Falor1;Fusco1;Fuseq1;Fusfu1;Fusgr1;Fusox2;Fusoxy1;Fusoxys1;Fusre1;Fusso1;Fustr1;Fustri1;Fusve2;Fusven1;Gaegr1;Ilyeu1;Lepmu1;Lepor2;Macpha1;Maggr1;MagnaMG8;MagorGY11_1;Melbi2;Melva1;Micbo1;Mo…	False	False	58.30443542435424	0.951033701656452	Antimicrobial
OG0000417	Phylum-specific	Ascomycetes	Aspcam1;Asptaic1;Cadsp1;Chagl1;Chagl_1;Chalo1;Cylol1;Daces1;Dacma1;Fusco1;Fuscu1;Fuseq1;Fusfu1;Fusgr1;Fusox2;Fusoxy1;Fusoxys1;Fusre1;Fusso1;Fustr1;Fustri1;Fusve2;Ilyeu1;Lepor2;Mycfi2;Neodi1;Neora1;Oidma1;Parch1;Parchr1;Phimu1;Plecuc1;Plecucu2;Pyrly1;Ramcocy1;Rhyag1;Rhyco1;Rhyse1;Sodal1;Sorhu1;Stael1;Veral1;Verda1;VerdaJR2;Verdah1;Zalva1	False	True
OG0000418	Multi-phyla		Altal1;Altalt1;Altro1;Armost1;Aspcam1;Aspoch1;Asptaic1;Blugr2;BlugrR1_1;Boeex1;Chalo1;Clapu1;Cocsa1;Cocvi1;Colch1;Colhig2;Colto1;Copph3;Corca1;Cylol1;Daces1;Dacma1;DalEC12_1;Denna1;Falor1;Fusco1;Fuseq1;Fusfu1;Fusoxy1;Fusoxys1;Fusre1;Fusso1;Fustr1;Fustri1;Fusve2;Fusven1;Gaegr1;Gigmar1;Gyman1;Ilyeu1;Lepmu1;Macpha1;Maggr1;MagnaMG8;MagorGY11_1;Melbi2;Melva1;Morco1;Mycfi2;Neodi1;Neora1;Neucr2;Oidma1;O…	True	False
OG0000419	Multi-phyla		Altal1;Altbr1;Altro1;Aspnov1;Boeex1;Cadsp1;Chalo1;Cocsa1;Cocvi1;Colch1;Colhig2;Colto1;Corca1;Daces1;Dacma1;Denna1;Dipse1;Falor1;Fusco1;Fuscu1;Fuseq1;Fusfu1;Fusgr1;Fusox2;Fusoxys1;Fusre1;Fusso1;Fustr1;Fustri1;Fusve2;Fusven1;Gaegr1;Helo229;Ilyeu1;Lepmu1;Lepor2;Macph1;Macpha1;Maggr1;Micbo1;Neora1;Olipa1;Parchr1;Perma1;Phapo1;Phimu1;Plecuc1;Plecucu2;Pyrly1;Pyrsp1;Pyrtr1;Pyrtt1;Sorhu1;Stano2;Stely1;Tr…	False	False	66.46252158894646	0.981528147228675	Antimicrobial
OG0000420	Multi-phyla		Altal1;Altalt1;Altbr1;Altro1;Aspcam1;Aspnov1;Asptaic1;Boeex1;Cadsp1;Chagl1;Chagl_1;Chame1;Colch1;Colhig2;Colto1;Copph3;Corca1;Cylol1;Daces1;Dacma1;Denna1;Dipse1;Fusco1;Fuscu1;Fuseq1;Fusfu1;Fusgr1;Fusox2;Fusoxy1;Fusoxys1;Fusre1;Fusso1;Fustr1;Fustri1;Fusve2;Fusven1;Helo229;Ilyeu1;Lepor2;Macph1;Macpha1;Micbo1;Neodi1;Neora1;Parch1;Parchr1;Phimu1;Plecuc1;Plecucu2;Pyrly1;Pyrsp1;Rhesp1;Stely1;Truan1;Ver…	True	False
OG0000421	Multi-phyla		Amamu1;Aspcam1;Botci1;Cadsp1;Chagl1;Chagl_1;Chame1;Cocsa1;Cocvi1;Colch1;Colhig2;Colto1;Cylol1;Daces1;Denna1;Falor1;Fusre1;Gaegr1;Gigmar1;Gigro1;Helo229;Lepor2;Melbi2;Melva1;Micbo1;Mictri1;Morco1;Olipa1;Parch1;Parchr1;Phapo1;Phimu1;Pilcr1;Pyrly1;Pyrsp1;Pyrtr1;Pyrtt1;Rhesp1;Rhice1_1;Rhicl1;Rhidi1;Rhiir2_1;Rhyag1;Rhyco1;Rhyse1;Sclsc1;Sindi4;Spoth2;Triat2;Trire2;TriviGv29_8_2;Tubae1;Tubma1;Veral1;Ver…	False	False	34.801628318584065	0.2289004522208971	Non-antimicrobial
OG0000422	Phylum-specific	Ascomycetes	Botci1;Chame1;Clapu1;Corca1;Dacma1;DalEC12_1;Dipse1;Falor1;Fusco1;Fuscu1;Fuseq1;Fusfu1;Fusgr1;Fusox2;Fusoxy1;Fusoxys1;Fusre1;Fusso1;Fustr1;Fustri1;Fusve2;Fusven1;Gaegr1;Ilyeu1;Lepmu1;Macph1;Macpha1;Micbo1;Mictri1;Neora1;Neucr2;Phisc1;Plecuc1;Plecucu2;Stael1;Stano2;Triat2;Trire2;TriviGv29_8_2;Truan1;Veral1;Verda1;VerdaJR2;Verdah1;Zymtr1	False	False	85.39968478260869	0.3588774061725181	Non-antimicrobial
OG0000423	Multi-phyla		Agabi_varbur_1;Altal1;Altbr1;Altro1;Aspoch1;Bauco1;Botbo1;Chafu1;Chagl_1;Clapu1;Cocsa1;Copci1;Copph3;Cylol1;Daces1;Dacma1;DalEC12_1;Falor1;Fusco1;Fuseq1;Fusfu1;Fusgr1;Fusox2;Fusoxy1;Fusoxys1;Fusre1;Fusso1;Fustr1;Fustri1;Fusve2;Fusven1;Gaegr1;Galma1;Gyman1;Hebcy2;Lacbi2;Lepmu1;Maggr1;MagorGY11_1;Micbo1;Morel2;Morel_U14_1;Mycgr3;Neodi1;Neora1;Oidma1;Olipa1;Parch1;Parchr1;Pensub1;Perma1;Phapo1;Pilcr…	False	False	74.73840772818122	0.9720999359238264	Antimicrobial
OG0000424	Multi-phyla		Altal1;Altbr1;Boeex1;Botbo1;Chafu1;Chagl1;Chagl_1;Chame1;Cocsa1;Cocvi1;Colto1;Cylol1;Daces1;Dacma1;Denna1;Falor1;Fusco1;Fuscu1;Fuseq1;Fusfu1;Fusgr1;Fusox2;Fusoxy1;Fusoxys1;Fusre1;Fusso1;Fustr1;Fustri1;Fusve2;Fusven1;Gaegr1;Ilyeu1;Lepmu1;Macpha1;Maggr1;MagnaMG8;MagorGY11_1;Micbo1;Mictri1;Morco1;Neodi1;Neora1;Neucr2;Parch1;Parchr1;Perma1;Phapo1;Plecuc1;Pyrly1;Pyrsp1;Pyrtr1;Pyrtt1;Sodal1;Sorhu1;Spot…	False	False	68.02904564315352	0.8401247625452093	Antimicrobial
OG0000425	Phylum-specific	Ascomycetes	Chafu1;Chagl1;Chagl_1;Chalo1;Chame1;Clapu1;Colch1;Colhig2;Cylol1;Dacma1;DalEC12_1;Falor1;Fusco1;Fuscu1;Fuseq1;Fusfu1;Fusgr1;Fusox2;Fusoxy1;Fusoxys1;Fusre1;Fusso1;Fustr1;Fustri1;Fusve2;Fusven1;Gaegr1;Ilyeu1;Maggr1;MagnaMG8;MagorGY11_1;Melbi2;Melva1;Micbo1;Mictri1;Neodi1;Neora1;Neucr2;Plecuc1;Plecucu2;Sorhu1;Stael1;Thite2;Triat2;Trire2;TriviGv29_8_2;Truan1;Veral1;Verda1;VerdaJR2;Verdah1	False	False	68.50470814132105	0.0039566817447244	Non-antimicrobial
OG0000426	Phylum-specific	Ascomycetes	Altal1;Aspcam1;Aspoch1;Boeex1;Botci1;Chagl1;Chagl_1;Chame1;Colch1;Colhig2;Colto1;Corca1;Cylol1;Daces1;Dacma1;DalEC12_1;Denna1;Dipse1;Falor1;Fusco1;Fuscu1;Fuseq1;Fusfu1;Fusgr1;Fusox2;Fusoxy1;Fusoxys1;Fusre1;Fusso1;Fustr1;Fusve2;Fusven1;Gaegr1;Helo229;Ilyeu1;Lepmu1;Lepor2;Macph1;Macpha1;Maggr1;MagnaMG8;MagorGY11_1;Melbi2;Micbo1;Mictri1;Mycfi2;Mycgr3;Neodi1;Neora1;Parch1;Perma1;Phapo1;Phimu1;Plecuc1…	False	True
OG0000427	Multi-phyla		Armost1;Ascsa1;Bauco1;Cadsp1;Chafu1;Chagl1;Chagl_1;Chalo1;Chame1;Colhig2;Colto1;Copci1;DalEC12_1;Denna1;Dipse1;Falor1;Fusco1;Fuscu1;Fuseq1;Fusfu1;Fusox2;Fusoxy1;Fusoxys1;Fusre1;Fusso1;Fustr1;Fustri1;Fusve2;Fusven1;Gaegr1;Galma1;Hebcy2;Helo229;Hetan2;Ilyeu1;Lacbi2;Lepmu1;Lepor2;Macph1;Macpha1;Maggr1;MagnaMG8;MagorGY11_1;Melbi2;Melva1;Morel2;Morel_U14_1;Mycfi2;Mycgr3;Neodi1;Neora1;Paxin1;Perma1;Phi…	False	False	74.23319630872483	0.938941583340584	Antimicrobial
OG0000428	Phylum-specific	Ascomycetes	Bauco1;Cadsp1;Clapu1;Cylol1;Daces1;Dacma1;DalEC12_1;Fusco1;Fuscu1;Fuseq1;Fusfu1;Fusgr1;Fusox2;Fusoxy1;Fusoxys1;Fusre1;Fusso1;Fustr1;Fustri1;Fusve2;Fusven1;Helo229;Ilyeu1;Lepor2;Micbo1;Mictri1;Mycfi2;Neodi1;Neora1;Oidma1;Plecuc1;Ramcocy1;Rhesp1;Stael1;Triat2;Trire2;TriviGv29_8_2;Truan1;Veral1;Verda1;VerdaJR2;Verdah1;Zpa63;Zymtr1	True	False
OG0000429	Multi-phyla		Altal1;Altalt1;Altbr1;Altro1;Cadsp1;Chafu1;Chagl1;Chalo1;Chame1;Cocsa1;Cocvi1;Colch1;Colhig2;Colto1;Daces1;Dacma1;DalEC12_1;Dipse1;Fuseq1;Fusfu1;Fusox2;Fusoxy1;Fusoxys1;Fustr1;Fustri1;Helo229;Hetan2;Ilyeu1;Lepor2;Macph1;Macpha1;Melbi2;Melva1;Mictri1;Mycfi2;Mycgr3;Oidma1;Parch1;Parchr1;Perma1;Phapo1;Phimu1;Phisc1;Pyrsp1;Pyrtr1;Pyrtt1;Rhesp1;Rhier1;Rhyag1;Rhyco1;Rhyse1;Sorhu1;Spore1;Spoth2;Stely1;T…	False	False	83.32033410672854	0.3667098415242897	Non-antimicrobial
OG0000430	Multi-phyla		Altbr1;Chafu1;Chagl1;Chagl_1;Chalo1;Chame1;Colch1;Colhig2;Colto1;Copci1;Copph3;Corca1;Daces1;Dacma1;DalEC12_1;Denna1;Falor1;Fusco1;Fuscu1;Fuseq1;Fusfu1;Fusgr1;Fusox2;Fusoxy1;Fusoxys1;Fusre1;Fusso1;Fustr1;Fustri1;Fusve2;Fusven1;Gaegr1;Helo229;Ilyeu1;Lepmu1;Micbo1;Mictri1;Neodi1;Neora1;Olipa1;Parchr1;Perma1;Plecuc1;Pyrly1;Pyrsp1;Ramcocy1;Rhesp1;Rhyag1;Rhyco1;Rhyse1;Sorhu1;Spoth2;Stael1;Thite2;Truan…	False	False	87.83739203589457	0.1598084460895856	Non-antimicrobial
OG0000431	Phylum-specific	Ascomycetes	Altal1;Altalt1;Altbr1;Altro1;Ascsa1;Aspcam1;Aspoch1;Asptaic1;Bauco1;Boeex1;Botci1;Cadsp1;Cenge3;Chagl_1;Chalo1;Colch1;Colhig2;Colto1;Corca1;Cylol1;Dacma1;Denna1;Dipse1;Fusco1;Fuscu1;Fuseq1;Fusfu1;Fusgr1;Fusox2;Fusoxy1;Fusoxys1;Fusre1;Fusso1;Fustri1;Fusve2;Fusven1;Helo229;Lepor2;Macph1;Melbi2;Melva1;Mictri1;Mycfi2;Mycgr3;Neodi1;Oidma1;Parch1;Parchr1;Pensub1;Perma1;Phapo1;Phimu1;Phisc1;Plecuc1;Plec…	False	False	85.17356447688564	0.9911572386862224	Antimicrobial
OG0000432	Multi-phyla		Altal1;Altbr1;Altro1;Blugr2;BlugrR1_1;Boeex1;Botci1;Cadsp1;Chagl1;Chagl_1;Chame1;Cocsa1;Cocvi1;Colch1;Colhig2;Corca1;Cylol1;Daces1;Dacma1;Denna1;Dipse1;Falor1;Fusco1;Fuscu1;Fuseq1;Fusfu1;Fusgr1;Fusoxy1;Fusoxys1;Fusre1;Fusso1;Fustr1;Fustri1;Fusve2;Fusven1;Helo229;Ilyeu1;Lepmu1;Lepor2;Macph1;Maggr1;MagnaMG8;MagorGY11_1;Micbo1;Mictri1;Morco1;Mycfi2;Mycgr3;Neodi1;Parch1;Parchr1;Pensub1;Perma1;Phapo1;…	False	False	79.04241176470589	0.9510074753307636	Antimicrobial
OG0000433	Multi-phyla		Altro1;Ascsa1;Aspnov1;Boeex1;Botci1;Cadsp1;Chalo1;Colch1;Colhig2;Colto1;Corca1;Cylol1;Daces1;Dacma1;Denna1;Dipse1;Fusco1;Fuseq1;Fusoxy1;Fusoxys1;Fusre1;Fusso1;Fustr1;Fustri1;Gyman1;Ilyeu1;Lepor2;Macph1;Macpha1;Melbi2;Melva1;Neodi1;Neora1;Oidma1;Parch1;Parchr1;Pensub1;Phimu1;Phisc1;Plecuc1;Plecucu2;Pyrly1;Sclsc1;Stely1;Truan1;Veral1;Verda1;VerdaJR2;Verdah1;Zalva1	False	False	81.16871028477289	0.9877109036009868	Antimicrobial
OG0000434	Phylum-specific	Ascomycetes	Ascsa1;Botci1;Cadsp1;Chafu1;Chagl1;Chagl_1;Chalo1;Clapu1;Colhig2;Colto1;Cylol1;Daces1;Dacma1;Denna1;Dipse1;Fusre1;Helo229;Ilyeu1;Lepor2;Melbi2;Melva1;Micbo1;Mictri1;Mycfi2;Mycgr3;Neodi1;Neora1;Oidma1;Parch1;Parchr1;Pensub1;Phapo1;Phimu1;Phisc1;Plecuc1;Plecucu2;Ramcocy1;Rhesp1;Rhier1;Rhyag1;Rhyco1;Rhyse1;Sclsc1;Stano2;Stely1;Triat2;Trire2;TriviGv29_8_2;Truan1;Veral1;VerdaJR2;Verdah1;Zalva1;Zpa63;Z…	False	False	59.57833732630571	0.0012162115494734	Non-antimicrobial
OG0000435	Multi-phyla		Agabi_varbur_1;Amamu1;Armost1;Botbo1;Copci1;Copph3;Galma1;Geopyr1;Gigmar1;Gigro1;Gyman1;Hebcy2;Hetan2;Lacbi2;Olipa1;Paxin1;Pilcr1;Pismi1;PleosPC15_1;Rhice1_1;Rhidi1;Rhiir2_1;Schco1;Sclci1;Sindi4;Spogr1;Spore1;Thacu1;Tilin1;Trave1;Tulca1;U_tricho_v1;Ustbr1;Usthor1;Ustma2_2	False	False	77.69000000000001	0.2308387216416428	Non-antimicrobial
OG0000436	Multi-phyla		Altal1;Altalt1;Altro1;Aspcam1;Aspoch1;Asptaic1;Boeex1;Cadsp1;Cenge3;Chafu1;Chagl1;Chagl_1;Chalo1;Chame1;Cocvi1;Colto1;Corca1;Cylol1;Denna1;Falor1;Gyman1;Helo229;Lepmu1;Lepor2;Melbi2;Melva1;Micbo1;Mictri1;Morco1;Neucr2;Olipa1;Parch1;Parchr1;Perma1;Phapo1;Phimu1;Phisc1;Pyrly1;Pyrsp1;Pyrtt1;Rhesp1;Rhier1;Sorhu1;Stano2;Stely1;Tubma1;Zalva1	False	True
OG0000437	Multi-phyla		Altal1;Altalt1;Altbr1;Altro1;Aspcam1;Aspnov1;Aspoch1;Asptaic1;Bauco1;Boeex1;Cadsp1;Chafu1;Chagl1;Chagl_1;Chalo1;Chame1;Cocsa1;Cocvi1;Colch1;Colhig2;Colto1;Corca1;DalEC12_1;Denna1;Dipse1;Falor1;Fusco1;Fuscu1;Fuseq1;Fusfu1;Fusgr1;Fusox2;Fusoxy1;Fusoxys1;Fusre1;Fusso1;Fustr1;Fustri1;Fusve2;Fusven1;Gaegr1;Helo229;Macph1;Macpha1;Maggr1;MagnaMG8;MagorGY11_1;Melva1;Micbo1;Mictri1;Mycfi2;Mycgr3;Neucr2;Ol…	True	False
OG0000438	Multi-phyla		Altal1;Altalt1;Altbr1;Altro1;Aspnov1;Boeex1;Chafu1;Chagl1;Chagl_1;Chame1;Cocsa1;Cocvi1;Colch1;Colhig2;Colto1;Corca1;Cylol1;Daces1;Dacma1;DalEC12_1;Denna1;Dipse1;Falor1;Fusco1;Fuscu1;Fuseq1;Fusfu1;Fusgr1;Fusox2;Fusoxy1;Fusoxys1;Fusre1;Fusso1;Fustr1;Fustri1;Fusve2;Fusven1;Gaegr1;Helo229;Ilyeu1;Lacbi2;Lepmu1;Lepor2;Macph1;Macpha1;Maggr1;MagnaMG8;MagorGY11_1;Mictri1;Morco1;Mycgr3;Neodi1;Parch1;Perma1…	False	False	71.21993247694334	0.9997869944044474	Antimicrobial
OG0000439	Multi-phyla		Altal1;Altro1;Ascsa1;Boeex1;Botbo1;Cenge3;Chafu1;Chagl1;Chagl_1;Chalo1;Chame1;Cocsa1;Colhig2;Cylol1;Daces1;Dacma1;Falor1;Fuscu1;Fuseq1;Fusgr1;Fusox2;Fusoxy1;Fusre1;Fusso1;Fustr1;Fusven1;Gaegr1;Ilyeu1;Lepor2;Melbi2;Melva1;Mictri1;Neora1;Neucr2;Parch1;Parchr1;Perma1;Phapo1;Phimu1;Phisc1;Plecuc1;Plecucu2;Pyrly1;Pyrsp1;Pyrtt1;Ramcocy1;Rhesp1;Sorhu1;Triat2	False	False	80.62196658097686	0.9740046274401806	Antimicrobial
OG0000440	Multi-phyla		Altal1;Altalt1;Altro1;Ascsa1;Aspnov1;Bauco1;Boeex1;Cadsp1;Chagl1;Chagl_1;Chalo1;Chame1;Clapu1;Cocvi1;Colch1;Colhig2;Colto1;Cylol1;Daces1;Dacma1;DalEC12_1;Dipse1;Falor1;Fusco1;Fuscu1;Fuseq1;Fusfu1;Fusgr1;Fusox2;Fusoxy1;Fusoxys1;Fusre1;Fusso1;Fustr1;Fustri1;Fusve2;Fusven1;Gaegr1;Geopyr1;Helo229;Hetan2;Ilyeu1;Lepmu1;Lepor2;Macph1;Macpha1;Maggr1;MagnaMG8;MagorGY11_1;Melbi2;Melva1;Micbo1;Mictri1;Neora…	True	False
OG0000441	Phylum-specific	Ascomycetes	Altbr1;Altro1;Ascsa1;Aspcam1;Aspnov1;Aspoch1;Asptaic1;Bauco1;Blugr2;BlugrR1_1;Boeex1;Botci1;Cadsp1;Cenge3;Chalo1;Cocsa1;Cocvi1;Colch1;Colto1;Cylol1;Daces1;Dacma1;Denna1;Dipse1;Falor1;Fusco1;Fuscu1;Fuseq1;Fusfu1;Fusgr1;Fusox2;Fusoxy1;Fusoxys1;Fusre1;Fusso1;Fustr1;Fusve2;Gaegr1;Helo229;Ilyeu1;Lepmu1;Lepor2;Macph1;Macpha1;Maggr1;MagnaMG8;MagorGY11_1;Melbi2;Melva1;Micbo1;Mictri1;Morco1;Mycgr3;Neora1;…	False	True
OG0000442	Multi-phyla		Armost1;Ascsa1;Boeex1;Botbo1;Cadsp1;Cocsa1;Cocvi1;Colch1;Colhig2;Colto1;Corca1;Dacma1;DalEC12_1;Falor1;Fusco1;Fuscu1;Fuseq1;Fusfu1;Fusgr1;Fusox2;Fusoxy1;Fusoxys1;Fusre1;Fustr1;Fustri1;Fusve2;Fusven1;Gaegr1;Galma1;Gyman1;Helo229;Hetan2;Lepor2;Macph1;Macpha1;Maggr1;MagnaMG8;MagorGY11_1;Melbi2;Micbo1;Mictri1;Oidma1;Parch1;Paxin1;Perma1;Phimu1;Phisc1;Pyrly1;Ramcocy1;Rhesp1;Rhyag1;Rhyco1;Rhyse1;Schco1…	True	False
OG0000443	Multi-phyla		Ascsa1;Aspcam1;Aspnov1;Aspoch1;Asptaic1;Blugr2;BlugrR1_1;Botci1;Cadsp1;Chafu1;Chagl1;Chagl_1;Chalo1;Chame1;Clapu1;Colch1;Colhig2;Colto1;Cylol1;Daces1;Dacma1;Falor1;Fusco1;Fuscu1;Fuseq1;Fusfu1;Fusgr1;Fusox2;Fusoxy1;Fusoxys1;Fusre1;Fusso1;Fustr1;Fustri1;Fusve2;Fusven1;Gaegr1;Helo229;Ilyeu1;Lepor2;Maggr1;MagnaMG8;MagorGY11_1;Melva1;Neodi1;Neora1;Neucr2;Oidma1;Olipa1;Paxin1;Pensub1;Phimu1;Phisc1;Plec…	False	False	64.94300589390963	0.810933598153508	Antimicrobial
OG0000444	Multi-phyla		Altal1;Altalt1;Altro1;Boeex1;Cadsp1;Chafu1;Chagl1;Chagl_1;Chalo1;Chame1;Colch1;Colhig2;Colto1;Corca1;Cylol1;Daces1;Dacma1;DalEC12_1;Denna1;Falor1;Fuseq1;Fusfu1;Fusox2;Fusoxy1;Fusoxys1;Fusre1;Fusso1;Fustri1;Fusve2;Fusven1;Gaegr1;Helo229;Ilyeu1;Lepor2;Macpha1;Maggr1;MagnaMG8;MagorGY11_1;Melbi2;Melva1;Micbo1;Mictri1;Neodi1;Neora1;Neucr2;Oidma1;Perma1;Phimu1;Pilcr1;Plecuc1;Plecucu2;Pyrsp1;Pyrtr1;Pyrt…	False	True
OG0000445	Phylum-specific	Ascomycetes	Altal1;Altalt1;Altro1;Ascsa1;Aspcam1;Aspnov1;Aspoch1;Asptaic1;Bauco1;Blugr2;BlugrR1_1;Botci1;Cenge3;Chafu1;Chagl1;Chagl_1;Chalo1;Clapu1;Colch1;Colhig2;Colto1;Corca1;Cylol1;Daces1;Dacma1;DalEC12_1;Dipse1;Falor1;Fusco1;Fuscu1;Fuseq1;Fusfu1;Fusgr1;Fusox2;Fusoxy1;Fusoxys1;Fusre1;Fusso1;Fustr1;Fustri1;Fusve2;Fusven1;Gaegr1;Lepor2;Macpha1;Melbi2;Melva1;Micbo1;Mictri1;Morco1;Mycfi2;Mycgr3;Neodi1;Neora1;…	False	True
OG0000446	Phylum-specific	Ascomycetes	Aspcam1;Aspnov1;Boeex1;Botci1;Cadsp1;Chagl1;Chagl_1;Chalo1;Chame1;Colch1;Colhig2;Colto1;Corca1;Cylol1;DalEC12_1;Denna1;Falor1;Fusco1;Fuseq1;Fusfu1;Fusgr1;Fusox2;Fusoxy1;Fusoxys1;Fusre1;Fustr1;Fusven1;Helo229;Lepor2;Maggr1;Melbi2;Melva1;Neodi1;Neucr2;Oidma1;Parch1;Parchr1;Phapo1;Phimu1;Phisc1;Plecuc1;Plecucu2;Pyrly1;Pyrsp1;Ramcocy1;Rhesp1;Rhyag1;Sclsc1;Sodal1;Sorhu1;Spoth2;Stael1;Stano2;Thite2;Tri…	False	False	84.68194764397906	0.2032284155565053	Non-antimicrobial
OG0000447	Multi-phyla		Agabi_varbur_1;Altro1;Amamu1;Armost1;Aspcam1;Aspnov1;Aspoch1;Asptaic1;Bauco1;Botci1;Cenge3;Chafu1;Chagl1;Chame1;Colch1;Colhig2;Colto1;Copci1;Copph3;Cylol1;Daces1;Dacma1;Dipse1;Fusoxy1;Fusoxys1;Fusre1;Galma1;Gyman1;Hebcy2;Hetan2;Lacbi2;Macph1;MagnaMG8;MagorGY11_1;Melbi2;Mictri1;Mycfi2;Mycgr3;Neucr2;Paxin1;Pensub1;Perma1;Phapo1;Phisc1;Pismi1;PleosPC15_1;Ramcocy1;Schco1;Sclci1;Sclsc1;Sebve1;Sindi4;S…	True	True
OG0000448	Phylum-specific	Ascomycetes	Altal1;Altalt1;Altro1;Chafu1;Chagl1;Chagl_1;Chalo1;Chame1;Cocsa1;Cocvi1;Colch1;Colto1;Denna1;Falor1;Fusco1;Fuseq1;Fusfu1;Fusgr1;Fusox2;Fusoxy1;Fusoxys1;Fusre1;Fustr1;Fustri1;Fusve2;Fusven1;Gaegr1;Lepmu1;Lepor2;Maggr1;MagnaMG8;MagorGY11_1;Melbi2;Micbo1;Mictri1;Neucr2;Perma1;Phapo1;Phimu1;Phisc1;Plecuc1;Plecucu2;Pyrtr1;Pyrtt1;Rhesp1;Rhyag1;Rhyco1;Rhyse1;Sorhu1;Spoth2;Stael1;Stano2;Stely1;Thite2;Tru…	False	False	34.08157076205288	0.4229421595699844	Non-antimicrobial
OG0000449	Multi-phyla		Amamu1;Aspcam1;Aspnov1;Aspoch1;Asptaic1;Cadsp1;Chafu1;Chalo1;Chame1;Colch1;Colto1;Cylol1;Daces1;Dacma1;DalEC12_1;Dipse1;Falor1;Fusco1;Fuscu1;Fuseq1;Fusfu1;Fusgr1;Fusox2;Fusoxy1;Fusoxys1;Fusre1;Fusso1;Fustr1;Fustri1;Fusve2;Fusven1;Ilyeu1;Lepor2;Macph1;Macpha1;Maggr1;MagnaMG8;MagorGY11_1;Mictri1;Mycfi2;Mycgr3;Neora1;Neucr2;Pensub1;Perma1;Phimu1;Phisc1;Pismi1;Plecuc1;Ramcocy1;Rhesp1;Sorhu1;Spoth2;St…	True	False
OG0000450	Phylum-specific	Ascomycetes	Altal1;Altalt1;Altro1;Ascsa1;Aspcam1;Aspoch1;Asptaic1;Blugr2;BlugrR1_1;Boeex1;Cadsp1;Cenge3;Chafu1;Chagl1;Chalo1;Clapu1;Cocvi1;Colch1;Colhig2;Colto1;Corca1;Cylol1;Daces1;Dacma1;DalEC12_1;Denna1;Dipse1;Falor1;Fusco1;Fuscu1;Fuseq1;Fusfu1;Fusgr1;Fusox2;Fusoxy1;Fusoxys1;Fusre1;Fusso1;Fustr1;Fustri1;Fusven1;Gaegr1;Ilyeu1;Lepmu1;Macph1;Macpha1;Maggr1;MagnaMG8;MagorGY11_1;Melbi2;Melva1;Mictri1;Morco1;Ne…	True	False
OG0000451	Phylum-specific	Ascomycetes	Altal1;Altalt1;Altro1;Ascsa1;Aspoch1;Blugr2;BlugrR1_1;Botci1;Cadsp1;Chafu1;Chagl1;Chagl_1;Chalo1;Chame1;Colch1;Colhig2;Colto1;Corca1;Cylol1;Daces1;Dacma1;DalEC12_1;Denna1;Falor1;Fusco1;Fuseq1;Fusfu1;Fusoxys1;Fusre1;Fusso1;Fusve2;Fusven1;Gaegr1;Helo229;Ilyeu1;Lepmu1;Lepor2;Maggr1;MagnaMG8;MagorGY11_1;Melbi2;Melva1;Micbo1;Mictri1;Neora1;Oidma1;Parchr1;Perma1;Phimu1;Phisc1;Plecuc1;Plecucu2;Pyrly1;Py…	False	True
OG0000452	Phylum-specific	Ascomycetes	Altro1;Aspcam1;Asptaic1;Cadsp1;Chagl1;Chagl_1;Chalo1;Chame1;Cocsa1;Colch1;Colhig2;Colto1;Cylol1;Daces1;Dacma1;DalEC12_1;Falor1;Fusco1;Fuscu1;Fusfu1;Fusgr1;Fusox2;Fusoxys1;Helo229;Lepor2;Neodi1;Neucr2;Parch1;Parchr1;Pensub1;Phapo1;Phimu1;Plecuc1;Rhesp1;Rhyag1;Rhyco1;Rhyse1;Sorhu1;Stano2;Triat2;Truan1;Veral1;Verda1;VerdaJR2;Verdah1	False	False	85.23236111111112	0.976353237861362	Antimicrobial
OG0000453	Phylum-specific	Ascomycetes	Ascsa1;Blugr2;BlugrR1_1;Botci1;Cadsp1;Chalo1;Clapu1;Colch1;Colhig2;Colto1;Cylol1;Daces1;Dacma1;DalEC12_1;Falor1;Fusco1;Fuscu1;Fuseq1;Fusfu1;Fusoxy1;Fusoxys1;Fusre1;Fusso1;Fustr1;Fustri1;Fusven1;Gaegr1;Helo229;Ilyeu1;Lepor2;Maggr1;MagnaMG8;MagorGY11_1;Melva1;Micbo1;Mictri1;Neodi1;Neora1;Neucr2;Oidma1;Phimu1;Phisc1;Plecuc1;Plecucu2;Rhesp1;Rhier1;Rhyag1;Rhyco1;Rhyse1;Sclsc1;Sodal1;Sorhu1;Stael1;Tria…	False	False	79.7663728191001	0.8307594986834071	Antimicrobial
OG0000454	Phylum-specific	Ascomycetes	Aspnov1;Botci1;Cenge3;Chafu1;Chagl1;Chagl_1;Chalo1;Chame1;Clapu1;Colch1;Colhig2;Colto1;Cylol1;Daces1;Dacma1;DalEC12_1;Falor1;Fusco1;Fuscu1;Fuseq1;Fusfu1;Fusgr1;Fusox2;Fusoxy1;Fusoxys1;Fusre1;Fusso1;Fustr1;Fustri1;Fusve2;Fusven1;Gaegr1;Helo229;Ilyeu1;Lepor2;Macpha1;Maggr1;MagnaMG8;MagorGY11_1;Melbi2;Melva1;Micbo1;Neodi1;Neora1;Neucr2;Perma1;Phimu1;Plecuc1;Plecucu2;Rhier1;Rhyag1;Rhyco1;Rhyse1;Sodal…	False	True
OG0000455	Multi-phyla		Altal1;Altalt1;Boeex1;Cadsp1;Cenge3;Colhig2;Colto1;Cylol1;Daces1;Dacma1;Fusco1;Fuscu1;Fusox2;Fusoxy1;Fusoxys1;Fusre1;Fusso1;Fustr1;Fustri1;Fusven1;Hebcy2;Ilyeu1;Lepor2;Neora1;Parch1;Parchr1;Pensub1;Phimu1;Phisc1;Plecuc1;Plecucu2;Pyrly1;Rhesp1;Sclsc1;Stely1;Tilin1;Truan1;Tubae1	False	False	84.67031476997579	0.061732948553856	Non-antimicrobial
OG0000456	Multi-phyla		Altal1;Altalt1;Altbr1;Altro1;Armost1;Aspnov1;Bauco1;Boeex1;Botbo1;Botci1;Cadsp1;Cenge3;Chafu1;Chagl1;Chagl_1;Chalo1;Chame1;Cocvi1;Corca1;Cylol1;Dacma1;DalEC12_1;Denna1;Dipse1;Galma1;Gyman1;Hebcy2;Helo229;Ilyeu1;Lacbi2;Lepmu1;Lepor2;Macph1;Macpha1;Maggr1;Melbi2;Morco1;Mycfi2;Mycgr3;Neora1;Olipa1;Parch1;Parchr1;Pensub1;Perma1;Phapo1;Phimu1;Phisc1;Pilcr1;PleosPC15_1;Pyrly1;Pyrsp1;Pyrtr1;Ramcocy1;Rhe…	False	False	75.03833109739736	0.9977960797153316	Antimicrobial
OG0000457	Multi-phyla		Altal1;Altalt1;Altbr1;Altro1;Armost1;Aspcam1;Aspnov1;Aspoch1;Asptaic1;Boeex1;Botci1;Cocsa1;Cocvi1;Copph3;Corca1;DalEC12_1;Denna1;Dipse1;Falor1;Gaegr1;Helo229;Lacbi2;Lepmu1;Lepor2;Macph1;Macpha1;Maggr1;MagnaMG8;MagorGY11_1;Morco1;Morel2;Morel_U14_1;Neucr2;Oidma1;Parch1;Parchr1;Pensub1;Perma1;Phapo1;Phimu1;Phisc1;Pyrly1;Pyrsp1;Pyrtr1;Pyrtt1;Ramcocy1;Rhesp1;Rhyag1;Rhyco1;Rhyse1;Schco1;Sclci1;Sclsc1;…	False	False	82.9104355954384	0.9853954870843896	Antimicrobial
OG0000458	Multi-phyla		Altal1;Altalt1;Altbr1;Altro1;Boeex1;Cadsp1;Chafu1;Chagl1;Chagl_1;Chame1;Cocsa1;Cocvi1;Colch1;Colhig2;Colto1;Copci1;Corca1;Cylol1;Daces1;Dacma1;DalEC12_1;Denna1;Dipse1;Falor1;Fusco1;Fuscu1;Fusfu1;Fusgr1;Fusox2;Fusoxy1;Fusoxys1;Fusre1;Fusso1;Fustr1;Fustri1;Fusve2;Fusven1;Gaegr1;Helo229;Ilyeu1;Lepmu1;Lepor2;Macph1;Macpha1;Maggr1;MagnaMG8;MagorGY11_1;Micbo1;Mycgr3;Neodi1;Neora1;Parch1;Parchr1;Perma1;…	False	False	87.38428272689252	0.9947178984169964	Antimicrobial
OG0000459	Multi-phyla		Altal1;Altalt1;Altbr1;Altro1;Aspnov1;Boeex1;Cadsp1;Cocsa1;Cocvi1;Colhig2;Colto1;Cylol1;Daces1;Dacma1;Fusco1;Fuseq1;Fusfu1;Fusox2;Fusoxy1;Fusoxys1;Fusre1;Fusso1;Fustri1;Fusve2;Galma1;Gyman1;Hebcy2;Ilyeu1;Lacbi2;Lepmu1;Lobtra1;Micbo1;Neodi1;Neora1;Olipa1;Parch1;Parchr1;Paxin1;Perma1;Phapo1;Pilcr1;Pismi1;PleosPC15_1;Pyrly1;Pyrsp1;Pyrtr1;Pyrtt1;Schco1;Sclci1;Sclsc1;Spogr1;Spore1;Stano2;Stely1;Thacu1;…	False	True
OG0000460	Phylum-specific	Ascomycetes	Altal1;Altro1;Cenge3;Chafu1;Chagl1;Chagl_1;Chalo1;Chame1;Clapu1;Cocvi1;Colhig2;Colto1;Cylol1;Daces1;Dacma1;DalEC12_1;Falor1;Fusco1;Fuscu1;Fuseq1;Fusfu1;Fusgr1;Fusox2;Fusoxy1;Fusoxys1;Fusre1;Fusso1;Fustr1;Fustri1;Fusve2;Fusven1;Gaegr1;Ilyeu1;Maggr1;MagnaMG8;MagorGY11_1;Melva1;Micbo1;Mictri1;Neodi1;Neora1;Neucr2;Parchr1;Perma1;Phapo1;Plecuc1;Plecucu2;Pyrsp1;Pyrtr1;Rhier1;Sorhu1;Spoth2;Stael1;Stely1…	False	False	84.38554364471669	0.7375438108411762	Antimicrobial
OG0000461	Phylum-specific	Ascomycetes	Ascsa1;Bauco1;Cadsp1;Chalo1;Cylol1;Daces1;Dacma1;DalEC12_1;Denna1;Fusco1;Fuscu1;Fuseq1;Fusfu1;Fusgr1;Fusox2;Fusoxy1;Fusoxys1;Fusre1;Fusso1;Fustr1;Fustri1;Fusve2;Fusven1;Melbi2;Melva1;Mycfi2;Mycgr3;Neodi1;Parch1;Parchr1;Perma1;Phapo1;Phisc1;Pyrly1;Pyrsp1;Ramcocy1;Stael1;Truan1;Zalva1;Zpa63;Zymtr1	False	False	39.13600505689001	0.6308215034401904	Antimicrobial
OG0000462	Multi-phyla		Agabi_varbur_1;Amamu1;Armost1;Aspcam1;Aspnov1;Aspoch1;Asptaic1;Botci1;Chafu1;Chagl1;Chagl_1;Chame1;Colch1;Colhig2;Colto1;Copci1;Copph3;Galma1;Gyman1;Hebcy2;Hetan2;Lacbi2;Maggr1;MagnaMG8;MagorGY11_1;Neucr2;Paxin1;Pensub1;Pismi1;PleosPC15_1;Rhesp1;Schco1;Sclsc1;Sebve1;Sindi4;Sorhu1;Spoth2;Trave1;Tulca1	False	False	86.89382926829269	0.2474415564585347	Non-antimicrobial
OG0000463	Multi-phyla		Agabi_varbur_1;Amamu1;Armost1;Ascsa1;Blugr2;BlugrR1_1;Botbo1;Cadsp1;Chalo1;Clapu1;Colch1;Colhig2;Colto1;Corca1;DalEC12_1;Dipse1;Falor1;Gaegr1;Galma1;Gigmar1;Gyman1;Helo229;Hetan2;Lepor2;Macph1;Macpha1;Maggr1;MagnaMG8;MagorGY11_1;Melbi2;Melva1;Morel2;Morel_U14_1;Neucr2;Oidma1;Paxin1;Perma1;Phimu1;Phisc1;Pilcr1;Pismi1;Ramcocy1;Rhesp1;Rhier1;Rhyag1;Rhyco1;Rhyse1;Sclci1;Sebve1;Sindi4;Sorhu1;Stael1;Tr…	False	False	78.53622140050842	0.9091588643565742	Antimicrobial
OG0000464	Multi-phyla		Altal1;Altalt1;Altbr1;Altro1;Boeex1;Cadsp1;Chagl1;Chagl_1;Chalo1;Chame1;Cocsa1;Cocvi1;Colch1;Colhig2;Colto1;Corca1;Cylol1;Daces1;Dacma1;DalEC12_1;Denna1;Falor1;Fusco1;Fuscu1;Fuseq1;Fusfu1;Fusgr1;Fusox2;Fusoxy1;Fusoxys1;Fusre1;Fusso1;Fustr1;Fustri1;Fusve2;Fusven1;Gaegr1;Galma1;Gyman1;Helo229;Ilyeu1;Lepmu1;Lepor2;Maggr1;MagnaMG8;MagorGY11_1;Micbo1;Mictri1;Neodi1;Neora1;Olipa1;Parch1;Parchr1;Perma1;…	False	False	36.83326141078838	0.6899067067618984	Antimicrobial
OG0000465	Multi-phyla		Altal1;Altalt1;Altbr1;Altro1;Boeex1;Botbo1;Cenge3;Cocsa1;Cocvi1;Colhig2;Colto1;Corca1;Cylol1;Daces1;Denna1;Fusco1;Fuseq1;Fusfu1;Fusox2;Fusoxy1;Fusoxys1;Fusre1;Fustr1;Fustri1;Fusve2;Fusven1;Gyman1;Helo229;Lepmu1;Macpha1;Micbo1;Mictri1;Mycgr3;Neodi1;Olipa1;Parch1;Parchr1;Pensub1;Perma1;Phapo1;Pyrly1;Pyrsp1;Pyrtr1;Pyrtt1;Ramcocy1;Rhesp1;Rhyag1;Rhyco1;Rhyse1;Stano2;Stely1;Trave1;Triat2;Trire2;TriviGv…	True	False
OG0000466	Multi-phyla		Altal1;Altalt1;Altbr1;Altro1;Aspcam1;Aspnov1;Asptaic1;Bauco1;Blugr2;BlugrR1_1;Botbo1;Botci1;Cadsp1;Chalo1;Cocsa1;Cocvi1;Colhig2;Colto1;Dacma1;Dipse1;Fusco1;Fuscu1;Fuseq1;Fusgr1;Fusox2;Fusoxy1;Fusoxys1;Fusre1;Fustr1;Fustri1;Fusve2;Fusven1;Helo229;Lepmu1;Macph1;Macpha1;Melva1;Mictri1;Mycfi2;Mycgr3;Neucr2;Parch1;Parchr1;Phapo1;Phimu1;Phisc1;Pyrly1;Pyrtr1;Pyrtt1;Ramcocy1;Rhesp1;Rhier1;Rhyag1;Sclsc1;S…	False	False	76.89962385321101	0.7384617340038139	Antimicrobial
OG0000467	Phylum-specific	Ascomycetes	Altal1;Altalt1;Altbr1;Altro1;Ascsa1;Aspoch1;Bauco1;Boeex1;Botci1;Cadsp1;Cenge3;Chalo1;Cocsa1;Cocvi1;Colch1;Colhig2;Colto1;Cylol1;Daces1;Dacma1;DalEC12_1;Denna1;Dipse1;Falor1;Fusco1;Fuseq1;Fusfu1;Fusgr1;Fusox2;Fusoxy1;Fusoxys1;Fusre1;Fusso1;Fustr1;Fustri1;Fusve2;Fusven1;Lepmu1;Lepor2;Macph1;Macpha1;Maggr1;MagnaMG8;MagorGY11_1;Melbi2;Melva1;Micbo1;Mictri1;Mycfi2;Mycgr3;Neodi1;Neora1;Oidma1;Parch1;P…	False	False	69.1085	0.2982521520688902	Non-antimicrobial
OG0000468	Multi-phyla		Armost1;Bauco1;Cadsp1;Chalo1;Colch1;Colhig2;Colto1;Copci1;Copph3;Cylol1;Daces1;Dacma1;Fuseq1;Fusox2;Fusso1;Fustr1;Gaegr1;Galma1;Gyman1;Hebcy2;Helo229;Hetan2;Ilyeu1;Lobtra1;MagorGY11_1;Melbi2;Micbo1;Mictri1;Morel2;Morel_U14_1;Neodi1;Neora1;Olipa1;PleosPC15_1;Rhesp1;Rhyag1;Rhyco1;Rhyse1;Schco1;Sclci1;Trave1;Triat2;Trire2;TriviGv29_8_2;Truan1	False	False	88.48446531430004	0.8299926616524872	Antimicrobial
OG0000469	Multi-phyla		Agabi_varbur_1;Altal1;Altalt1;Altbr1;Altro1;Bauco1;Botci1;Cadsp1;Chalo1;Cocsa1;Cocvi1;Colhig2;Corca1;Dacma1;Denna1;Dipse1;Hetan2;Lepmu1;Lepor2;Macph1;Macpha1;Melva1;Mycfi2;Mycgr3;Neucr2;Oidma1;Parch1;Parchr1;Perma1;Phapo1;Phimu1;Phisc1;PleosPC15_1;Pyrtr1;Pyrtt1;Ramcocy1;Rhyag1;Schco1;Sclsc1;Sorhu1;Stano2;Stely1;Trave1;Truan1;Zalva1;Zpa63;Zymtr1	False	False	81.37709031198686	0.2193444702236286	Non-antimicrobial
OG0000470	Multi-phyla		Altal1;Altalt1;Altro1;Armost1;Aspcam1;Asptaic1;Cadsp1;Cenge3;Chafu1;Chagl1;Chalo1;Chame1;Clapu1;Cocsa1;Copph3;DalEC12_1;Dipse1;Falor1;Fuseq1;Gaegr1;Galma1;Hebcy2;Lepor2;Macph1;Macpha1;Mycfi2;Oidma1;Olipa1;Perma1;Phimu1;Plecuc1;Pyrly1;Pyrtr1;Pyrtt1;Ramcocy1;Rhesp1;Sebve1;Spogr1;Spore1;Stael1;Thite2;Tilin1;Triat2;Trire2;TriviGv29_8_2;U_tricho_v1;Ustbr1;Usthor1;Ustma2_2;Zalva1	False	False	72.57392684610076	0.9969812684125698	Antimicrobial
OG0000471	Phylum-specific	Ascomycetes	Altal1;Altalt1;Altbr1;Altro1;Ascsa1;Bauco1;Boeex1;Cadsp1;Cenge3;Chafu1;Chagl1;Chagl_1;Chalo1;Chame1;Clapu1;Cocsa1;Cocvi1;Colhig2;Colto1;Corca1;Cylol1;Daces1;Dacma1;Fusco1;Fuscu1;Fuseq1;Fusfu1;Fusgr1;Fusox2;Fusoxy1;Fusoxys1;Fusre1;Fusso1;Fustr1;Fustri1;Fusve2;Fusven1;Ilyeu1;Lepmu1;Lepor2;Melbi2;Melva1;Micbo1;Mictri1;Neodi1;Neora1;Neucr2;Parch1;Parchr1;Phapo1;Phimu1;Phisc1;Plecuc1;Plecucu2;Pyrly1;P…	False	True
OG0000472	Multi-phyla		Armost1;Aspcam1;Asptaic1;Chagl1;Chagl_1;Chame1;Cocsa1;Cocvi1;Colhig2;Colto1;Corca1;Cylol1;Daces1;Dacma1;DalEC12_1;Dipse1;Falor1;Fusco1;Fuscu1;Fuseq1;Fusfu1;Fusgr1;Fusox2;Fusoxy1;Fusoxys1;Fusre1;Fustr1;Fustri1;Fusve2;Fusven1;Gaegr1;Galma1;Gigmar1;Gigro1;Hebcy2;Helo229;Ilyeu1;Macph1;Macpha1;Maggr1;MagnaMG8;MagorGY11_1;Melbi2;Micbo1;Mictri1;Neodi1;Neora1;Olipa1;Parch1;Parchr1;Phapo1;Phimu1;Pilcr1;Pl…	False	False	73.20722826086957	0.0736394590108075	Non-antimicrobial
OG0000473	Phylum-specific	Ascomycetes	Ascsa1;Aspcam1;Aspoch1;Asptaic1;Botci1;Cadsp1;Chafu1;Chagl1;Chagl_1;Chalo1;Chame1;Colch1;Colhig2;Colto1;Cylol1;DalEC12_1;Fusox2;Fusre1;Fusso1;Helo229;Lepor2;Melbi2;Melva1;Micbo1;Mictri1;Mycfi2;Neodi1;Neucr2;Pensub1;Phimu1;Phisc1;Plecuc1;Plecucu2;Rhesp1;Rhier1;Rhyag1;Rhyco1;Rhyse1;Sclsc1;Sorhu1;Spoth2;Thite2;Triat2;Trire2;TriviGv29_8_2;Truan1;Zalva1	False	False	70.1807908992416	0.9594904875000748	Antimicrobial
OG0000474	Multi-phyla		Boeex1;Cocsa1;Colhig2;Corca1;Daces1;Dacma1;Denna1;Fusco1;Fuscu1;Fusfu1;Fusox2;Fusoxy1;Fusoxys1;Fusre1;Fusso1;Fustr1;Fustri1;Fusve2;Ilyeu1;Macpha1;Mictri1;Neodi1;Neora1;Oidma1;Pensub1;Perma1;Phapo1;Phisc1;Plecuc1;Plecucu2;Pyrly1;Rhesp1;Sodal1;Stael1;Thacu1;Triat2;Trire2;TriviGv29_8_2;Zalva1	False	False	84.9979704797048	0.7784545094743279	Antimicrobial
OG0000475	Multi-phyla		Cadsp1;Chafu1;Chagl1;Chagl_1;Chame1;Cocsa1;Cylol1;Falor1;Fusco1;Fuscu1;Fuseq1;Fusfu1;Fusgr1;Fusox2;Fusoxy1;Fusoxys1;Fusre1;Fusso1;Fustr1;Fustri1;Fusve2;Fusven1;Gaegr1;Helo229;Lepor2;Maggr1;MagnaMG8;Micbo1;Mictri1;Neucr2;Olipa1;Phimu1;Phisc1;Plecuc1;Rhesp1;Rhyag1;Rhyco1;Rhyse1;Sodal1;Sorhu1;Spoth2;Stael1;Thacu1;Thite2;Trire2;Truan1;Veral1;Verda1;VerdaJR2;Verdah1;Zalva1	False	True
OG0000476	Multi-phyla		Altal1;Altalt1;Altbr1;Altro1;Armost1;Ascsa1;Aspcam1;Aspnov1;Blugr2;BlugrR1_1;Boeex1;Cenge3;Chalo1;Clapu1;Cocsa1;Cocvi1;Colch1;Colhig2;Colto1;Corca1;Cylol1;Daces1;Dacma1;Fuscu1;Fusfu1;Fusgr1;Fusox2;Fusso1;Fusve2;Fusven1;Gyman1;Ilyeu1;Lepor2;Macph1;Macpha1;Melbi2;Melva1;Mycfi2;Neodi1;Neora1;Parch1;Parchr1;Pensub1;Perma1;Phapo1;Phimu1;Phisc1;Pyrly1;Pyrsp1;Pyrtr1;Pyrtt1;Ramcocy1;Rhier1;Schco1;Sebve1;…	False	False	78.53048510313216	0.9794818649610652	Antimicrobial
OG0000477	Phylum-specific	Ascomycetes	Altal1;Altalt1;Ascsa1;Boeex1;Cadsp1;Cenge3;Chalo1;Cocsa1;Cocvi1;Colch1;Colhig2;Cylol1;Daces1;Dacma1;DalEC12_1;Dipse1;Falor1;Fusco1;Fuscu1;Fuseq1;Fusfu1;Fusgr1;Fusox2;Fusoxy1;Fusoxys1;Fusso1;Fustr1;Fustri1;Fusve2;Fusven1;Gaegr1;Helo229;Ilyeu1;Macph1;Macpha1;Maggr1;MagnaMG8;MagorGY11_1;Melbi2;Melva1;Mycgr3;Neodi1;Neora1;Oidma1;Parch1;Parchr1;Perma1;Phapo1;Phimu1;Phisc1;Pyrly1;Pyrsp1;Pyrtr1;Pyrtt1;R…	False	False	79.15701810436634	0.4389339944504398	Non-antimicrobial
OG0000478	Phylum-specific	Ascomycetes	Altal1;Altalt1;Altbr1;Altro1;Ascsa1;Bauco1;Boeex1;Botci1;Cadsp1;Chafu1;Chalo1;Chame1;Clapu1;Cocsa1;Cocvi1;Colch1;Colhig2;Colto1;DalEC12_1;Denna1;Falor1;Gaegr1;Helo229;Lepmu1;Lepor2;Maggr1;MagnaMG8;MagorGY11_1;Melbi2;Melva1;Micbo1;Mictri1;Mycgr3;Neucr2;Oidma1;Parch1;Parchr1;Perma1;Phapo1;Phimu1;Phisc1;Pyrly1;Pyrsp1;Pyrtr1;Pyrtt1;Rhesp1;Rhier1;Rhyag1;Rhyco1;Rhyse1;Sclsc1;Sorhu1;Stael1;Stano2;Stely1…	False	False	75.20324266284895	0.9196389144506542	Antimicrobial
OG0000479	Multi-phyla		Agabi_varbur_1;Amamu1;Ascsa1;Aspcam1;Aspnov1;Asptaic1;Bauco1;Botbo1;Cadsp1;Cenge3;Chafu1;Chagl1;Chagl_1;Chame1;Copci1;Copph3;Cylol1;Daces1;DalEC12_1;Denna1;Falor1;Fusco1;Fuseq1;Fusfu1;Fusgr1;Fusox2;Fusoxy1;Fusoxys1;Fusre1;Fustr1;Fustri1;Fusve2;Fusven1;Gyman1;Helo229;Lepor2;Macph1;Maggr1;MagnaMG8;MagorGY11_1;Melbi2;Melva1;Mycfi2;Neora1;Oidma1;Parchr1;Paxin1;Pensub1;Phisc1;Pyrtr1;Rhesp1;Rhier1;Rhya…	True	False
OG0000480	Class-specific	Agaricomycetes	Agabi_varbur_1;Amamu1;Armost1;Copci1;Copph3;Galma1;Gyman1;Hebcy2;Hetan2;Lacbi2;Olipa1;Paxin1;Pilcr1;Pismi1;PleosPC15_1;Schco1;Sclci1;Sebve1;Sindi4;Thacu1;Trave1;Tulca1	False	False	60.95238702201622	0.8550365775303683	Antimicrobial
OG0000481	Multi-phyla		Altal1;Altalt1;Altro1;Cadsp1;Chafu1;Chagl1;Chagl_1;Chalo1;Chame1;Cocsa1;Cocvi1;Colhig2;Colto1;Copph3;Denna1;Falor1;Gaegr1;Maggr1;MagnaMG8;MagorGY11_1;Melva1;Micbo1;Neora1;Parch1;Parchr1;Perma1;Phapo1;Phimu1;Pyrly1;Pyrsp1;Pyrtr1;Pyrtt1;Rhesp1;Rhyag1;Rhyco1;Rhyse1;Sodal1;Stael1;Stano2;Stely1;Zalva1	False	False	87.83801762114538	0.6940294367751789	Antimicrobial
OG0000482	Multi-phyla		Altal1;Altalt1;Altbr1;Altro1;Armost1;Boeex1;Cocsa1;Cocvi1;Colch1;Colhig2;Colto1;Corca1;Cylol1;Daces1;Dipse1;Falor1;Fusso1;Gaegr1;Helo229;Ilyeu1;Lepor2;Macpha1;Maggr1;MagnaMG8;MagorGY11_1;Melbi2;Mictri1;Morco1;Neodi1;Neora1;Neucr2;Olipa1;Parch1;Parchr1;Perma1;Phapo1;Phimu1;Phisc1;Plecuc1;Plecucu2;PleosPC15_1;Pyrly1;Pyrtr1;Pyrtt1;Ramcocy1;Rhesp1;Rhyag1;Rhyco1;Rhyse1;Stael1;Stano2;Veral1;Verda1;Verd…	False	False	50.31699106256207	0.5555227011923165	Antimicrobial
OG0000483	Phylum-specific	Ascomycetes	Altal1;Aspcam1;Boeex1;Cenge3;Chafu1;Chagl1;Chagl_1;Chalo1;Chame1;Cocvi1;Cylol1;Daces1;Dacma1;Falor1;Fusco1;Fuscu1;Fuseq1;Fusfu1;Fusox2;Fusoxy1;Fusoxys1;Fusre1;Fusso1;Fustr1;Fustri1;Fusven1;Ilyeu1;Lepor2;MagnaMG8;MagorGY11_1;Melbi2;Micbo1;Mictri1;Neodi1;Neora1;Perma1;Phapo1;Pyrly1;Pyrsp1;Rhesp1;Stael1;Truan1;Zalva1;Zymtr1	False	True
OG0000484	Multi-phyla		Armost1;Ascsa1;Botci1;Cadsp1;Chafu1;Chalo1;Chame1;Cocsa1;Colch1;Colhig2;Colto1;Copph3;Corca1;Cylol1;Daces1;Dacma1;DalEC12_1;Denna1;Fusco1;Fuscu1;Fuseq1;Fusfu1;Fusgr1;Fusox2;Fusoxy1;Fusoxys1;Fusre1;Fusso1;Fustr1;Fustri1;Fusve2;Fusven1;Gaegr1;Gyman1;Helo229;Hetan2;Ilyeu1;Lepmu1;Lepor2;Maggr1;MagnaMG8;MagorGY11_1;Melbi2;Melva1;Micbo1;Mictri1;Neodi1;Neora1;Neucr2;Oidma1;Parch1;Parchr1;Perma1;Phapo1;P…	False	False	56.18562391178177	0.0562749423893519	Non-antimicrobial
OG0000485	Phylum-specific	Basidiomycetes	Agabi_varbur_1;Amamu1;Armost1;Botbo1;Copci1;Copph3;Galma1;Gyman1;Hebcy2;Hetan2;Lacbi2;Olipa1;Paxin1;Pilcr1;Pismi1;PleosPC15_1;Schco1;Sclci1;Sindi4;Spogr1;Spore1;Thacu1;Tilin1;Trave1;Tulca1;U_tricho_v1;Ustbr1;Usthor1;Ustma2_2	False	False	25.37397820163488	0.9997015611371992	Antimicrobial
OG0000486	Phylum-specific	Ascomycetes	Altal1;Altalt1;Altro1;Boeex1;Cenge3;Chafu1;Chagl1;Chagl_1;Chame1;Cocsa1;Cocvi1;Colhig2;Colto1;Cylol1;Daces1;Dacma1;Denna1;Falor1;Fusco1;Fuscu1;Fuseq1;Fusgr1;Fusox2;Fusoxy1;Fusoxys1;Fusre1;Fusso1;Fustr1;Fustri1;Fusve2;Fusven1;Gaegr1;Ilyeu1;Lepmu1;Maggr1;MagnaMG8;MagorGY11_1;Neodi1;Neora1;Neucr2;Parch1;Parchr1;Perma1;Phapo1;Plecuc1;Pyrsp1;Pyrtr1;Pyrtt1;Sodal1;Spoth2;Stael1;Stano2;Stely1;Thite2;Verd…	False	False	26.91135350318472	0.9419929524473728	Antimicrobial
OG0000487	Phylum-specific	Ascomycetes	Altal1;Altalt1;Altbr1;Altro1;Aspcam1;Cadsp1;Colhig2;Fusco1;Fuscu1;Fuseq1;Fusfu1;Fusgr1;Fusox2;Fusoxy1;Fusoxys1;Fusre1;Fusso1;Fustr1;Fustri1;Fusve2;Fusven1;Ilyeu1;Neora1;Parchr1;Pensub1;Perma1;Phapo1;Plecuc1;Stano2;Triat2;Trire2;TriviGv29_8_2;Truan1	False	False	81.73868146214099	0.8517662576753139	Antimicrobial
OG0000488	Multi-phyla		Altal1;Altalt1;Altbr1;Ascsa1;Bauco1;Cadsp1;Cenge3;Chalo1;Cocsa1;Cocvi1;Corca1;Cylol1;Daces1;Dacma1;Denna1;Falor1;Fuseq1;Fusfu1;Fusso1;Fustr1;Fustri1;Fusve2;Gaegr1;Gigmar1;Gigro1;Helo229;Ilyeu1;Lepor2;Maggr1;MagnaMG8;MagorGY11_1;Micbo1;Mictri1;Morel2;Morel_U14_1;Mycfi2;Mycgr3;Neodi1;Neora1;Neucr2;Parch1;Parchr1;Phimu1;Phisc1;Plecuc1;Plecucu2;Pyrly1;Pyrtr1;Pyrtt1;Rhesp1;Rhice1_1;Rhidi1;Rhiir2_1;Rhy…	True	False
OG0000489	Multi-phyla		Altro1;Ascsa1;Bauco1;Blugr2;BlugrR1_1;Boeex1;Botci1;Cadsp1;Chafu1;Chalo1;Chame1;Clapu1;Colch1;Colhig2;Colto1;Cylol1;Daces1;Dacma1;DalEC12_1;Denna1;Dipse1;Fusco1;Fuscu1;Fuseq1;Fusfu1;Fusgr1;Fusoxys1;Fusre1;Fusso1;Fustr1;Fustri1;Fusve2;Fusven1;Helo229;Ilyeu1;Lepmu1;Macph1;Macpha1;Melbi2;Melva1;Micbo1;Mictri1;Morco1;Mycfi2;Mycgr3;Neodi1;Neora1;Neucr2;Oidma1;Parch1;Parchr1;Phapo1;Plecuc1;Plecucu2;Pyr…	False	False	66.25748225856218	0.9077094461357826	Antimicrobial
OG0000490	Phylum-specific	Ascomycetes	Aspcam1;Aspnov1;Aspoch1;Asptaic1;Blugr2;BlugrR1_1;Chafu1;Chagl1;Chagl_1;Chame1;Clapu1;Colch1;Colhig2;Colto1;Cylol1;Daces1;Dacma1;DalEC12_1;Dipse1;Falor1;Fusco1;Fuscu1;Fuseq1;Fusfu1;Fusgr1;Fusox2;Fusoxy1;Fusoxys1;Fusre1;Fusso1;Fustr1;Fustri1;Fusve2;Fusven1;Gaegr1;Ilyeu1;Maggr1;MagnaMG8;MagorGY11_1;Micbo1;Mycfi2;Mycgr3;Neodi1;Neora1;Pensub1;Perma1;Plecuc1;Plecucu2;Ramcocy1;Spoth2;Stael1;Thite2;Tria…	False	False	80.55959589041096	0.8708533864347674	Antimicrobial
OG0000491	Phylum-specific	Ascomycetes	Blugr2;BlugrR1_1;Cadsp1;Chalo1;Chame1;Clapu1;Colhig2;Colto1;Cylol1;Daces1;Dacma1;Fusco1;Fuseq1;Fusfu1;Fusgr1;Fusox2;Fusoxy1;Fusoxys1;Fusre1;Fusso1;Fustr1;Fustri1;Fusve2;Fusven1;Helo229;Ilyeu1;Lepor2;Neodi1;Neora1;Phimu1;Phisc1;Rhesp1;Rhier1;Rhyag1;Rhyco1;Rhyse1;Sodal1;Sorhu1;Spoth2;Thite2;Triat2;Trire2;TriviGv29_8_2;Veral1;Verda1;VerdaJR2;Verdah1	False	False	33.06032558139535	0.4744637979120069	Non-antimicrobial
OG0000492	Multi-phyla		Altal1;Altalt1;Altbr1;Altro1;Ascsa1;Aspcam1;Aspnov1;Asptaic1;Bauco1;Boeex1;Botci1;Cadsp1;Cenge3;Chalo1;Cocsa1;Cocvi1;Colhig2;Dacma1;Denna1;Fusco1;Fuseq1;Fusfu1;Fusoxy1;Fusoxys1;Fusre1;Fustr1;Fustri1;Fusve2;Gaegr1;Gyman1;Helo229;Lepmu1;Lepor2;Lobtra1;Macpha1;Melbi2;Melva1;Mycfi2;Mycgr3;Oidma1;Parch1;Parchr1;Pensub1;Phapo1;Phimu1;Phisc1;Pilcr1;Pyrly1;Pyrsp1;Pyrtr1;Pyrtt1;Ramcocy1;Rhesp1;Rhier1;Rhya…	True	False
OG0000493	Multi-phyla		Altal1;Altalt1;Altro1;Aspcam1;Aspoch1;Asptaic1;Boeex1;Cadsp1;Cenge3;Chafu1;Chagl1;Chagl_1;Chalo1;Chame1;Colch1;Colhig2;Colto1;Daces1;Dacma1;DalEC12_1;Falor1;Fusco1;Fuscu1;Fuseq1;Fusfu1;Fusgr1;Fusox2;Fusoxy1;Fusoxys1;Fusre1;Fusso1;Fustr1;Fustri1;Fusve2;Fusven1;Gaegr1;Helo229;Ilyeu1;Lepor2;Maggr1;MagnaMG8;MagorGY11_1;Melbi2;Melva1;Mictri1;Neodi1;Neora1;Neucr2;Oidma1;Parch1;Pensub1;Perma1;Phapo1;Phi…	False	True
OG0000494	Multi-phyla		Altal1;Altalt1;Altbr1;Altro1;Aspnov1;Botci1;Cadsp1;Chalo1;Cocsa1;Cocvi1;Colch1;Colhig2;Colto1;Falor1;Gaegr1;Helo229;Lepmu1;Lepor2;Macph1;Macpha1;Maggr1;MagnaMG8;MagorGY11_1;Micbo1;Mycfi2;Mycgr3;Neodi1;Pensub1;Phimu1;Pyrsp1;Pyrtr1;Pyrtt1;Ramcocy1;Rhesp1;Rhidi1;Rhier1;Rhiir2_1;Rhyag1;Rhyco1;Rhyse1;Sclsc1;Zalva1;Zpa63;Zymtr1	False	False	73.19963257199602	0.7792941813947153	Antimicrobial
OG0000495	Phylum-specific	Ascomycetes	Altal1;Altalt1;Altro1;Bauco1;Blugr2;BlugrR1_1;Boeex1;Cadsp1;Cenge3;Chafu1;Chalo1;Chame1;Cocsa1;Cocvi1;Colto1;Corca1;Cylol1;Daces1;Dacma1;DalEC12_1;Denna1;Dipse1;Falor1;Fusco1;Fuscu1;Fuseq1;Fusfu1;Fusgr1;Fusox2;Fusoxy1;Fusoxys1;Fusre1;Fusso1;Fustr1;Fustri1;Fusven1;Gaegr1;Helo229;Lepor2;Macph1;Macpha1;Melbi2;Melva1;Micbo1;Mictri1;Morco1;Mycfi2;Neodi1;Neucr2;Oidma1;Parch1;Parchr1;Perma1;Phapo1;Phimu…	False	False	83.76477379095164	0.9562744913673206	Antimicrobial
OG0000496	Phylum-specific	Ascomycetes	Altal1;Altalt1;Altro1;Ascsa1;Boeex1;Botci1;Cadsp1;Chagl1;Chagl_1;Chalo1;Chame1;Colch1;Colhig2;Colto1;Cylol1;Dacma1;Falor1;Fusco1;Fuscu1;Fuseq1;Fusfu1;Fusgr1;Fusox2;Fusoxy1;Fusoxys1;Fusso1;Fustr1;Fustri1;Fusve2;Fusven1;Gaegr1;Ilyeu1;Lepmu1;Lepor2;Maggr1;MagnaMG8;MagorGY11_1;Melbi2;Melva1;Neora1;Oidma1;Parch1;Parchr1;Phimu1;Phisc1;Pyrtt1;Rhesp1;Rhier1;Rhyag1;Rhyco1;Rhyse1;Sclsc1;Spoth2;Stely1;Thite…	False	False	54.34249574829932	0.9994655343729576	Antimicrobial
OG0000497	Multi-phyla		Ascsa1;Aspcam1;Aspoch1;Asptaic1;Cadsp1;Chafu1;Chagl1;Chalo1;Chame1;Colch1;Colhig2;Colto1;DalEC12_1;Falor1;Fusco1;Fuseq1;Fusox2;Fusoxy1;Fusoxys1;Fusre1;Fustr1;Fustri1;Fusve2;Fusven1;Gaegr1;Geopyr1;Helo229;Lepor2;Maggr1;MagnaMG8;MagorGY11_1;Melva1;Micbo1;Morco1;Neodi1;Neora1;Neucr2;Oidma1;Pensub1;Perma1;Plecuc1;Plecucu2;Rhesp1;Rhicl1;Rhier1;Sodal1;Sorhu1;Spoth2;Stael1;Thite2;Truan1;VerdaJR2;Verdah1…	False	False	30.357037470726	0.0003415454745192	Non-antimicrobial
OG0000498	Multi-phyla		Altal1;Altalt1;Altro1;Aspnov1;Bauco1;Chafu1;Chalo1;Chame1;Cocsa1;Cocvi1;Colch1;Colhig2;Colto1;Corca1;Cylol1;Daces1;Dacma1;DalEC12_1;Denna1;Falor1;Fusco1;Fuscu1;Fuseq1;Fusfu1;Fusgr1;Fusox2;Fusoxy1;Fusoxys1;Fusre1;Fustr1;Fustri1;Fusve2;Fusven1;Gaegr1;Gyman1;Ilyeu1;Maggr1;MagnaMG8;MagorGY11_1;Melbi2;Melva1;Micbo1;Mictri1;Neora1;Neucr2;Parch1;Parchr1;Pensub1;Phimu1;Phisc1;Plecuc1;Plecucu2;Pyrsp1;Pyrt…	True	False
OG0000499	Multi-phyla		Altal1;Altalt1;Altbr1;Altro1;Aspcam1;Aspnov1;Asptaic1;Boeex1;Cadsp1;Chalo1;Cocsa1;Cocvi1;Colhig2;Colto1;Corca1;DalEC12_1;Denna1;Falor1;Fusco1;Fuscu1;Fuseq1;Fusfu1;Fusgr1;Fusox2;Fusoxy1;Fusoxys1;Fustr1;Fustri1;Fusve2;Fusven1;Gyman1;Hetan2;Lepor2;Macph1;Macpha1;Maggr1;MagnaMG8;MagorGY11_1;Melbi2;Melva1;Morco1;Mycfi2;Olipa1;Parch1;Paxin1;Pensub1;Perma1;Phimu1;Phisc1;Pyrly1;Pyrsp1;Pyrtr1;Pyrtt1;Ramco…	True	False
OG0000500	Phylum-specific	Ascomycetes	Altro1;Boeex1;Botci1;Cadsp1;Cocsa1;Colch1;Colhig2;Colto1;Corca1;Daces1;Dacma1;Denna1;Falor1;Fusoxys1;Fusre1;Fustri1;Gaegr1;Ilyeu1;Lepor2;Macph1;Macpha1;Maggr1;MagnaMG8;MagorGY11_1;Mycfi2;Mycgr3;Neodi1;Neora1;Perma1;Phimu1;Plecuc1;Plecucu2;Pyrly1;Pyrsp1;Pyrtr1;Pyrtt1;Ramcocy1;Rhesp1;Rhyag1;Rhyco1;Rhyse1;Stano2;Stely1;Zpa63;Zymtr1	False	False	80.89461077844311	0.7330756198825116	Antimicrobial
OG0000501	Multi-phyla		Armost1;Aspnov1;Boeex1;Cadsp1;Colto1;Corca1;Daces1;Dacma1;DalEC12_1;Denna1;Fusco1;Fuseq1;Fusfu1;Fusox2;Fusoxy1;Fusoxys1;Fusre1;Fusso1;Fustr1;Fustri1;Fusven1;Ilyeu1;Lepor2;Melva1;Micbo1;Neora1;Oidma1;Parch1;Parchr1;Pensub1;Phimu1;Plecuc1;Plecucu2;Pyrly1;Stely1;TriviGv29_8_2;Truan1;Veral1;Verda1;VerdaJR2;Verdah1	True	False
OG0000502	Multi-phyla		Aspnov1;Aspoch1;Bauco1;Boeex1;Botci1;Cenge3;Chagl1;Chagl_1;Chame1;Cocsa1;Cocvi1;Colhig2;Corca1;Daces1;Dacma1;Denna1;Dipse1;Gaegr1;Hetan2;Ilyeu1;Macph1;Macpha1;Melbi2;Micbo1;Mictri1;Mycfi2;Mycgr3;Neora1;Oidma1;Parch1;Parchr1;Pensub1;Phapo1;Plecuc1;Plecucu2;Ramcocy1;Sclsc1;Stano2;Trire2;Zalva1;Zpa63;Zymtr1	False	True
OG0000503	Multi-phyla		Agabi_varbur_1;Amamu1;Aspnov1;Aspoch1;Copci1;Copph3;Galma1;Gyman1;Hebcy2;Hetan2;Lacbi2;Paxin1;Pensub1;Pilcr1;Pismi1;PleosPC15_1;Schco1;Sclci1;Trave1	False	False	79.15928010471204	0.427179713854551	Non-antimicrobial
OG0000504	Multi-phyla		Altal1;Altalt1;Altbr1;Altro1;Boeex1;Cadsp1;Chalo1;Cocsa1;Cocvi1;Colhig2;Colto1;Corca1;Daces1;Denna1;Falor1;Gaegr1;Helo229;Ilyeu1;Lepmu1;Lepor2;Macph1;Macpha1;Maggr1;MagnaMG8;MagorGY11_1;Melbi2;Neora1;Parch1;Parchr1;Perma1;Phapo1;Phimu1;Phisc1;Plecuc1;Plecucu2;Pyrly1;Pyrsp1;Pyrtr1;Pyrtt1;Rhesp1;Rhier1;Rhyag1;Rhyco1;Rhyse1;Stely1;Thacu1;Veral1;Verda1;Verdah1;Zalva1	False	False	76.50965356169715	0.6994877923370595	Antimicrobial
OG0000505	Multi-phyla		Aspcam1;Aspnov1;Aspoch1;Asptaic1;Bauco1;Botci1;Cadsp1;Cenge3;Chafu1;Chalo1;Chame1;Clapu1;Colhig2;Copph3;Corca1;Cylol1;Dacma1;Denna1;Dipse1;Falor1;Fusco1;Fuscu1;Fuseq1;Fusfu1;Fusgr1;Fusox2;Fusoxy1;Fusoxys1;Fusre1;Fusso1;Fustr1;Fustri1;Fusve2;Fusven1;Gaegr1;Gigmar1;Gigro1;Helo229;Ilyeu1;Lepor2;Macph1;Macpha1;Maggr1;MagnaMG8;MagorGY11_1;Melbi2;Melva1;Morco1;Mycfi2;Mycgr3;Neodi1;Neucr2;Pensub1;Phimu1…	False	False	41.76639567936327	0.5801310238042391	Antimicrobial
OG0000506	Multi-phyla		Altal1;Altalt1;Altbr1;Altro1;Bauco1;Boeex1;Cenge3;Cocsa1;Cocvi1;Colhig2;Colto1;Corca1;Denna1;Falor1;Fusco1;Fuscu1;Fuseq1;Fusgr1;Fusox2;Fusoxy1;Fusoxys1;Fusre1;Fusso1;Fustr1;Fustri1;Fusve2;Hetan2;Lepmu1;Macph1;Maggr1;MagnaMG8;MagorGY11_1;Morco1;Mycfi2;Parch1;Parchr1;Perma1;Phapo1;Pilcr1;Pyrly1;Pyrsp1;Pyrtr1;Pyrtt1;Ramcocy1;Sebve1;Spogr1;Stely1;Thacu1;Tilin1;Tubae1;Tubma1;U_tricho_v1;Ustbr1;Usthor1…	True	False
OG0000507	Multi-phyla		Altal1;Altalt1;Botci1;Daces1;Denna1;Fusco1;Fuscu1;Fuseq1;Fusfu1;Fusgr1;Fusox2;Fusoxy1;Fusoxys1;Fusre1;Fusso1;Fustr1;Fustri1;Fusve2;Fusven1;Ilyeu1;Micbo1;Mictri1;Neora1;Phapo1;Sclsc1;Spoth2;Tilin1;Triat2;Trire2;TriviGv29_8_2;Truan1;Zalva1;Zpa63	False	False	53.52352606635071	0.0736395891478109	Non-antimicrobial
OG0000508	Phylum-specific	Ascomycetes	Ascsa1;Aspcam1;Aspnov1;Asptaic1;Bauco1;Botci1;Cadsp1;Chafu1;Chagl1;Chagl_1;Chame1;Clapu1;Cocsa1;Colch1;Colhig2;Colto1;Corca1;Cylol1;DalEC12_1;Denna1;Falor1;Fusco1;Fuscu1;Fuseq1;Fusfu1;Fusgr1;Fusox2;Fusoxy1;Fusoxys1;Fusre1;Fusso1;Fustr1;Fustri1;Fusve2;Fusven1;Helo229;Lepor2;Macph1;Macpha1;Maggr1;MagnaMG8;MagorGY11_1;Micbo1;Morco1;Mycfi2;Mycgr3;Neora1;Neucr2;Parch1;Parchr1;Pensub1;Phapo1;Phimu1;Phi…	False	True
OG0000509	Phylum-specific	Ascomycetes	Altro1;Ascsa1;Aspoch1;Botci1;Cadsp1;Cenge3;Chalo1;Cocvi1;Colhig2;Colto1;Corca1;Dacma1;Denna1;Falor1;Fusco1;Fuscu1;Fuseq1;Fusfu1;Fusgr1;Fusox2;Fusoxy1;Fusoxys1;Fusre1;Fusso1;Fustr1;Fustri1;Fusve2;Fusven1;Gaegr1;Helo229;Ilyeu1;Lepor2;Macph1;Macpha1;Melbi2;Melva1;Micbo1;Mictri1;Mycgr3;Neodi1;Neora1;Oidma1;Parch1;Parchr1;Phapo1;Phimu1;Phisc1;Plecuc1;Plecucu2;Ramcocy1;Rhesp1;Rhyag1;Rhyse1;Sclsc1;Stely…	False	False	51.67884146341464	0.7755466464903857	Antimicrobial
OG0000510	Genus-specific	Blumeria	Blugr2;BlugrR1_1	False	False	56.4935523420308	0.9786565849272412	Antimicrobial
OG0000511	Multi-phyla		Boeex1;Cadsp1;Chalo1;Colch1;Colhig2;Colto1;Daces1;Dacma1;Denna1;Fusco1;Fusfu1;Fusox2;Fusoxy1;Fusoxys1;Fusre1;Fusso1;Fustr1;Fustri1;Fusve2;Helo229;Ilyeu1;Lepor2;Melva1;Neora1;Oidma1;Phimu1;Plecuc1;Plecucu2;Rhesp1;Spogr1;Spore1;Triat2;TriviGv29_8_2;Truan1;U_tricho_v1;Ustma2_2;Veral1;Zalva1	False	False	87.03101183190533	0.8865793989386347	Antimicrobial
OG0000512	Class-specific	Glomeromycetes	Geopyr1;Gigmar1;Gigro1;Rhice1_1;Rhicl1;Rhidi1;Rhiir2_1	False	False	77.233463430633	0.1815841903943787	Non-antimicrobial
OG0000513	Multi-phyla		Agabi_varbur_1;Amamu1;Armost1;Botbo1;Botci1;Cadsp1;Chalo1;Clapu1;Falor1;Gaegr1;Galma1;Gyman1;Hebcy2;Hetan2;MagnaMG8;MagorGY11_1;Melbi2;Melva1;Micbo1;Mictri1;Neucr2;Oidma1;Olipa1;Paxin1;Phisc1;Pilcr1;PleosPC15_1;Ramcocy1;Rhyag1;Rhyco1;Rhyse1;Schco1;Sclci1;Sclsc1;Sorhu1;Spogr1;Spore1;Spoth2;Stely1;Thite2;Trave1;Triat2;Truan1;U_tricho_v1;Ustbr1;Usthor1;Ustma2_2;Zalva1	True	False
OG0000514	Class-specific	Agaricomycetes	Agabi_varbur_1;Amamu1;Armost1;Botbo1;Copci1;Copph3;Galma1;Gyman1;Hebcy2;Hetan2;Lacbi2;Olipa1;Paxin1;Pilcr1;Pismi1;PleosPC15_1;Schco1;Sclci1;Sebve1;Sindi4;Thacu1;Trave1;Tulca1	False	True
OG0000515	Phylum-specific	Ascomycetes	Altal1;Altalt1;Altbr1;Cadsp1;Chalo1;Cocsa1;Cocvi1;Corca1;Denna1;Fuseq1;Fusfu1;Fusgr1;Fusox2;Fusoxy1;Fusoxys1;Fusso1;Fustr1;Fustri1;Fusve2;Fusven1;Ilyeu1;Lepmu1;Lepor2;Melva1;Mycgr3;Neora1;Parch1;Parchr1;Phimu1;Phisc1;Plecucu2;Pyrly1;Pyrsp1;Pyrtr1;Pyrtt1;Ramcocy1;Rhesp1;Rhyag1;Rhyco1;Rhyse1;Stano2;Stely1;Triat2;TriviGv29_8_2;Zalva1;Zpa63;Zymtr1	False	False	57.53995652173914	0.12126882638874	Non-antimicrobial
OG0000516	Phylum-specific	Ascomycetes	Altal1;Altalt1;Altro1;Boeex1;Cadsp1;Chafu1;Chagl1;Chagl_1;Chalo1;Chame1;Cocsa1;Cocvi1;Corca1;DalEC12_1;Denna1;Falor1;Fusco1;Fuscu1;Fuseq1;Fusfu1;Fusgr1;Fusox2;Fusoxy1;Fusoxys1;Fusre1;Fusso1;Fustr1;Fustri1;Fusve2;Fusven1;Gaegr1;Helo229;Lepor2;Maggr1;MagnaMG8;MagorGY11_1;Melva1;Micbo1;Mictri1;Parch1;Parchr1;Perma1;Phapo1;Phimu1;Phisc1;Pyrly1;Pyrsp1;Pyrtr1;Pyrtt1;Rhesp1;Rhier1;Rhyag1;Rhyco1;Rhyse1;S…	False	False	81.73436507936509	0.7221817327872762	Antimicrobial
OG0000517	Multi-phyla		Altro1;Armost1;Aspoch1;Cadsp1;Denna1;Dipse1;Falor1;Fuscu1;Fuseq1;Fusgr1;Fustr1;Fustri1;Fusven1;Gaegr1;Lepor2;Maggr1;MagnaMG8;MagorGY11_1;Micbo1;Mictri1;Neucr2;Olipa1;Plecuc1;Plecucu2;Rhesp1;Sindi4;Sodal1;Sorhu1;Stael1;Trire2;TriviGv29_8_2;Tubma1	False	False	73.17051160337552	0.9144613244514872	Antimicrobial
OG0000518	Multi-phyla		Ascsa1;Blugr2;BlugrR1_1;Cadsp1;Chafu1;Chagl1;Chagl_1;Chame1;Clapu1;Colch1;Colhig2;Colto1;Cylol1;Daces1;Dacma1;DalEC12_1;Falor1;Fusco1;Fuscu1;Fuseq1;Fusfu1;Fusgr1;Fusox2;Fusoxy1;Fusoxys1;Fusre1;Fusso1;Fustr1;Fustri1;Fusve2;Fusven1;Gaegr1;Gigmar1;Gigro1;Helo229;Ilyeu1;Lobtra1;MagnaMG8;MagorGY11_1;Micbo1;Mictri1;Morco1;Morel2;Morel_U14_1;Neodi1;Neora1;Neucr2;Phimu1;Plecuc1;Plecucu2;Rhyag1;Rhyco1;Rhy…	False	False	70.92276096565794	0.9999217170710862	Antimicrobial
OG0000519	Multi-phyla		Agabi_varbur_1;Amamu1;Armost1;Ascsa1;Aspoch1;Botbo1;Botci1;Cadsp1;Chalo1;Copci1;Copph3;Galma1;Gyman1;Helo229;Hetan2;Lacbi2;Lepor2;Melbi2;Melva1;Morco1;Mycfi2;Mycgr3;Oidma1;Olipa1;Phimu1;Phisc1;Pilcr1;PleosPC15_1;Ramcocy1;Rhesp1;Rhier1;Rhyag1;Rhyco1;Rhyse1;Schco1;Sclsc1;Sebve1;Sindi4;Spogr1;Spore1;Thacu1;Trave1;Truan1;Tulca1;U_tricho_v1;Ustbr1;Usthor1;Ustma2_2;Zymtr1	False	False	39.269836289222376	0.304376425151768	Non-antimicrobial
OG0000520	Multi-phyla		Agabi_varbur_1;Altal1;Altalt1;Altbr1;Altro1;Aspnov1;Asptaic1;Chalo1;Corca1;Cylol1;Dacma1;Denna1;Fusco1;Fuscu1;Fuseq1;Fusfu1;Fusgr1;Fusox2;Fusoxy1;Fusoxys1;Fusre1;Fusso1;Fustr1;Fustri1;Fusve2;Fusven1;Ilyeu1;Lepmu1;Macph1;Melva1;Neodi1;Neora1;Neucr2;Parch1;Parchr1;Perma1;Phapo1;Pyrly1;Pyrsp1;Pyrtr1;Pyrtt1;Sorhu1;Stano2	False	False	71.30840336134453	0.3267725336198596	Non-antimicrobial
OG0000521	Class-specific	Agaricomycetes	Agabi_varbur_1;Amamu1;Armost1;Copci1;Copph3;Galma1;Gyman1;Hebcy2;Hetan2;Lacbi2;Paxin1;Pilcr1;PleosPC15_1;Schco1;Sebve1;Sindi4;Thacu1;Trave1;Tulca1	False	False	42.07512	0.3891825299676199	Non-antimicrobial
OG0000522	Phylum-specific	Ascomycetes	Ascsa1;Aspcam1;Aspnov1;Aspoch1;Asptaic1;Blugr2;BlugrR1_1;Botci1;Cadsp1;Chafu1;Chagl1;Chagl_1;Chalo1;Chame1;Clapu1;Colch1;Colhig2;Colto1;Cylol1;Daces1;Dacma1;DalEC12_1;Fusco1;Fuscu1;Fuseq1;Fusfu1;Fusgr1;Fusox2;Fusoxy1;Fusoxys1;Fusre1;Fusso1;Fustr1;Fustri1;Fusve2;Fusven1;Ilyeu1;Lepor2;MagorGY11_1;Melbi2;Melva1;Micbo1;Mictri1;Morco1;Neodi1;Neora1;Oidma1;Pensub1;Phimu1;Phisc1;Plecuc1;Plecucu2;Rhesp1;…	True	False
OG0000523	Phylum-specific	Ascomycetes	Cocsa1;Cocvi1;Colhig2;Colto1;Cylol1;Daces1;Dacma1;Falor1;Fusco1;Fuscu1;Fuseq1;Fusfu1;Fusgr1;Fusox2;Fusoxy1;Fusoxys1;Fusre1;Fusso1;Fustr1;Fustri1;Fusve2;Fusven1;Gaegr1;Ilyeu1;Maggr1;MagnaMG8;MagorGY11_1;Neodi1;Neora1;Plecuc1;Plecucu2;Stael1;Trire2;TriviGv29_8_2;Veral1	False	False	57.520364	0.9999999853256888	Antimicrobial
OG0000524	Multi-phyla		Altal1;Altalt1;Altro1;Armost1;Aspnov1;Aspoch1;Boeex1;Chagl1;Chagl_1;Chalo1;Chame1;Colhig2;Colto1;Copci1;Corca1;Daces1;Dacma1;DalEC12_1;Denna1;Fusox2;Fusre1;Fusso1;Fustr1;Fustri1;Gyman1;Hetan2;Ilyeu1;Lepmu1;Lepor2;Macph1;Macpha1;Melbi2;Mycfi2;Neodi1;Olipa1;Parch1;Parchr1;Phapo1;Phimu1;Phisc1;PleosPC15_1;Pyrly1;Pyrsp1;Pyrtt1;Schco1;Sorhu1;Spoth2;Stely1;Thite2;Truan1;Veral1;Verda1;VerdaJR2;Verdah1	True	False
OG0000525	Multi-phyla		Altro1;Armost1;Aspnov1;Aspoch1;Boeex1;Botbo1;Chagl1;Chagl_1;Cocvi1;Colch1;Colhig2;Colto1;Corca1;Cylol1;Dacma1;Denna1;Dipse1;Fusco1;Fusoxy1;Fusoxys1;Fusre1;Fusso1;Fustr1;Fustri1;Fusve2;Galma1;Helo229;Ilyeu1;Lepmu1;Lepor2;Macph1;Macpha1;Neora1;Olipa1;Parch1;Parchr1;Phimu1;Plecuc1;Plecucu2;Pyrly1;Pyrsp1;Rhesp1;Schco1;Sindi4;Truan1;Tulca1;Verda1;VerdaJR2;Verdah1	False	False	69.2800726942299	0.479472363401754	Non-antimicrobial
OG0000526	Multi-phyla		Agabi_varbur_1;Altal1;Altro1;Armost1;Ascsa1;Aspcam1;Aspnov1;Aspoch1;Asptaic1;Botbo1;Cadsp1;Cenge3;Cocsa1;Cocvi1;Colhig2;Colto1;Copci1;Copph3;Corca1;Denna1;Fusfu1;Fusso1;Galma1;Gyman1;Hebcy2;Hetan2;Lacbi2;Lepmu1;Melva1;Morco1;Morel2;Morel_U14_1;Oidma1;Olipa1;Pensub1;Perma1;Phisc1;PleosPC15_1;Pyrtt1;Ramcocy1;Rhier1;Rhyse1;Schco1;Sclsc1;Sindi4;Spogr1;Thacu1;Trave1;Trire2;Truan1;Veral1;Zpa63	False	False	74.65650758001122	0.6529473440000134	Antimicrobial
OG0000527	Multi-phyla		Agabi_varbur_1;Amamu1;Armost1;Aspcam1;Aspnov1;Aspoch1;Asptaic1;Botbo1;Cenge3;Chafu1;Chalo1;Copph3;Cylol1;DalEC12_1;Hebcy2;Lobtra1;Melbi2;Melva1;Morel2;Morel_U14_1;Neucr2;Oidma1;Olipa1;Paxin1;Pensub1;Pismi1;PleosPC15_1;Pyrsp1;Rhier1;Schco1;Sclci1;Sodal1;Sorhu1;Spogr1;Spore1;Spoth2;Thacu1;Thite2;Tilin1;Trave1;Triat2;Trire2;TriviGv29_8_2;Truan1;U_tricho_v1;Ustbr1;Ustma2_2	True	False
OG0000528	Multi-phyla		Altal1;Altalt1;Altbr1;Altro1;Boeex1;Cadsp1;Chagl1;Chagl_1;Chame1;Cocsa1;Cocvi1;Colch1;Colhig2;Colto1;Corca1;Cylol1;Daces1;Dacma1;DalEC12_1;Falor1;Fuscu1;Fuseq1;Fusfu1;Fusgr1;Fusox2;Fusoxy1;Fusoxys1;Fusre1;Fusso1;Fustr1;Fustri1;Fusve2;Fusven1;Gaegr1;Helo229;Ilyeu1;Lepmu1;Lepor2;Maggr1;MagnaMG8;MagorGY11_1;Mictri1;Neodi1;Neora1;Olipa1;Parch1;Parchr1;Perma1;Phapo1;Phimu1;Plecuc1;Plecucu2;Pyrly1;Pyrs…	True	False
OG0000529	Multi-phyla		Aspcam1;Aspnov1;Aspoch1;Asptaic1;Botci1;Cenge3;Chafu1;Chagl1;Chame1;Clapu1;Cylol1;Daces1;Dacma1;Falor1;Fusco1;Fuscu1;Fuseq1;Fusfu1;Fusgr1;Fusox2;Fusoxy1;Fusoxys1;Fusre1;Fusso1;Fustr1;Fustri1;Fusve2;Fusven1;Gaegr1;Ilyeu1;Melbi2;Morel2;Morel_U14_1;Neodi1;Neora1;Neucr2;Oidma1;Parch1;Parchr1;Pensub1;Pilcr1;Ramcocy1;Sorhu1;Spoth2;Stael1;Stano2	False	False	80.79007338225485	0.3262583603230393	Non-antimicrobial
OG0000530	Multi-phyla		Altal1;Altalt1;Altbr1;Altro1;Boeex1;Cadsp1;Chagl1;Chalo1;Cocsa1;Colch1;Colhig2;Colto1;Corca1;Dacma1;DalEC12_1;Denna1;Dipse1;Falor1;Fusco1;Fuscu1;Fuseq1;Fusfu1;Fusgr1;Fusox2;Fusoxy1;Fusoxys1;Fusre1;Fustr1;Fustri1;Fusve2;Fusven1;Gaegr1;Helo229;Hetan2;Lepmu1;Lepor2;Macph1;Macpha1;Maggr1;MagnaMG8;MagorGY11_1;Melbi2;Micbo1;Mictri1;Neucr2;Parch1;Parchr1;Perma1;Phapo1;Phimu1;Phisc1;Plecucu2;Pyrly1;Pyrsp…	False	False	40.27930811808118	0.8458667790463154	Antimicrobial
OG0000531	Multi-phyla		Ascsa1;Aspoch1;Cadsp1;Chalo1;Cylol1;DalEC12_1;Fusco1;Fuseq1;Fusfu1;Fusgr1;Fusox2;Fusoxy1;Fusoxys1;Fusre1;Fusso1;Fusve2;Fusven1;Galma1;Helo229;Lepor2;Melva1;Morco1;Oidma1;Pensub1;Phimu1;Phisc1;Plecuc1;Plecucu2;Rhesp1;Rhier1;Rhyag1;Rhyco1;Rhyse1;Stael1;Triat2;Trire2;Zalva1	False	False	55.08460238568588	0.990797814039111	Antimicrobial
OG0000532	Phylum-specific	Ascomycetes	Altal1;Altalt1;Altbr1;Altro1;Bauco1;Boeex1;Chalo1;Cocsa1;Cocvi1;Colch1;Colhig2;Colto1;Corca1;Falor1;Gaegr1;Helo229;Lepmu1;Lepor2;Macph1;Macpha1;Maggr1;MagnaMG8;MagorGY11_1;Melbi2;Mycfi2;Parch1;Parchr1;Phimu1;Phisc1;Plecuc1;Plecucu2;Pyrtr1;Pyrtt1;Ramcocy1;Rhesp1;Rhyag1;Rhyco1;Rhyse1;Veral1;Verda1;VerdaJR2;Verdah1;Zalva1;Zpa63	False	False	87.77863829787233	0.8263611691005095	Antimicrobial
OG0000533	Multi-phyla		Aspnov1;Chalo1;Colch1;Colhig2;Colto1;Cylol1;Daces1;Dacma1;Dipse1;Falor1;Fusco1;Fuscu1;Fuseq1;Fusfu1;Fusgr1;Fusox2;Fusoxy1;Fusoxys1;Fusre1;Fusso1;Fustri1;Fusve2;Fusven1;Hebcy2;Ilyeu1;Macph1;Macpha1;Maggr1;MagnaMG8;MagorGY11_1;Melva1;Morel2;Morel_U14_1;Mycgr3;Neodi1;Neora1;Oidma1;Olipa1;Pensub1;Plecuc1;Plecucu2;Ramcocy1;Thacu1;Tilin1;Tulca1;Veral1;Verda1;VerdaJR2;Verdah1;Zalva1;Zpa63;Zymtr1	False	False	87.52150416462517	0.1585744723282463	Non-antimicrobial
OG0000534	Phylum-specific	Ascomycetes	Cylol1;Daces1;Dacma1;Fusco1;Fuscu1;Fuseq1;Fusfu1;Fusgr1;Fusox2;Fusoxy1;Fusoxys1;Fusre1;Fusso1;Fustr1;Fustri1;Fusve2;Fusven1;Helo229;Ilyeu1;Neodi1;Neora1;Plecuc1;Plecucu2;Triat2;Trire2;TriviGv29_8_2;Zalva1	False	False	48.5857281553398	0.5928353225387057	Antimicrobial
OG0000535	Phylum-specific	Basidiomycetes	Agabi_varbur_1;Amamu1;Armost1;Botbo1;Copci1;Copph3;Galma1;Gyman1;Hebcy2;Hetan2;Lacbi2;Olipa1;Paxin1;Pilcr1;Pismi1;PleosPC15_1;Schco1;Sclci1;Sebve1;Sindi4;Spogr1;Spore1;Thacu1;Trave1;Tulca1;U_tricho_v1;Ustbr1;Usthor1;Ustma2_2	False	False	77.17317330210773	0.6653017867062094	Antimicrobial
OG0000536	Phylum-specific	Ascomycetes	Altal1;Altalt1;Altbr1;Cadsp1;Chafu1;Chagl_1;Chalo1;Cocsa1;Cocvi1;Colhig2;Colto1;Corca1;DalEC12_1;Denna1;Falor1;Fusso1;Fusven1;Gaegr1;Lepmu1;Lepor2;Maggr1;MagorGY11_1;Melva1;Micbo1;Mictri1;Neodi1;Neora1;Oidma1;Parch1;Parchr1;Pensub1;Perma1;Phapo1;Phimu1;Phisc1;Pyrsp1;Pyrtr1;Pyrtt1;Rhesp1;Spoth2;Stael1;Stano2;Stely1;Thite2;Triat2;Truan1	True	False
OG0000537	Multi-phyla		Altal1;Altalt1;Altro1;Cadsp1;Cocsa1;Colch1;Colhig2;Colto1;Copph3;Corca1;Cylol1;Daces1;Dacma1;Fusco1;Fuscu1;Fuseq1;Fusfu1;Fusgr1;Fusox2;Fusoxy1;Fusoxys1;Fusre1;Fustr1;Fustri1;Fusve2;Fusven1;Galma1;Gyman1;Hebcy2;Ilyeu1;Melva1;Micbo1;Mictri1;Morco1;Neodi1;Neora1;Neucr2;Oidma1;Parch1;Perma1;Phapo1;Sclsc1;Sorhu1;Stael1;Truan1;Tulca1;Zalva1	False	False	83.60755247242975	0.5119844495148688	Antimicrobial
OG0000538	Phylum-specific	Ascomycetes	Altal1;Altalt1;Altbr1;Altro1;Aspcam1;Aspnov1;Asptaic1;Boeex1;Botci1;Chagl1;Chagl_1;Cocsa1;Cocvi1;Colch1;Colhig2;Colto1;Corca1;Cylol1;Daces1;Dacma1;DalEC12_1;Denna1;Fusco1;Fuseq1;Fusfu1;Fusgr1;Fusox2;Fusoxy1;Fusoxys1;Fusre1;Fusso1;Fustr1;Fustri1;Fusven1;Ilyeu1;Maggr1;MagnaMG8;MagorGY11_1;Micbo1;Mictri1;Neodi1;Neora1;Neucr2;Parch1;Parchr1;Pensub1;Phapo1;Plecuc1;Plecucu2;Pyrsp1;Pyrtt1;Sclsc1;Sodal1;…	True	False
OG0000539	Multi-phyla		Altal1;Altalt1;Altbr1;Altro1;Amamu1;Armost1;Boeex1;Cadsp1;Cocsa1;Cocvi1;Colch1;Colhig2;Colto1;Corca1;Falor1;Fusco1;Fuseq1;Fusfu1;Fusgr1;Fusox2;Fusoxy1;Fusoxys1;Fusre1;Fusso1;Fustr1;Fustri1;Fusve2;Fusven1;Gaegr1;Lepmu1;Lepor2;Maggr1;MagnaMG8;MagorGY11_1;Micbo1;Mictri1;Neodi1;Olipa1;Parch1;Parchr1;Perma1;Phapo1;Phimu1;Plecuc1;Plecucu2;Pyrsp1;Sodal1;Stael1;Stano2;Veral1;Verda1;VerdaJR2;Verdah1	False	False	88.17533634311512	0.243748269166431	Non-antimicrobial
OG0000540	Phylum-specific	Ascomycetes	Ascsa1;Botci1;Cadsp1;Chafu1;Chagl1;Chagl_1;Chalo1;Chame1;Clapu1;Colch1;Colhig2;Colto1;Cylol1;Daces1;Dacma1;DalEC12_1;Falor1;Fusco1;Fuscu1;Fuseq1;Fusfu1;Fusgr1;Fusox2;Fusoxy1;Fusoxys1;Fusre1;Fusso1;Fustr1;Fustri1;Fusve2;Fusven1;Gaegr1;Helo229;Ilyeu1;MagnaMG8;MagorGY11_1;Melbi2;Melva1;Micbo1;Mictri1;Neodi1;Neora1;Neucr2;Phimu1;Phisc1;Plecuc1;Plecucu2;Rhier1;Rhyag1;Rhyco1;Rhyse1;Sclsc1;Sorhu1;Spoth2…	False	False	45.37335339854527	0.0	Non-antimicrobial
OG0000541	Phylum-specific	Ascomycetes	Aspoch1;Asptaic1;Chalo1;Cylol1;Daces1;Dacma1;Fusco1;Fusox2;Fusoxy1;Fusoxys1;Fusre1;Fusso1;Fustr1;Lepor2;Melbi2;Melva1;Neora1;Oidma1;Pensub1;Phisc1;Plecuc1;Plecucu2;Rhier1;Stael1;TriviGv29_8_2;Zalva1	False	False	43.36513978494623	0.1995545931833708	Non-antimicrobial
OG0000542	Multi-phyla		Chafu1;Chagl1;Chagl_1;Chalo1;Cylol1;Daces1;Dacma1;Fusco1;Fuscu1;Fuseq1;Fusfu1;Fusgr1;Fusox2;Fusoxy1;Fusoxys1;Fusre1;Fusso1;Fustr1;Fustri1;Fusve2;Fusven1;Ilyeu1;Micbo1;Mictri1;Morel2;Morel_U14_1;Mycgr3;Neodi1;Neora1;Oidma1;Phimu1;Plecuc1;Plecucu2;Stael1;Triat2;Truan1;Zalva1	False	False	90.89391532756488	0.0596198170187341	Non-antimicrobial
OG0000543	Multi-phyla		Altal1;Altalt1;Altbr1;Altro1;Amamu1;Armost1;Ascsa1;Aspcam1;Aspnov1;Aspoch1;Asptaic1;Bauco1;Blugr2;BlugrR1_1;Boeex1;Cocsa1;Cocvi1;Corca1;DalEC12_1;Dipse1;Falor1;Gaegr1;Gyman1;Helo229;Hetan2;Ilyeu1;Lepmu1;Lepor2;Macph1;Macpha1;Maggr1;MagnaMG8;MagorGY11_1;Melbi2;Melva1;Micbo1;Mycfi2;Parch1;Parchr1;Perma1;Phapo1;Phimu1;Phisc1;PleosPC15_1;Pyrly1;Pyrsp1;Pyrtr1;Rhesp1;Rhyag1;Rhyco1;Rhyse1;Schco1;Stano2;…	False	False	83.68050043898155	0.7496591542982531	Antimicrobial
OG0000544	Multi-phyla		Altal1;Altalt1;Altbr1;Ascsa1;Aspnov1;Aspoch1;Boeex1;Botci1;Cadsp1;Cenge3;Chalo1;Cocsa1;Colch1;Colhig2;Colto1;Corca1;Cylol1;Daces1;Dacma1;Denna1;Dipse1;Fusco1;Fuscu1;Fuseq1;Fusfu1;Fusgr1;Fusox2;Fusoxy1;Fusoxys1;Fusre1;Fusso1;Fustr1;Fustri1;Fusve2;Fusven1;Hebcy2;Helo229;Ilyeu1;Lepmu1;Lepor2;Macph1;Macpha1;Melbi2;Morco1;Neodi1;Neora1;Parch1;Parchr1;Pensub1;Phimu1;Phisc1;Pyrly1;Sclsc1;Stely1;Thacu1;T…	False	False	65.09711527208894	0.1870034468628194	Non-antimicrobial
OG0000545	Multi-phyla		Altal1;Altalt1;Altbr1;Altro1;Ascsa1;Aspnov1;Aspoch1;Boeex1;Cadsp1;Chafu1;Chalo1;Cocvi1;Colch1;Colhig2;Colto1;Corca1;Daces1;Dacma1;Denna1;Dipse1;Fusso1;Helo229;Ilyeu1;Lepmu1;Lepor2;Macph1;Macpha1;Melva1;Morco1;Neodi1;Neora1;Olipa1;Parch1;Parchr1;Pensub1;Phapo1;Phimu1;Plecuc1;Plecucu2;Pyrly1;Pyrsp1;Pyrtr1;Pyrtt1;Stano2;Thite2;Truan1;Veral1;Verdah1;Zalva1	True	False
OG0000546	Multi-phyla		Altalt1;Altbr1;Altro1;Boeex1;Cadsp1;Chalo1;Cocsa1;Cocvi1;Colch1;Colhig2;Colto1;Copci1;Corca1;Dacma1;DalEC12_1;Denna1;Dipse1;Falor1;Fusco1;Fuscu1;Fuseq1;Fusfu1;Fusgr1;Fusox2;Fusoxy1;Fusoxys1;Fusre1;Fustr1;Fustri1;Fusve2;Fusven1;Gaegr1;Helo229;Lepmu1;Lepor2;Macph1;Macpha1;Maggr1;MagnaMG8;MagorGY11_1;Melbi2;Melva1;Micbo1;Mictri1;Neucr2;Parch1;Parchr1;Perma1;Phapo1;Phimu1;Plecucu2;Pyrsp1;Pyrtr1;Rhesp…	False	False	53.18598892803221	0.7922245566896159	Antimicrobial
OG0000547	Multi-phyla		Amamu1;Botci1;Cocsa1;Cocvi1;Copph3;Corca1;Cylol1;Daces1;Dacma1;Falor1;Fusco1;Fuscu1;Fuseq1;Fusfu1;Fusgr1;Fusox2;Fusoxy1;Fusoxys1;Fusre1;Fusso1;Fustr1;Fustri1;Fusve2;Fusven1;Gaegr1;Gyman1;Ilyeu1;Lepmu1;Maggr1;MagnaMG8;MagorGY11_1;Melbi2;Neodi1;Neora1;Neucr2;Perma1;Pismi1;Plecuc1;Plecucu2;Pyrtr1;Pyrtt1;Rhyag1;Sclsc1;Stael1;Stano2;Stely1;Thacu1	False	False	86.96734609841467	0.4200894534042902	Non-antimicrobial
OG0000548	Phylum-specific	Ascomycetes	Ascsa1;Cadsp1;Chalo1;Colhig2;Colto1;Cylol1;Daces1;Dacma1;Falor1;Fusco1;Fuscu1;Fuseq1;Fusfu1;Fusgr1;Fusox2;Fusoxy1;Fusoxys1;Fusre1;Fusso1;Fustr1;Fustri1;Fusve2;Fusven1;Gaegr1;Helo229;Ilyeu1;Lepor2;Maggr1;MagnaMG8;MagorGY11_1;Melbi2;Melva1;Mictri1;Neodi1;Neora1;Oidma1;Perma1;Phimu1;Phisc1;Plecuc1;Plecucu2;Rhesp1;Rhier1;Rhyag1;Rhyco1;Rhyse1;Stael1;Thite2;Triat2;Trire2;TriviGv29_8_2;Veral1;Verda1;Ver…	True	False
OG0000549	Multi-phyla		Aspcam1;Asptaic1;Boeex1;Chagl1;Chagl_1;Chame1;Cocsa1;Cocvi1;Colhig2;Colto1;Corca1;Daces1;Dacma1;Denna1;Falor1;Fusco1;Fuscu1;Fuseq1;Fusfu1;Fusgr1;Fusox2;Fusoxy1;Fusoxys1;Fusso1;Fustr1;Fustri1;Fusve2;Fusven1;Gaegr1;Helo229;Ilyeu1;Lepmu1;Lepor2;Macpha1;Maggr1;MagorGY11_1;Micbo1;Mictri1;Neodi1;Neora1;Olipa1;Perma1;Phapo1;Phimu1;Plecuc1;Plecucu2;Rhesp1;Rhyag1;Rhyco1;Rhyse1;Stael1;Stano2;Truan1;Veral1;…	True	False
OG0000550	Phylum-specific	Ascomycetes	Aspnov1;Cadsp1;Chafu1;Chagl_1;Chalo1;Cocsa1;Cocvi1;Corca1;Denna1;Falor1;Fusco1;Fuscu1;Fuseq1;Fusfu1;Fusgr1;Fusoxy1;Fusre1;Fustr1;Fustri1;Fusve2;Gaegr1;Lepor2;Macpha1;Maggr1;MagnaMG8;MagorGY11_1;Melva1;Micbo1;Mictri1;Neodi1;Perma1;Phapo1;Phimu1;Plecuc1;Plecucu2;Pyrly1;Rhesp1;Rhier1;TriviGv29_8_2;Truan1	False	False	75.0150401284109	0.567587113021256	Antimicrobial
OG0000551	Multi-phyla		Agabi_varbur_1;Altbr1;Amamu1;Armost1;Botbo1;Cadsp1;Colch1;Colhig2;Colto1;Copci1;Copph3;Cylol1;Daces1;Dacma1;Fusco1;Fuscu1;Fuseq1;Fusfu1;Fusox2;Fusoxys1;Fusre1;Fusso1;Fusve2;Galma1;Gyman1;Helo229;Hetan2;Ilyeu1;Lacbi2;Lepor2;Mycfi2;Neodi1;Neora1;Neucr2;Perma1;Phimu1;Phisc1;Pilcr1;Pismi1;Plecucu2;PleosPC15_1;Ramcocy1;Schco1;Sindi4;Sodal1;Spogr1;Spore1;Stael1;Thacu1;Trave1;Triat2;Trire2;TriviGv29_8_2…	True	False
OG0000552	Multi-phyla		Agabi_varbur_1;Altal1;Altalt1;Altbr1;Altro1;Armost1;Bauco1;Boeex1;Chalo1;Cocsa1;Cocvi1;Corca1;DalEC12_1;Denna1;Falor1;Galma1;Gyman1;Helo229;Lepor2;Macph1;Macpha1;Maggr1;MagnaMG8;MagorGY11_1;Melbi2;Melva1;Oidma1;Parch1;Parchr1;Phapo1;Phisc1;Pyrly1;Pyrsp1;Pyrtr1;Pyrtt1;Ramcocy1;Rhesp1;Rhyag1;Rhyco1;Rhyse1;Stael1;Stano2;Stely1;Trave1;Verda1;Verdah1;Zalva1;Zpa63;Zymtr1	False	False	79.14658278524449	0.1884466874245561	Non-antimicrobial
OG0000553	Multi-phyla		Altal1;Altalt1;Altbr1;Altro1;Aspcam1;Aspnov1;Aspoch1;Asptaic1;Boeex1;Botci1;Cadsp1;Cenge3;Chafu1;Chagl_1;Chalo1;Cocvi1;Colch1;Colhig2;Colto1;Copci1;Copph3;Dipse1;Gigmar1;Gigro1;Gyman1;Helo229;Lepmu1;Macph1;Macpha1;Melbi2;Melva1;Mictri1;Oidma1;Parch1;Parchr1;Phapo1;Phimu1;Phisc1;Pyrsp1;Pyrtr1;Pyrtt1;Ramcocy1;Rhesp1;Rhice1_1;Rhier1;Rhiir2_1;Rhyag1;Rhyco1;Rhyse1;Sclsc1;Spogr1;Stano2;Stely1;Tubae1;Tu…	False	True
OG0000554	Phylum-specific	Ascomycetes	Altalt1;Altbr1;Altro1;Ascsa1;Aspcam1;Aspnov1;Aspoch1;Asptaic1;Bauco1;Boeex1;Botci1;Cadsp1;Cenge3;Chalo1;Cocsa1;Cocvi1;Corca1;Dipse1;Helo229;Lepmu1;Macph1;Macpha1;Melbi2;Micbo1;Mictri1;Mycfi2;Parch1;Parchr1;Pensub1;Perma1;Phapo1;Phimu1;Phisc1;Plecuc1;Plecucu2;Pyrly1;Pyrsp1;Pyrtr1;Pyrtt1;Ramcocy1;Rhier1;Sclsc1;Stano2;Zalva1;Zpa63;Zymtr1	False	False	64.88968181818181	0.0933296219098749	Non-antimicrobial
OG0000555	Phylum-specific	Ascomycetes	Altro1;Botci1;Chafu1;Chagl1;Chagl_1;Chame1;Colch1;Colhig2;Colto1;Daces1;Dacma1;DalEC12_1;Falor1;Fusco1;Fuscu1;Fuseq1;Fusfu1;Fusgr1;Fusox2;Fusoxy1;Fusoxys1;Fusre1;Fusso1;Fustr1;Fustri1;Fusve2;Fusven1;Ilyeu1;Maggr1;MagnaMG8;MagorGY11_1;Micbo1;Mictri1;Neora1;Oidma1;Perma1;Phisc1;Sclsc1;Spoth2;Truan1	False	False	79.16269889224571	0.7709249165702321	Antimicrobial
OG0000556	Phylum-specific	Ascomycetes	Boeex1;Cenge3;Chafu1;Chagl1;Chagl_1;Chame1;Clapu1;Colhig2;Colto1;Daces1;Dacma1;Falor1;Fusco1;Fuscu1;Fuseq1;Fusfu1;Fusgr1;Fusox2;Fusoxy1;Fusoxys1;Fusre1;Fusso1;Fustr1;Fustri1;Fusve2;Fusven1;Ilyeu1;Macpha1;Maggr1;MagnaMG8;MagorGY11_1;Micbo1;Morco1;Mycfi2;Mycgr3;Neora1;Parch1;Parchr1;Perma1;Phapo1;Plecuc1;Plecucu2;Pyrly1;Pyrsp1;Pyrtt1;Ramcocy1;Spoth2;Trire2;TriviGv29_8_2;Truan1;Tubae1;Tubma1;Veral1;…	False	False	55.13038548752834	0.1176719241641413	Non-antimicrobial
OG0000557	Multi-phyla		Altal1;Altalt1;Altro1;Botbo1;Chalo1;Cocsa1;Cocvi1;Colto1;Copci1;Copph3;Corca1;DalEC12_1;Denna1;Gaegr1;Galma1;Hetan2;Maggr1;MagnaMG8;MagorGY11_1;Melbi2;Micbo1;Mictri1;Morco1;Oidma1;Parch1;Parchr1;Perma1;Phapo1;Phimu1;Phisc1;Pyrly1;Pyrsp1;Pyrtr1;Pyrtt1;Sebve1;Sindi4;Stano2;Stely1;Thacu1;Trave1;Truan1;Tulca1;Zalva1	False	False	78.79731822474032	0.2805769202764017	Non-antimicrobial
OG0000558	Multi-phyla		Altal1;Altalt1;Altbr1;Ascsa1;Boeex1;Botbo1;Botci1;Cadsp1;Chalo1;Colch1;Colhig2;Corca1;Denna1;Falor1;Gaegr1;Helo229;Lepor2;Macph1;Macpha1;Maggr1;MagnaMG8;MagorGY11_1;Melbi2;Melva1;Oidma1;Parch1;Parchr1;Phapo1;Phimu1;Phisc1;Plecuc1;Plecucu2;Pyrly1;Pyrsp1;Pyrtr1;Pyrtt1;Rhesp1;Rhyag1;Rhyco1;Rhyse1;Sclsc1;Stano2;Stely1;Truan1;Zalva1	False	False	85.90169476486246	0.9917027849867546	Antimicrobial
OG0000559	Phylum-specific	Ascomycetes	Ascsa1;Aspoch1;Asptaic1;Bauco1;Botci1;Cadsp1;Cenge3;Chafu1;Chalo1;Chame1;Clapu1;Colch1;Colhig2;Colto1;Cylol1;Daces1;Dacma1;Falor1;Gaegr1;Helo229;Ilyeu1;Lepor2;Maggr1;MagnaMG8;MagorGY11_1;Melbi2;Melva1;Morco1;Neora1;Neucr2;Phimu1;Phisc1;Plecuc1;Plecucu2;Ramcocy1;Rhesp1;Rhier1;Rhyag1;Rhyco1;Rhyse1;Sclsc1;Sodal1;Sorhu1;Stael1;Thite2;Triat2;Trire2;TriviGv29_8_2;Veral1;Verda1;VerdaJR2;Verdah1;Zalva1	False	False	76.6017745302714	0.9396875789709904	Antimicrobial
OG0000560	Multi-phyla		Cadsp1;Cenge3;Chalo1;Colhig2;Colto1;Falor1;Fusso1;Gaegr1;Galma1;Hebcy2;Helo229;Lacbi2;Lepor2;Melbi2;Melva1;Morco1;Oidma1;Perma1;Phimu1;Phisc1;Rhesp1;Rhier1;Rhyag1;Rhyco1;Rhyse1;Tubae1;Tubma1;Zalva1	False	False	49.79213800904977	0.6388342250881782	Antimicrobial
OG0000561	Multi-phyla		Agabi_varbur_1;Armost1;Aspnov1;Boeex1;Botci1;Cadsp1;Colto1;Corca1;Dacma1;DalEC12_1;Falor1;Fusco1;Fuseq1;Fusfu1;Fusox2;Fusoxy1;Fusoxys1;Fusre1;Fusso1;Fusve2;Galma1;Gyman1;Helo229;Ilyeu1;Lepor2;Macph1;Macpha1;Maggr1;MagnaMG8;MagorGY11_1;Melbi2;Mictri1;Neodi1;Neora1;Oidma1;Olipa1;Parch1;Parchr1;Pensub1;Perma1;Phimu1;Plecuc1;Plecucu2;Pyrly1;Pyrsp1;Rhesp1;Stael1;Thacu1;Trave1;Truan1;Veral1;Verda1;Verd…	True	False
OG0000562	Multi-phyla		Altal1;Altalt1;Cenge3;Cylol1;Daces1;Dacma1;Fusco1;Fuseq1;Fusgr1;Fusoxy1;Fusso1;Fustr1;Fustri1;Fusven1;Gigmar1;Gigro1;Lepmu1;Macph1;Morco1;Mycgr3;Neora1;Olipa1;Parch1;Parchr1;Pensub1;Perma1;Plecuc1;Plecucu2;Pyrsp1;Stael1;Veral1;Verda1;VerdaJR2;Verdah1;Zymtr1	False	False	61.86592823712948	0.9107235010917212	Antimicrobial
OG0000563	Phylum-specific	Ascomycetes	Altal1;Altalt1;Altbr1;Altro1;Cadsp1;Cenge3;Chagl1;Cocvi1;Corca1;Cylol1;Daces1;Dacma1;Denna1;Fuseq1;Fusfu1;Fusoxy1;Fusoxys1;Fustr1;Helo229;Ilyeu1;Lepor2;Melva1;Neora1;Oidma1;Parchr1;Perma1;Phapo1;Phimu1;Phisc1;Pyrly1;Pyrsp1;Pyrtr1;Pyrtt1;Ramcocy1;Rhesp1;Stael1;Stano2;Stely1;Zalva1	False	False	80.31448902346708	0.9320690474799964	Antimicrobial
OG0000564	Phylum-specific	Ascomycetes	Altro1;Aspcam1;Asptaic1;Cadsp1;Cenge3;Colch1;Colhig2;Colto1;Daces1;Dacma1;Fusco1;Fuscu1;Fusfu1;Fusgr1;Fusox2;Fusoxy1;Fusoxys1;Fusre1;Fusso1;Fustri1;Fusve2;Fusven1;Ilyeu1;Lepor2;Macpha1;Melbi2;Mycgr3;Neodi1;Neora1;Neucr2;Oidma1;Pensub1;Phapo1;Phimu1;Phisc1;Truan1;Veral1;Verda1;VerdaJR2;Verdah1;Zymtr1	False	False	60.59237753102547	0.2586823069760516	Non-antimicrobial
OG0000565	Multi-phyla		Amamu1;Armost1;Cadsp1;Cenge3;Chalo1;Cylol1;Daces1;Dacma1;Fusco1;Fusox2;Fusoxy1;Fusoxys1;Fusre1;Fusso1;Fustr1;Fustri1;Galma1;Gyman1;Ilyeu1;Lacbi2;Melva1;Neora1;Oidma1;Paxin1;Phisc1;Pilcr1;Rhier1;Schco1;Sorhu1;Tubae1;Tubma1	False	True
OG0000566	Phylum-specific	Ascomycetes	Ascsa1;Cadsp1;Chafu1;Chalo1;Corca1;Cylol1;Daces1;Dacma1;Denna1;Falor1;Fusco1;Fuscu1;Fuseq1;Fusfu1;Fusgr1;Fusox2;Fusoxy1;Fusoxys1;Fusre1;Fusso1;Fustr1;Fustri1;Fusve2;Fusven1;Gaegr1;Helo229;Melbi2;Melva1;Micbo1;Mictri1;Neodi1;Neucr2;Perma1;Phimu1;Phisc1;Plecucu2;Rhesp1;Rhier1;Sclsc1;Stael1;Triat2;TriviGv29_8_2;Truan1;Zalva1	False	False	68.86364238410597	0.9542535638294996	Antimicrobial
OG0000567	Multi-phyla		Ascsa1;Cadsp1;Cenge3;Chalo1;Colhig2;Fusco1;Fuscu1;Fuseq1;Fusfu1;Fusgr1;Fusox2;Fusoxy1;Fusoxys1;Fusre1;Fusso1;Fustr1;Fustri1;Fusve2;Fusven1;Lepor2;Melbi2;Melva1;Oidma1;Parch1;Parchr1;Phimu1;Phisc1;Pilcr1;Plecuc1;Plecucu2;Pyrly1;Rhier1;TriviGv29_8_2;Truan1;Zalva1	False	False	77.3031982475356	0.3653285501950052	Non-antimicrobial
OG0000568	Class-specific	Sordariomycetes	Colhig2;Colto1;Cylol1;Daces1;Dacma1;Fusco1;Fuscu1;Fuseq1;Fusfu1;Fusgr1;Fusox2;Fusoxy1;Fusoxys1;Fusre1;Fusso1;Fustr1;Fustri1;Fusve2;Fusven1;Ilyeu1;Mictri1;Neora1;Plecuc1;Sodal1;Stael1;Truan1;Veral1;Verda1;VerdaJR2;Verdah1	False	False	56.769623655913975	0.0564352377214274	Non-antimicrobial
OG0000569	Multi-phyla		Agabi_varbur_1;Altalt1;Altro1;Armost1;Ascsa1;Chafu1;Chalo1;Chame1;Clapu1;Cocsa1;Cocvi1;Colch1;Colhig2;Colto1;Daces1;Dacma1;Falor1;Fusox2;Gaegr1;Galma1;Gigmar1;Gigro1;Gyman1;Ilyeu1;Lepor2;Melva1;Neora1;Neucr2;Oidma1;Olipa1;Pensub1;Pyrtr1;Pyrtt1;Rhesp1;Rhyag1;Rhyco1;Rhyse1;Schco1;Sorhu1;Spoth2;Stael1;Stely1;Thacu1;Triat2;Trire2;TriviGv29_8_2;Truan1	True	False
OG0000570	Multi-phyla		Altal1;Altalt1;Altbr1;Altro1;Ascsa1;Aspcam1;Aspnov1;Asptaic1;Boeex1;Botbo1;Botci1;Cenge3;Chalo1;Cocsa1;Cocvi1;Colhig2;Colto1;Dacma1;Denna1;Dipse1;Ilyeu1;Lepmu1;Lepor2;Macph1;Macpha1;Melbi2;Melva1;Morco1;Neora1;Parch1;Parchr1;Pensub1;Perma1;Phapo1;Plecuc1;Plecucu2;Pyrly1;Pyrsp1;Pyrtr1;Pyrtt1;Sclsc1;Sorhu1;Stano2;Stely1;Thacu1;Truan1;Tulca1;Veral1;Verda1;VerdaJR2;Verdah1;Zalva1	True	False
OG0000571	Phylum-specific	Ascomycetes	Altal1;Altbr1;Altro1;Ascsa1;Bauco1;Boeex1;Botci1;Cenge3;Chalo1;Cocsa1;Cocvi1;Corca1;Denna1;Helo229;Macph1;Macpha1;Melva1;Mycfi2;Mycgr3;Parch1;Parchr1;Pensub1;Phapo1;Phisc1;Pyrly1;Pyrsp1;Pyrtr1;Pyrtt1;Ramcocy1;Rhesp1;Sclsc1;Stano2;Stely1;Trire2;Zalva1;Zymtr1	False	False	29.60622871046229	0.9789683831422475	Antimicrobial
OG0000572	Multi-phyla		Altal1;Altalt1;Altro1;Aspnov1;Boeex1;Botci1;Colhig2;Corca1;Cylol1;Daces1;Dacma1;Denna1;Dipse1;Fusco1;Fuseq1;Fusfu1;Fusox2;Fusoxy1;Fusoxys1;Fusso1;Fusve2;Fusven1;Ilyeu1;Lepor2;Macph1;Macpha1;Morel_U14_1;Neora1;Parch1;Parchr1;Pensub1;Phimu1;Plecuc1;Plecucu2;Pyrly1;Pyrsp1;Ramcocy1;Stely1;Truan1	False	False	84.1041446842526	0.919111467394456	Antimicrobial
OG0000573	Phylum-specific	Ascomycetes	Altal1;Altalt1;Altbr1;Altro1;Boeex1;Botci1;Cocsa1;Cocvi1;Fuscu1;Fuseq1;Fustr1;Fusven1;Micbo1;Mictri1;Mycgr3;Parch1;Parchr1;Ramcocy1;Rhesp1;Sclsc1;Stael1;Stely1;Zymtr1	False	False	54.7052962962963	0.7341724142603192	Antimicrobial
OG0000574	Multi-phyla		Armost1;Ascsa1;Aspcam1;Aspnov1;Aspoch1;Asptaic1;Cadsp1;Cenge3;Chafu1;Chagl1;Chagl_1;Chalo1;Chame1;Corca1;Dacma1;Denna1;Dipse1;Fusre1;Fusso1;Gyman1;Helo229;Lepor2;Macph1;Macpha1;Melbi2;Melva1;Micbo1;Mictri1;Mycfi2;Mycgr3;Neora1;Phimu1;Phisc1;Plecucu2;Pyrly1;Ramcocy1;Rhesp1;Rhier1;Rhyag1;Rhyco1;Rhyse1;Spoth2;Thite2;Zalva1;Zpa63;Zymtr1	False	False	72.0361887477314	0.7379254820222179	Antimicrobial
OG0000575	Phylum-specific	Ascomycetes	Ascsa1;Blugr2;BlugrR1_1;Cadsp1;Chafu1;Chagl1;Chame1;Colhig2;Colto1;Cylol1;Daces1;Dacma1;DalEC12_1;Falor1;Fusco1;Fuscu1;Fuseq1;Fusfu1;Fusgr1;Fusoxy1;Fusoxys1;Fusre1;Fusso1;Fustr1;Fustri1;Fusve2;Fusven1;Gaegr1;Helo229;Ilyeu1;Maggr1;MagnaMG8;MagorGY11_1;Micbo1;Neodi1;Neora1;Neucr2;Oidma1;Phisc1;Plecuc1;Plecucu2;Rhier1;Rhyag1;Rhyco1;Rhyse1;Sclsc1;Sorhu1;Spoth2;Stael1;Thite2;Triat2;Trire2;TriviGv29_8_…	False	False	63.87069498069498	0.0028126811960703	Non-antimicrobial
OG0000576	Phylum-specific	Ascomycetes	Cylol1;Daces1;Dacma1;Denna1;Fusco1;Fuscu1;Fuseq1;Fusfu1;Fusgr1;Fusox2;Fusoxy1;Fusoxys1;Fusre1;Fusso1;Fustr1;Fustri1;Fusve2;Fusven1;Helo229;Ilyeu1;Lepor2;Neodi1;Neora1;Pyrly1;Rhesp1;Rhyse1;Zalva1	False	False	47.63302263969172	0.9995756518809488	Antimicrobial
OG0000577	Multi-phyla		Agabi_varbur_1;Amamu1;Armost1;Copci1;Copph3;Fusco1;Fusox2;Fusoxys1;Fusve2;Gyman1;Hebcy2;Hetan2;Lacbi2;Morco1;Olipa1;PleosPC15_1;Sebve1;Sindi4;Trave1	False	False	71.577140311804	0.9988385766976372	Antimicrobial
OG0000578	Phylum-specific	Ascomycetes	Altal1;Altalt1;Altro1;Boeex1;Cadsp1;Clapu1;Cocsa1;Cocvi1;Colch1;Colhig2;Colto1;Corca1;Cylol1;Daces1;Dacma1;Falor1;Fusco1;Fuscu1;Fuseq1;Fusfu1;Fusgr1;Fusox2;Fusoxy1;Fusoxys1;Fusre1;Fustr1;Fustri1;Fusve2;Fusven1;Gaegr1;Helo229;Ilyeu1;Lepmu1;Lepor2;Maggr1;MagnaMG8;MagorGY11_1;Mictri1;Mycgr3;Neodi1;Neora1;Parch1;Perma1;Phimu1;Plecucu2;Pyrly1;Pyrsp1;Pyrtr1;Pyrtt1;Rhesp1;Stano2;Stely1;Veral1;Verda1;Ver…	False	False	84.62991421111525	0.7864171953137938	Antimicrobial
OG0000579	Phylum-specific	Ascomycetes	Altal1;Altalt1;Altbr1;Altro1;Aspnov1;Cadsp1;Chalo1;Cocsa1;Cocvi1;Corca1;Denna1;Helo229;Lepor2;Oidma1;Parch1;Parchr1;Pensub1;Perma1;Phapo1;Phimu1;Phisc1;Pyrly1;Pyrsp1;Pyrtr1;Pyrtt1;Rhesp1;Rhyag1;Rhyco1;Rhyse1;Stely1;Triat2;Trire2;TriviGv29_8_2	False	False	81.95716646989375	0.5898937113828675	Antimicrobial
OG0000580	Multi-phyla		Altal1;Altro1;Cadsp1;Colto1;Corca1;Cylol1;Daces1;Dacma1;Denna1;Dipse1;Fusco1;Fuscu1;Fuseq1;Fusfu1;Fusgr1;Fusox2;Fusoxy1;Fusoxys1;Fusre1;Fusso1;Fustr1;Fustri1;Fusve2;Fusven1;Hebcy2;Ilyeu1;Parch1;Parchr1;Phapo1;Phimu1;Pyrly1;Trave1;TriviGv29_8_2;Tubae1;Tubma1	False	False	68.95212157330155	0.8237304563272962	Antimicrobial
OG0000581	Multi-phyla		Amamu1;Armost1;Aspoch1;Boeex1;Botbo1;Clapu1;Colch1;Colhig2;Copph3;DalEC12_1;Galma1;Gyman1;Hebcy2;Helo229;Hetan2;Lepmu1;Lepor2;Micbo1;Olipa1;Parch1;Paxin1;Phimu1;Phisc1;Pilcr1;Pismi1;Plecuc1;Plecucu2;PleosPC15_1;Ramcocy1;Rhier1;Schco1;Sebve1;Sindi4;Sodal1;Spore1;Stano2;Thacu1;Tilin1;Trave1;Truan1;U_tricho_v1;Veral1;Verda1;VerdaJR2;Verdah1	False	False	80.04157098984172	0.9641052477615512	Antimicrobial
OG0000582	Phylum-specific	Ascomycetes	Ascsa1;Botci1;Chafu1;Chagl1;Chagl_1;Chame1;Clapu1;Cylol1;Daces1;Dacma1;DalEC12_1;Falor1;Fusco1;Fuscu1;Fuseq1;Fusfu1;Fusgr1;Fusox2;Fusoxy1;Fusoxys1;Fusre1;Fusso1;Fustr1;Fustri1;Fusve2;Fusven1;Gaegr1;Ilyeu1;Maggr1;MagnaMG8;MagorGY11_1;Melbi2;Micbo1;Mictri1;Neodi1;Neora1;Neucr2;Oidma1;Phisc1;Plecuc1;Plecucu2;Sodal1;Sorhu1;Stael1;Thite2;Triat2;Trire2;TriviGv29_8_2;Truan1;Veral1;Verda1;VerdaJR2;Verdah1	False	False	72.12878276062901	0.9954509176729796	Antimicrobial
OG0000583	Phylum-specific	Ascomycetes	Ascsa1;Cadsp1;Cenge3;Chagl1;Chagl_1;Chalo1;Chame1;Cylol1;Dacma1;DalEC12_1;Denna1;Fusfu1;Fusoxys1;Fusre1;Fustri1;Fusve2;Helo229;Lepor2;Macpha1;Melbi2;Melva1;Morco1;Neucr2;Oidma1;Phimu1;Phisc1;Rhesp1;Rhier1;Sorhu1;Stael1;Truan1;Tubae1;Tubma1;Zalva1	False	True
OG0000584	Phylum-specific	Ascomycetes	Aspcam1;Aspnov1;Aspoch1;Asptaic1;Bauco1;Cenge3;Chalo1;Cocsa1;Cocvi1;Corca1;Denna1;Dipse1;Helo229;Lepor2;Macph1;Macpha1;Melva1;Mycfi2;Mycgr3;Parch1;Parchr1;Perma1;Phapo1;Phimu1;Pyrly1;Pyrsp1;Ramcocy1;Rhesp1;Rhyag1;Rhyco1;Rhyse1;Zalva1;Zpa63;Zymtr1	False	False	56.04326984126983	0.9999874194279178	Antimicrobial
OG0000585	Phylum-specific	Ascomycetes	Altal1;Altalt1;Altro1;Ascsa1;Aspcam1;Asptaic1;Blugr2;BlugrR1_1;Boeex1;Botci1;Chafu1;Chagl1;Chagl_1;Chalo1;Chame1;Cocsa1;Cocvi1;Colch1;Colhig2;Colto1;Corca1;Cylol1;DalEC12_1;Denna1;Dipse1;Helo229;Macph1;Macpha1;Maggr1;MagorGY11_1;Melbi2;Micbo1;Mictri1;Morco1;Neodi1;Neucr2;Parch1;Parchr1;Pensub1;Phapo1;Phisc1;Pyrly1;Pyrsp1;Pyrtr1;Pyrtt1;Rhier1;Sorhu1;Spoth2;Stael1;Tubae1;Tubma1;Zalva1	True	False
OG0000586	Multi-phyla		Armost1;Aspcam1;Aspnov1;Aspoch1;Asptaic1;Cadsp1;Cenge3;Chafu1;Chagl1;Chame1;Colch1;Colto1;Copci1;Copph3;DalEC12_1;Denna1;Dipse1;Galma1;Gyman1;Helo229;Lepor2;Macph1;Macpha1;Melbi2;Melva1;Mycfi2;Neucr2;Oidma1;Perma1;Phimu1;Phisc1;PleosPC15_1;Pyrly1;Rhesp1;Rhier1;Rhyag1;Rhyco1;Rhyse1;Sclsc1;Sebve1;Sorhu1;Spoth2;Thacu1;Trave1;Truan1;Veral1;Verda1;VerdaJR2;Verdah1;Zalva1	True	False
OG0000587	Phylum-specific	Ascomycetes	Ascsa1;Cadsp1;Chafu1;Chagl1;Chagl_1;Chalo1;Cocvi1;Colch1;Colhig2;Colto1;Cylol1;Daces1;Dacma1;DalEC12_1;Falor1;Fusco1;Fuscu1;Fuseq1;Fusfu1;Fusox2;Fusoxy1;Fusoxys1;Fusre1;Fusso1;Fustr1;Fustri1;Fusve2;Fusven1;Gaegr1;Ilyeu1;Lepor2;Maggr1;MagnaMG8;MagorGY11_1;Melbi2;Melva1;Mictri1;Neora1;Neucr2;Phimu1;Phisc1;Plecuc1;Plecucu2;Rhesp1;Rhier1;Sodal1;Sorhu1;Spoth2;Thite2;Triat2;Trire2;Truan1;Verda1;VerdaJR…	False	True
OG0000588	Multi-phyla		Ascsa1;Aspnov1;Aspoch1;Blugr2;BlugrR1_1;Botbo1;Cadsp1;Chalo1;Chame1;Cylol1;Daces1;Dacma1;Dipse1;Fusco1;Fuseq1;Fusfu1;Fusox2;Fusoxy1;Fusoxys1;Fusre1;Fusso1;Fustr1;Fusve2;Gyman1;Hetan2;Ilyeu1;Lepor2;Macph1;Melbi2;Melva1;Neodi1;Neora1;Neucr2;Oidma1;Pensub1;Phapo1;Phimu1;Rhesp1;Rhier1;Rhyag1;Rhyco1;Rhyse1;Sclsc1;Sorhu1;Stael1;Trave1;Truan1;Zalva1;Zpa63;Zymtr1	False	False	77.41044303797469	0.9339408983011368	Antimicrobial
OG0000589	Phylum-specific	Ascomycetes	Boeex1;Chagl1;Chalo1;Colch1;Colhig2;Colto1;Corca1;Cylol1;Dacma1;DalEC12_1;Denna1;Falor1;Fusco1;Fuscu1;Fuseq1;Fusfu1;Fusgr1;Fusox2;Fusoxy1;Fusoxys1;Fusre1;Fusso1;Fustr1;Fustri1;Fusve2;Fusven1;Gaegr1;Ilyeu1;Maggr1;MagnaMG8;MagorGY11_1;Melbi2;Mictri1;Neodi1;Neora1;Parch1;Parchr1;Plecuc1;Plecucu2;Pyrly1;Pyrsp1;Stael1;Veral1;Verda1;VerdaJR2;Verdah1;Zalva1	False	False	81.9543469656992	0.9916421002579798	Antimicrobial
OG0000590	Multi-phyla		Botci1;Cadsp1;Cenge3;Clapu1;Daces1;Dacma1;Dipse1;Fusco1;Fuseq1;Fusgr1;Fustr1;Fusven1;Geopyr1;Gigmar1;Gigro1;Lepmu1;Lepor2;Lobtra1;Macpha1;Maggr1;MagnaMG8;MagorGY11_1;Micbo1;Mictri1;Morco1;Morel2;Morel_U14_1;Parch1;Parchr1;Phisc1;Pyrsp1;Rhesp1;Rhicl1;Rhidi1;Rhiir2_1;Schco1;Sodal1;Spogr1;Spore1;Stael1;Trire2;U_tricho_v1;Ustbr1;Usthor1;Ustma2_2;Veral1;Verda1;VerdaJR2;Verdah1;Zalva1;Zpa63;Zymtr1	False	True
OG0000591	Multi-phyla		Agabi_varbur_1;Armost1;Botbo1;Cadsp1;Chagl1;Chagl_1;Copci1;Copph3;Cylol1;Daces1;Dacma1;Denna1;Fusco1;Fusox2;Fusoxy1;Fusoxys1;Fusre1;Galma1;Gyman1;Hebcy2;Helo229;Ilyeu1;Lepor2;Morco1;Neora1;Olipa1;Phimu1;Pilcr1;PleosPC15_1;Rhesp1;Schco1;Sebve1;Sindi4;Thacu1;Trave1;Tulca1	True	False
OG0000592	Multi-phyla		Altal1;Altalt1;Altbr1;Altro1;Boeex1;Chafu1;Chagl1;Chagl_1;Chame1;Cocsa1;Cocvi1;Colch1;Colto1;Copph3;Corca1;Daces1;Dacma1;DalEC12_1;Denna1;Falor1;Fusfu1;Fusoxy1;Fusre1;Fusve2;Gaegr1;Maggr1;MagnaMG8;MagorGY11_1;Micbo1;Mictri1;Morco1;Olipa1;Parch1;Parchr1;Perma1;Phapo1;Phimu1;Plecuc1;Plecucu2;Pyrly1;Pyrsp1;Pyrtr1;Pyrtt1;Rhesp1;Rhyag1;Rhyco1;Rhyse1;Sodal1;Stael1;Stano2;Stely1;Truan1;Tubma1;Veral1;Ver…	False	False	83.10041380556558	0.9998225900743916	Antimicrobial
OG0000593	Multi-phyla		Altal1;Altalt1;Altbr1;Altro1;Boeex1;Chagl1;Chagl_1;Chame1;Cocsa1;Cocvi1;Colch1;Colhig2;Colto1;Cylol1;Daces1;Dacma1;Denna1;Falor1;Fusco1;Fuscu1;Fuseq1;Fusgr1;Fusox2;Fusoxy1;Fusoxys1;Fusre1;Fustr1;Fustri1;Fusve2;Fusven1;Gaegr1;Hetan2;Ilyeu1;Lepmu1;Macph1;Maggr1;MagnaMG8;MagorGY11_1;Micbo1;Mictri1;Neodi1;Neora1;Parch1;Parchr1;Phapo1;Pyrly1;Pyrsp1;Stael1;Verda1;VerdaJR2;Verdah1;Zpa63;Zymtr1	False	False	86.65675972675973	0.0099660751095808	Non-antimicrobial
OG0000594	Phylum-specific	Ascomycetes	Ascsa1;Boeex1;Cadsp1;Cylol1;Daces1;Dacma1;Denna1;Falor1;Fusco1;Fuscu1;Fuseq1;Fusfu1;Fusgr1;Fusox2;Fusoxy1;Fusoxys1;Fusre1;Fusso1;Fustr1;Fustri1;Fusve2;Fusven1;Helo229;Ilyeu1;Lepor2;Melbi2;Neodi1;Neora1;Parchr1;Phapo1;Phimu1;Plecuc1;Plecucu2;Pyrly1;Pyrsp1;Rhesp1;Rhier1;Stael1;Veral1;Verda1;VerdaJR2;Verdah1;Zalva1	False	False	75.16008701705535	0.2473071494824231	Non-antimicrobial
OG0000595	Phylum-specific	Ascomycetes	Ascsa1;Bauco1;Botci1;Cadsp1;Chalo1;Colch1;Colhig2;Colto1;DalEC12_1;Falor1;Gaegr1;Lepor2;Maggr1;MagnaMG8;MagorGY11_1;Melbi2;Melva1;Micbo1;Mictri1;Mycfi2;Neucr2;Phimu1;Phisc1;Plecuc1;Plecucu2;Ramcocy1;Rhesp1;Rhier1;Sodal1;Sorhu1;Stael1;Triat2;Trire2;TriviGv29_8_2;Truan1;Veral1;Verda1;VerdaJR2;Verdah1;Zalva1	False	False	67.86075268817204	0.0091225127090325	Non-antimicrobial
OG0000596	Phylum-specific	Ascomycetes	Ascsa1;Chafu1;Chame1;Colch1;Colhig2;Colto1;Cylol1;Daces1;Dacma1;DalEC12_1;Fusco1;Fuscu1;Fuseq1;Fusfu1;Fusgr1;Fusox2;Fusoxy1;Fusoxys1;Fusre1;Fusso1;Fustr1;Fustri1;Fusve2;Fusven1;Ilyeu1;Maggr1;MagnaMG8;MagorGY11_1;Micbo1;Mictri1;Neodi1;Neora1;Neucr2;Plecuc1;Plecucu2;Sodal1;Sorhu1;Spoth2;Thite2;Triat2;Trire2;TriviGv29_8_2;Truan1;Tubae1;Veral1;Verda1;VerdaJR2;Verdah1	False	True
OG0000597	Multi-phyla		Botci1;Cadsp1;Chalo1;DalEC12_1;Dipse1;Gyman1;Helo229;Lepor2;Macph1;Macpha1;Melbi2;Melva1;Neucr2;Phimu1;Phisc1;Rhesp1;Rhier1;Rhyag1;Rhyco1;Rhyse1;Schco1;Sclsc1;Sorhu1;Thacu1;Truan1;Zalva1	False	False	78.95512096774193	0.825371474308526	Antimicrobial
OG0000598	Phylum-specific	Ascomycetes	Clapu1;Cocsa1;Cocvi1;Colch1;Cylol1;Daces1;Dacma1;Denna1;Falor1;Fusco1;Fuscu1;Fuseq1;Fusfu1;Fusgr1;Fusox2;Fusoxy1;Fusoxys1;Fusre1;Fusso1;Fustr1;Fustri1;Fusve2;Fusven1;Gaegr1;Ilyeu1;Lepor2;Micbo1;Neodi1;Neora1;Phimu1;Plecuc1;Plecucu2;Pyrtt1;Rhyag1;Rhyco1;Rhyse1;Stael1;Stano2;Triat2;Trire2;TriviGv29_8_2;VerdaJR2;Verdah1	False	False	28.683887850467293	0.9844090462668672	Antimicrobial
OG0000599	Multi-phyla		Agabi_varbur_1;Armost1;Ascsa1;Aspcam1;Aspnov1;Asptaic1;Cadsp1;Chafu1;Chagl1;Chagl_1;Chalo1;Chame1;Colch1;Colhig2;Colto1;Corca1;Cylol1;DalEC12_1;Denna1;Dipse1;Fusco1;Fuseq1;Fusox2;Fusso1;Fustr1;Fusve2;Fusven1;Hetan2;Lepmu1;Macph1;Macpha1;Maggr1;MagnaMG8;MagorGY11_1;Melbi2;Melva1;Mycfi2;Neodi1;Parch1;Pensub1;Perma1;Phapo1;Phisc1;PleosPC15_1;Pyrly1;Pyrsp1;Rhesp1;Rhier1;Schco1;Sorhu1;Spoth2;Thite2;Tr…	True	False
OG0000600	Multi-phyla		Altal1;Altalt1;Altbr1;Altro1;Boeex1;Chagl1;Chagl_1;Chame1;Cocsa1;Cocvi1;Colch1;Colhig2;Colto1;Corca1;Cylol1;DalEC12_1;Denna1;Falor1;Fusco1;Fuscu1;Fuseq1;Fusfu1;Fusgr1;Fusox2;Fusoxy1;Fusoxys1;Fusre1;Fusso1;Fustr1;Fustri1;Fusve2;Fusven1;Gaegr1;Ilyeu1;Lepmu1;Maggr1;MagnaMG8;Micbo1;Mictri1;Mycgr3;Neodi1;Neora1;Olipa1;Parch1;Perma1;Phapo1;Pyrly1;Pyrsp1;Pyrtt1;Stael1;Zpa63;Zymtr1	False	False	88.4574204355109	0.167717002904699	Non-antimicrobial
OG0000601	Multi-phyla		Altal1;Amamu1;Cadsp1;Chalo1;Cocsa1;Cocvi1;Gyman1;Hebcy2;Helo229;Lacbi2;Lepor2;Melbi2;Mycfi2;Phimu1;Pilcr1;Plecuc1;Plecucu2;PleosPC15_1;Rhesp1;Rhyag1;Rhyco1;Rhyse1;Stely1;Veral1;Verda1;VerdaJR2;Verdah1;Zalva1	False	False	54.4013829787234	0.1902766439412443	Non-antimicrobial
OG0000602	Phylum-specific	Ascomycetes	Altal1;Altalt1;Altbr1;Cadsp1;Colch1;Colhig2;Colto1;Corca1;Helo229;Lepmu1;Lepor2;Macph1;Neora1;Plecuc1;Pyrly1;Pyrtr1;Pyrtt1;Rhesp1;Rhyag1;Rhyco1;Rhyse1	False	False	50.26438271604938	0.0990683554423676	Non-antimicrobial
OG0000603	Multi-phyla		Armost1;Boeex1;Chafu1;Colch1;Colhig2;Colto1;Corca1;Cylol1;Dacma1;Falor1;Fusco1;Fuscu1;Fuseq1;Fusfu1;Fusgr1;Fusox2;Fusoxy1;Fusoxys1;Fusre1;Fusso1;Fustr1;Fustri1;Fusve2;Fusven1;Gaegr1;Maggr1;MagnaMG8;MagorGY11_1;Micbo1;Mycfi2;Oidma1;Olipa1;Parch1;Parchr1;Perma1;Phapo1;Phisc1;Plecuc1;Plecucu2;Pyrly1;Stael1;Stano2;Trire2;TriviGv29_8_2;Veral1;Verda1;Verdah1	False	False	93.03200457815564	0.9431002781728944	Antimicrobial
OG0000604	Multi-phyla		Ascsa1;Botci1;Cadsp1;Chafu1;Chagl1;Chagl_1;Chalo1;Chame1;Colhig2;Colto1;Corca1;Cylol1;DalEC12_1;Dipse1;Falor1;Gaegr1;Galma1;Gyman1;Helo229;Hetan2;Ilyeu1;Lepor2;Macph1;Macpha1;Maggr1;MagnaMG8;MagorGY11_1;Melbi2;Melva1;Micbo1;Morco1;Neodi1;Neora1;Phimu1;Phisc1;Plecuc1;Plecucu2;Rhesp1;Rhier1;Schco1;Spoth2;Thite2;Trave1;Triat2;TriviGv29_8_2;Truan1;Veral1;Verda1;VerdaJR2;Verdah1;Zalva1	False	False	71.78836225596528	0.9960346836975568	Antimicrobial
OG0000605	Phylum-specific	Ascomycetes	Blugr2;BlugrR1_1;Cadsp1;Chafu1;Chagl1;Chame1;Colch1;Colhig2;Colto1;Cylol1;Daces1;Dacma1;DalEC12_1;Falor1;Fusco1;Fuscu1;Fuseq1;Fusfu1;Fusgr1;Fusox2;Fusoxy1;Fusoxys1;Fusre1;Fusso1;Fustr1;Fustri1;Fusve2;Fusven1;Gaegr1;Helo229;Ilyeu1;Maggr1;MagorGY11_1;Micbo1;Mictri1;Neodi1;Neora1;Neucr2;Oidma1;Phimu1;Phisc1;Plecuc1;Rhesp1;Rhyag1;Rhyse1;Sodal1;Sorhu1;Spoth2;Stael1;Thite2;Triat2;Trire2;Truan1;VerdaJR2…	False	False	75.27635135135135	0.1594705122951396	Non-antimicrobial
OG0000606	Multi-phyla		Agabi_varbur_1;Amamu1;Armost1;Botbo1;Copci1;Copph3;Galma1;Geopyr1;Gigmar1;Gigro1;Gyman1;Hebcy2;Hetan2;Lacbi2;Lobtra1;Morel2;Morel_U14_1;Olipa1;Paxin1;Pilcr1;Pismi1;Rhice1_1;Rhicl1;Rhidi1;Rhiir2_1;Schco1;Sclci1;Sebve1;Sindi4;Spogr1;Spore1;Thacu1;Tilin1;Trave1;Tulca1;U_tricho_v1;Ustbr1;Usthor1;Ustma2_2	False	False	83.54047708138447	0.8214616237109243	Antimicrobial
OG0000607	Phylum-specific	Ascomycetes	Altro1;Aspcam1;Chagl1;Chagl_1;Chame1;Cocsa1;Cocvi1;Colhig2;Corca1;Cylol1;Daces1;Dacma1;Falor1;Fusco1;Fuscu1;Fuseq1;Fusfu1;Fusgr1;Fusox2;Fusoxy1;Fusoxys1;Fusre1;Fusso1;Fustr1;Fustri1;Fusve2;Fusven1;Ilyeu1;Neodi1;Neora1;Pensub1;Perma1;Plecucu2;Pyrtt1;Rhyag1;Rhyco1;Rhyse1;Stael1;Stano2;TriviGv29_8_2;Veral1;Verda1;VerdaJR2;Verdah1	False	False	78.01589738175676	0.8693124102259914	Antimicrobial
OG0000608	Multi-phyla		Clapu1;Gigmar1;Gigro1;Oidma1;Rhice1_1;Rhicl1;Rhidi1;Rhiir2_1	False	False	72.28423162583519	0.8003572288897591	Antimicrobial
OG0000609	Phylum-specific	Ascomycetes	Altal1;Altalt1;Altbr1;Altro1;Bauco1;Boeex1;Botci1;Cadsp1;Colto1;Dipse1;Helo229;Lepor2;Mycfi2;Mycgr3;Parch1;Parchr1;Phapo1;Phimu1;Phisc1;Pyrly1;Pyrtr1;Ramcocy1;Rhesp1;Rhyag1;Rhyco1;Rhyse1;Sclsc1;Stano2;Stely1;Truan1;Veral1;Verda1;Zalva1;Zpa63;Zymtr1	False	False	91.31359135913593	0.3596094772115943	Non-antimicrobial
OG0000610	Phylum-specific	Ascomycetes	Altalt1;Altro1;Aspcam1;Asptaic1;Cadsp1;Cenge3;Chagl1;Cocvi1;Cylol1;Dacma1;Fusco1;Fusfu1;Fusox2;Fusoxy1;Fusoxys1;Fusre1;Fusso1;Fusve2;Helo229;Ilyeu1;Lepor2;Melbi2;Micbo1;Mycgr3;Neora1;Oidma1;Parch1;Parchr1;Perma1;Phapo1;Phimu1;Phisc1;Ramcocy1;Rhyse1;Stael1;Truan1;Veral1;Verda1;Verdah1;Zalva1;Zymtr1	False	False	74.74435510887773	0.6519419821146716	Antimicrobial
OG0000611	Phylum-specific	Ascomycetes	Ascsa1;Aspnov1;Botci1;Cadsp1;Cocvi1;Colhig2;Corca1;Cylol1;Daces1;Dacma1;Dipse1;Fusco1;Fusox2;Fusoxy1;Fustri1;Gaegr1;Ilyeu1;Lepor2;Macph1;Macpha1;Maggr1;Melbi2;Morco1;Neora1;Pensub1;Phimu1;Phisc1;Plecuc1;Plecucu2;Pyrsp1;Rhier1;Triat2;TriviGv29_8_2;Truan1;Zalva1	True	False
OG0000612	Multi-phyla		Boeex1;Colch1;Colhig2;Colto1;Corca1;Cylol1;Daces1;DalEC12_1;Denna1;Dipse1;Fusco1;Fuscu1;Fuseq1;Fusfu1;Fusgr1;Fusox2;Fusoxys1;Fusre1;Fusso1;Fustr1;Fustri1;Fusve2;Fusven1;Gyman1;Ilyeu1;Lepmu1;Macph1;Macpha1;Maggr1;MagnaMG8;MagorGY11_1;Mycfi2;Mycgr3;Neodi1;Neora1;Phapo1;Phimu1;Plecucu2;Pyrly1;Ramcocy1;Rhyag1;Rhyse1;Veral1;Verda1;VerdaJR2;Verdah1;Zpa63	True	False
OG0000613	Phylum-specific	Ascomycetes	Cadsp1;Chalo1;Colhig2;Colto1;Corca1;Cylol1;Daces1;Dacma1;Denna1;Fusco1;Fuscu1;Fuseq1;Fusfu1;Fusgr1;Fusox2;Fusoxy1;Fusoxys1;Fusre1;Fusso1;Fustr1;Fustri1;Fusve2;Fusven1;Ilyeu1;Lepor2;Melbi2;Mycfi2;Mycgr3;Neodi1;Neora1;Oidma1;Parch1;Parchr1;Phimu1;Plecuc1;Plecucu2;Pyrly1;Pyrsp1;Ramcocy1;Rhesp1;Rhyag1;Rhyco1;Stael1;Truan1;Zpa63;Zymtr1	False	True
OG0000614	Multi-phyla		Cenge3;Chafu1;Chagl1;Chalo1;Chame1;Colch1;Colhig2;Colto1;Copci1;Copph3;DalEC12_1;Falor1;Gaegr1;Galma1;Gyman1;Helo229;Lepor2;Maggr1;MagnaMG8;MagorGY11_1;Melbi2;Melva1;Micbo1;Mictri1;Neucr2;Oidma1;Olipa1;Phimu1;Phisc1;Plecuc1;Plecucu2;Rhesp1;Rhier1;Rhyag1;Rhyco1;Rhyse1;Sclsc1;Sebve1;Sodal1;Sorhu1;Spoth2;Stael1;Triat2;Trire2;Truan1;Veral1;Verda1;Verdah1;Zalva1	False	False	66.97203155183516	0.9895205880017294	Antimicrobial
OG0000615	Phylum-specific	Ascomycetes	Altal1;Altalt1;Altbr1;Altro1;Boeex1;Botci1;Cadsp1;Chalo1;Cocsa1;Cocvi1;Colch1;Colhig2;Colto1;Corca1;Denna1;Falor1;Gaegr1;Lepmu1;Melbi2;Melva1;Parch1;Perma1;Phapo1;Phisc1;Plecuc1;Plecucu2;Pyrly1;Pyrsp1;Pyrtr1;Pyrtt1;Rhier1;Sclsc1;Stano2;Stely1;Truan1;Veral1;Verda1;VerdaJR2;Verdah1;Zalva1;Zpa63;Zymtr1	False	False	62.4224759005581	0.8532133517515411	Antimicrobial
OG0000616	Phylum-specific	Ascomycetes	Altal1;Altalt1;Aspcam1;Asptaic1;Boeex1;Cadsp1;Chalo1;Chame1;Colhig2;Corca1;Cylol1;Daces1;Dacma1;DalEC12_1;Denna1;Fusco1;Fusfu1;Fusox2;Fusoxy1;Fusoxys1;Fusre1;Fusso1;Fustr1;Fustri1;Fusve2;Fusven1;Ilyeu1;Melbi2;Melva1;Micbo1;Mictri1;Mycfi2;Neodi1;Neora1;Oidma1;Parch1;Parchr1;Pensub1;Phapo1;Phimu1;Phisc1;Plecuc1;Plecucu2;Pyrly1;Pyrsp1;Rhier1;Stano2;Truan1;Verda1;VerdaJR2;Verdah1;Zalva1	False	False	74.52043465577596	0.0023967602256171	Non-antimicrobial
OG0000617	Multi-phyla		Ascsa1;Boeex1;Cadsp1;Chalo1;Galma1;Gyman1;Helo229;Lepmu1;Lepor2;Melbi2;Melva1;Mycgr3;Parch1;Parchr1;Pensub1;Pilcr1;Ramcocy1;Rhesp1;Rhier1;Rhyag1;Rhyse1;Zpa63;Zymtr1	False	False	54.36297674418604	0.0661942527741468	Non-antimicrobial
OG0000618	Class-specific	Sordariomycetes	Cylol1;Daces1;Dacma1;Fusco1;Fuscu1;Fuseq1;Fusfu1;Fusgr1;Fusox2;Fusoxy1;Fusoxys1;Fusre1;Fusso1;Fustr1;Fustri1;Fusve2;Fusven1;Ilyeu1;Neodi1;Neora1;Truan1	False	False	59.04292804658256	0.0	Non-antimicrobial
OG0000619	Multi-phyla		Agabi_varbur_1;Amamu1;Armost1;Aspnov1;Copci1;Copph3;Galma1;Geopyr1;Gigmar1;Gyman1;Hebcy2;Hetan2;Oidma1;Olipa1;Pilcr1;Plecucu2;PleosPC15_1;Rhicl1;Schco1;Sebve1;Sindi4;Thacu1;Tilin1;Trave1;Triat2;Trire2;TriviGv29_8_2;Tulca1	True	False
OG0000620	Phylum-specific	Ascomycetes	Altal1;Altalt1;Altbr1;Altro1;Boeex1;Chagl1;Cocsa1;Cocvi1;Colhig2;Colto1;Corca1;Denna1;Dipse1;Lepmu1;Macph1;Macpha1;Parch1;Parchr1;Perma1;Pyrly1;Pyrsp1;Pyrtr1;Pyrtt1;Sorhu1;Stano2;Stely1	False	False	43.73838745800673	0.7579550646780717	Antimicrobial
OG0000621	Multi-phyla		Altal1;Altalt1;Armost1;Boeex1;Botci1;Cadsp1;Clapu1;Corca1;Cylol1;Falor1;Fusco1;Fuscu1;Fuseq1;Fusfu1;Fusgr1;Fusox2;Fusoxy1;Fusoxys1;Fusre1;Fusso1;Fustr1;Fustri1;Fusve2;Fusven1;Gaegr1;Galma1;Helo229;Hetan2;Ilyeu1;Lepor2;Macpha1;Micbo1;Neodi1;Neora1;Oidma1;Pyrtr1;Pyrtt1;Rhyag1;Rhyco1;Sclsc1;Stael1;Stano2;Truan1;Veral1;Verda1;VerdaJR2;Verdah1	False	False	83.89160694896852	0.9663688219150676	Antimicrobial
OG0000622	Phylum-specific	Ascomycetes	Altro1;Boeex1;Chalo1;Corca1;Cylol1;Daces1;Dacma1;Denna1;Fusco1;Fuscu1;Fuseq1;Fusfu1;Fusox2;Fusoxy1;Fusoxys1;Fusso1;Fusven1;Ilyeu1;Lepmu1;Melbi2;Neodi1;Neora1;Oidma1;Plecuc1;Plecucu2;Pyrly1;Stael1;Triat2;Trire2;TriviGv29_8_2;Veral1	False	False	64.04858712314767	0.9738339998255424	Antimicrobial
OG0000623	Multi-phyla		Ascsa1;Asptaic1;Cenge3;Chafu1;Chagl1;Chagl_1;Chalo1;Chame1;Clapu1;Corca1;Cylol1;Daces1;Dacma1;DalEC12_1;Denna1;Dipse1;Fusco1;Fuseq1;Fusfu1;Fusgr1;Fusox2;Fusoxy1;Fusoxys1;Fusre1;Fusso1;Fustr1;Fustri1;Fusve2;Fusven1;Gyman1;Ilyeu1;Macph1;Macpha1;Melbi2;Melva1;Mycgr3;Neodi1;Neora1;Neucr2;Olipa1;Plecuc1;Plecucu2;Ramcocy1;Sorhu1;Spoth2;Stael1;Thite2;Truan1;Zpa63;Zymtr1	False	False	63.0060249150623	0.8510179229372794	Antimicrobial
OG0000624	Multi-phyla		Aspnov1;Boeex1;Cenge3;Chalo1;Cocsa1;Cocvi1;Colch1;Colhig2;Colto1;Corca1;Cylol1;Daces1;Dacma1;Denna1;Fusco1;Fuscu1;Fuseq1;Fusgr1;Fusox2;Fusoxy1;Fusoxys1;Fusre1;Fusso1;Fustr1;Fustri1;Fusven1;Galma1;Hebcy2;Ilyeu1;Lepmu1;Melva1;Neodi1;Neora1;Pensub1;Perma1;Plecuc1;Plecucu2;Pyrly1;Stano2;Zalva1	False	False	75.51843124868394	0.9979484693267088	Antimicrobial
OG0000625	Phylum-specific	Ascomycetes	Bauco1;Colhig2;Colto1;Cylol1;Dipse1;Fusco1;Fuscu1;Fuseq1;Fusfu1;Fusgr1;Fusox2;Fusoxy1;Fusoxys1;Fusre1;Fusso1;Fustr1;Fustri1;Fusve2;Macph1;Macpha1;Morco1;Mycfi2;Mycgr3;Ramcocy1;Truan1;Veral1;Verda1;VerdaJR2;Verdah1;Zpa63;Zymtr1	False	False	58.19686803519062	0.0043938941304176	Non-antimicrobial
OG0000626	Phylum-specific	Ascomycetes	Cadsp1;Chalo1;Clapu1;Colch1;Colhig2;Colto1;Cylol1;Daces1;Dacma1;Fusco1;Fuscu1;Fuseq1;Fusfu1;Fusgr1;Fusoxy1;Fusoxys1;Fusre1;Fusso1;Fustr1;Fustri1;Fusve2;Fusven1;Helo229;Ilyeu1;Lepor2;Neodi1;Neora1;Phimu1;Phisc1;Plecuc1;Plecucu2;Rhesp1;Sodal1;Stael1;Triat2;TriviGv29_8_2;Truan1;Veral1;Verda1;VerdaJR2;Verdah1;Zalva1	False	False	28.31739795918368	0.4664481453346932	Non-antimicrobial
OG0000627	Class-specific	Glomeromycetes	Gigmar1;Gigro1;Rhice1_1;Rhidi1;Rhiir2_1	False	False	59.43025099075297	0.2756765301558589	Non-antimicrobial
OG0000628	Multi-phyla		Agabi_varbur_1;Amamu1;Armost1;Botbo1;Copci1;Copph3;Galma1;Gyman1;Hebcy2;Hetan2;Lacbi2;Lobtra1;Morel_U14_1;Olipa1;Paxin1;Pilcr1;PleosPC15_1;Sebve1;Sindi4;Thacu1;Tilin1;Trave1;Tulca1	True	False
OG0000629	Phylum-specific	Basidiomycetes	Agabi_varbur_1;Armost1;Botbo1;Galma1;Gyman1;Hetan2;Lacbi2;Paxin1;Pilcr1;Pismi1;Schco1;Sclci1;Thacu1;Tilin1;Trave1	False	False	91.1163479145473	0.8801317869072653	Antimicrobial
OG0000630	Phylum-specific	Ascomycetes	Altal1;Altalt1;Altbr1;Altro1;Ascsa1;Aspnov1;Boeex1;Botci1;Cadsp1;Chafu1;Chagl1;Chagl_1;Chame1;Cocsa1;Cocvi1;Cylol1;Daces1;Dacma1;Denna1;Fusso1;Helo229;Ilyeu1;Lepmu1;Lepor2;Melva1;Neodi1;Neora1;Parch1;Parchr1;Pensub1;Perma1;Phapo1;Phimu1;Phisc1;Pyrly1;Pyrsp1;Pyrtr1;Rhesp1;Rhier1;Spoth2;Stano2;Stely1;Thite2;Zalva1	False	True
OG0000631	Multi-phyla		Altal1;Altalt1;Aspnov1;Boeex1;Botci1;Cocsa1;Cocvi1;Colch1;Colhig2;Colto1;Daces1;Dacma1;Fusco1;Fuscu1;Fuseq1;Fusfu1;Fusgr1;Fusox2;Fusoxy1;Fusoxys1;Fusre1;Fustr1;Fustri1;Fusve2;Fusven1;Ilyeu1;Macpha1;Maggr1;MagnaMG8;MagorGY11_1;Micbo1;Mictri1;Mycfi2;Neodi1;Neora1;Plecuc1;Plecucu2;Pyrly1;Pyrsp1;Pyrtr1;Pyrtt1;Sclsc1;Stely1;Thacu1;Truan1;Verda1;VerdaJR2;Verdah1;Zymtr1	False	False	58.0620521945433	0.9872772021609774	Antimicrobial
OG0000632	Multi-phyla		Altal1;Altalt1;Altbr1;Altro1;Blugr2;BlugrR1_1;Boeex1;Botci1;Cadsp1;Chalo1;Cocsa1;Cocvi1;Colch1;Colhig2;Colto1;DalEC12_1;Denna1;Falor1;Gaegr1;Helo229;Lepmu1;Lepor2;MagnaMG8;MagorGY11_1;Melbi2;Parch1;Perma1;Phimu1;Phisc1;Plecuc1;Plecucu2;PleosPC15_1;Pyrly1;Pyrsp1;Pyrtr1;Pyrtt1;Rhesp1;Rhyag1;Rhyco1;Rhyse1;Sclsc1;Stely1;Veral1;Verda1;VerdaJR2;Verdah1;Zalva1	False	False	63.5908442056792	0.5566171361119744	Antimicrobial
OG0000633	Phylum-specific	Ascomycetes	Ascsa1;Aspnov1;Bauco1;Blugr2;BlugrR1_1;Chagl1;Chagl_1;Chame1;Colhig2;Colto1;Corca1;Cylol1;Fusco1;Fuscu1;Fuseq1;Fusgr1;Fusre1;Fusso1;Fusve2;Fusven1;Helo229;Ilyeu1;Lepor2;Macpha1;Maggr1;MagnaMG8;MagorGY11_1;Melbi2;Mycfi2;Neodi1;Neora1;Phimu1;Plecuc1;Plecucu2;Pyrtt1;Rhesp1;Rhier1;Rhyag1;Rhyco1;Rhyse1;Spoth2;Stael1;Triat2;Trire2;TriviGv29_8_2;Verda1;VerdaJR2;Verdah1;Zalva1	True	False
OG0000634	Multi-phyla		Ascsa1;Blugr2;BlugrR1_1;Clapu1;Cocsa1;Copci1;Daces1;Falor1;Fusco1;Fuscu1;Fuseq1;Fusfu1;Fusgr1;Fusox2;Fusoxy1;Fusoxys1;Fusre1;Fusso1;Fustr1;Fustri1;Fusven1;Gigmar1;Gigro1;Lepmu1;Parch1;Parchr1;Paxin1;Plecuc1;Plecucu2;Ramcocy1;Rhice1_1;Rhicl1;Rhier1;Rhyco1;Rhyse1;Sodal1;Spogr1;Spore1;Thacu1;Trave1;Triat2;Tubae1;Tulca1;U_tricho_v1;Ustma2_2;Verda1;Verdah1;Zalva1	True	True
OG0000635	Phylum-specific	Ascomycetes	Aspcam1;Aspnov1;Aspoch1;Asptaic1;Chagl1;Chagl_1;Chalo1;Chame1;Clapu1;Corca1;Cylol1;Daces1;Dacma1;DalEC12_1;Fusco1;Fuscu1;Fuseq1;Fusfu1;Fusgr1;Fusox2;Fusoxy1;Fusre1;Fusso1;Fustr1;Fustri1;Fusve2;Fusven1;Ilyeu1;Maggr1;MagnaMG8;MagorGY11_1;Melbi2;Micbo1;Mictri1;Neodi1;Neora1;Pensub1;Phapo1;Plecuc1;Plecucu2;Pyrsp1;Rhier1;Stael1;Truan1	False	False	52.23015017486114	0.0220294767507684	Non-antimicrobial
OG0000636	Multi-phyla		Aspnov1;Boeex1;Chalo1;Copci1;Daces1;Dacma1;Fuscu1;Fusfu1;Fusgr1;Fusox2;Fusoxy1;Fusre1;Fustr1;Fustri1;Fusve2;Fusven1;Ilyeu1;Morel2;Morel_U14_1;Neodi1;Neora1;Phimu1;Rhesp1;Stely1;Zpa63	False	False	46.02329557522125	0.0	Non-antimicrobial
OG0000637	Multi-phyla		Botbo1;Cylol1;Daces1;Dacma1;Fusco1;Fuscu1;Fuseq1;Fusfu1;Fusgr1;Fusox2;Fusoxy1;Fusoxys1;Fusre1;Fusso1;Fustr1;Fustri1;Fusven1;Ilyeu1;Micbo1;Mictri1;Neodi1;Neora1;Stael1	False	False	77.29611409395974	0.889789980704371	Antimicrobial
OG0000638	Class-specific	Sordariomycetes	Chafu1;Chagl1;Chagl_1;Chame1;Colhig2;Colto1;Cylol1;Daces1;Dacma1;Falor1;Fusco1;Fusfu1;Fusoxy1;Fusoxys1;Fusre1;Fusso1;Fustr1;Fustri1;Fusve2;Fusven1;Gaegr1;Maggr1;MagnaMG8;MagorGY11_1;Neora1;Neucr2;Plecuc1;Plecucu2;Sorhu1;Spoth2;Thite2;VerdaJR2	False	False	33.71937799043062	0.001454400550188	Non-antimicrobial
OG0000639	Phylum-specific	Ascomycetes	Chalo1;Colhig2;Colto1;Falor1;Fusco1;Fuscu1;Fuseq1;Fusfu1;Fusgr1;Fusox2;Fusoxy1;Fusre1;Fusso1;Fustr1;Fustri1;Fusve2;Fusven1;Gaegr1;Maggr1;MagnaMG8;MagorGY11_1;Micbo1;Mictri1;Mycfi2;Ramcocy1;Stael1;Truan1;Zpa63;Zymtr1	False	False	79.03088730239674	0.1925421508242001	Non-antimicrobial
OG0000640	Multi-phyla		Colch1;Colhig2;Fusox2;Fusre1;Gigmar1;Gigro1;Ilyeu1;Rhice1_1;Rhicl1;Rhidi1;Rhiir2_1;Rhyse1	False	False	44.99970792767733	0.9744394915278	Antimicrobial
OG0000641	Multi-phyla		Agabi_varbur_1;Amamu1;Armost1;Botbo1;Cadsp1;Chafu1;Chagl1;Chagl_1;Chame1;Copci1;Copph3;Falor1;Gaegr1;Galma1;Gyman1;Hebcy2;Helo229;Hetan2;Lacbi2;Maggr1;MagnaMG8;MagorGY11_1;Olipa1;Paxin1;Perma1;Phimu1;Phisc1;Pilcr1;PleosPC15_1;Rhesp1;Rhyag1;Schco1;Sclci1;Sindi4;Thite2;Trave1;Tulca1;Zalva1	False	False	42.71859857482185	0.4672678031800881	Non-antimicrobial
OG0000642	Phylum-specific	Ascomycetes	Altal1;Altalt1;Altro1;Aspnov1;Boeex1;Botci1;Cocsa1;Cocvi1;Colch1;Colhig2;Colto1;Corca1;Cylol1;Daces1;Dipse1;Fusco1;Fuscu1;Fuseq1;Fusfu1;Fusgr1;Fusox2;Fusoxy1;Fusoxys1;Fusre1;Fusso1;Fustr1;Fustri1;Fusve2;Fusven1;Ilyeu1;Macph1;Macpha1;Mycfi2;Neodi1;Neora1;Parch1;Parchr1;Pensub1;Pyrly1;Pyrtr1;Pyrtt1;Ramcocy1;Sclsc1;Stely1;Truan1;Zalva1	False	False	63.43750262329485	0.8874056399492442	Antimicrobial
OG0000643	Multi-phyla		Altal1;Altalt1;Altbr1;Altro1;Bauco1;Cadsp1;Colhig2;Dacma1;Fusco1;Fuscu1;Fuseq1;Fusfu1;Fusgr1;Fusox2;Fusoxy1;Fusoxys1;Fusre1;Fustr1;Fustri1;Fusve2;Fusven1;Helo229;Lepor2;Parch1;Parchr1;Phapo1;Ramcocy1;Spogr1;Spore1;Stely1;Tilin1;Truan1;U_tricho_v1;Ustbr1;Ustma2_2;Zpa63	True	False
OG0000644	Multi-phyla		Amamu1;Ascsa1;Cadsp1;Chafu1;Chagl1;Chagl_1;Chame1;Colch1;Colhig2;Colto1;Cylol1;Dacma1;DalEC12_1;Falor1;Fusco1;Fuscu1;Fuseq1;Fusfu1;Fusgr1;Fusox2;Fusoxy1;Fusoxys1;Fusre1;Fusso1;Fusve2;Fusven1;Gaegr1;Helo229;Ilyeu1;Maggr1;MagnaMG8;Morco1;Neora1;Neucr2;Oidma1;Phimu1;Phisc1;Plecuc1;Plecucu2;Rhice1_1;Sclci1;Sodal1;Sorhu1;Spoth2;Stael1;Thite2;Tubae1;Tubma1	False	True
OG0000645	Multi-phyla		Armost1;Aspoch1;Cadsp1;Colhig2;Corca1;Dacma1;Dipse1;Fusco1;Fuscu1;Fuseq1;Fusfu1;Fusgr1;Fusox2;Fusoxy1;Fusoxys1;Fusre1;Fusso1;Fustr1;Fustri1;Fusve2;Fusven1;Lepor2;Macph1;Macpha1;Neora1;Pensub1;Perma1;Phimu1;Plecuc1;Truan1;Zalva1	True	False
OG0000646	Multi-phyla		Ascsa1;Aspcam1;Aspnov1;Aspoch1;Asptaic1;Botbo1;Chalo1;Colch1;Colhig2;Daces1;Falor1;Fuseq1;Fusfu1;Fusgr1;Fusox2;Fusso1;Fustr1;Fustri1;Fusve2;Fusven1;Gaegr1;Ilyeu1;Lepor2;Maggr1;MagnaMG8;MagorGY11_1;Melbi2;Melva1;Mycfi2;Oidma1;Pensub1;Phimu1;Phisc1;Rhier1;Rhyag1;Rhyco1;Rhyse1;Sodal1;Sorhu1;Spoth2;Stael1;Triat2;TriviGv29_8_2;Truan1;Tubma1;Veral1;Verda1;VerdaJR2;Verdah1	False	True
OG0000647	Phylum-specific	Ascomycetes	Botci1;Chagl1;Chagl_1;Chame1;Colhig2;Daces1;Dacma1;Falor1;Fusco1;Fuscu1;Fuseq1;Fusfu1;Fusgr1;Fusox2;Fusoxy1;Fusoxys1;Fusre1;Fustr1;Fustri1;Fusve2;Fusven1;Gaegr1;Ilyeu1;Neora1;Phimu1;Phisc1;Plecuc1;Plecucu2;Rhesp1;Rhyag1;Rhyco1;Rhyse1;Sclsc1;Sorhu1;Spoth2;Stael1;Triat2;Truan1;Verda1;VerdaJR2;Verdah1	False	False	61.66637534498619	0.977044511570178	Antimicrobial
OG0000648	Phylum-specific	Ascomycetes	Cocvi1;Denna1;Fuscu1;Fuseq1;Fusgr1;Fusox2;Fusoxy1;Fusoxys1;Fusso1;Fustr1;Fustri1;Fusven1;Helo229;Mictri1;Perma1;Phapo1;Plecuc1;Pyrsp1;Stael1	False	False	30.39057522123894	0.2664930977763441	Non-antimicrobial
OG0000649	Multi-phyla		Agabi_varbur_1;Amamu1;Armost1;Ascsa1;Bauco1;Cenge3;Copci1;Copph3;Dipse1;Galma1;Gyman1;Hebcy2;Hetan2;Macph1;Macpha1;Melva1;Oidma1;Paxin1;Phisc1;Pilcr1;PleosPC15_1;Rhier1;Schco1;Sindi4;Spogr1;Spore1;Thacu1;Trave1;Triat2;Trire2;TriviGv29_8_2;U_tricho_v1;Ustbr1;Usthor1;Ustma2_2	False	False	64.91417945690672	0.8278468434969626	Antimicrobial
OG0000650	Multi-phyla		Agabi_varbur_1;Amamu1;Armost1;Bauco1;Botbo1;Copci1;Copph3;Galma1;Gigmar1;Gigro1;Hebcy2;Hetan2;Lacbi2;Lobtra1;Morel2;Morel_U14_1;Paxin1;Pilcr1;Pismi1;Rhicl1;Rhiir2_1;Schco1;Sclci1;Sebve1;Sindi4;Spogr1;Spore1;Thacu1;Tilin1;Trave1;Tulca1;U_tricho_v1;Ustbr1;Usthor1;Ustma2_2	True	True
OG0000651	Multi-phyla		Altal1;Aspnov1;Bauco1;Boeex1;Botci1;Chafu1;Chagl1;Chalo1;Colhig2;Colto1;Corca1;DalEC12_1;Denna1;Dipse1;Falor1;Gaegr1;Gyman1;Hetan2;Lacbi2;Macph1;Maggr1;MagnaMG8;MagorGY11_1;Melbi2;Melva1;Olipa1;Parch1;Parchr1;Pensub1;Perma1;Phisc1;Pyrly1;Ramcocy1;Rhier1;Stano2;Tilin1;Truan1;Zymtr1	False	False	86.37342334494774	0.3364492139080889	Non-antimicrobial
OG0000652	Multi-phyla		Armost1;Copci1;Copph3;Galma1;Gyman1;Hebcy2;Hetan2;Oidma1;Olipa1;Pilcr1;Pismi1;PleosPC15_1;Rhyag1;Rhyco1;Rhyse1;Sebve1;Sindi4;Trave1	False	False	80.3592792046396	0.9928566468794292	Antimicrobial
OG0000653	Phylum-specific	Ascomycetes	Ascsa1;Cadsp1;Chafu1;Chagl1;Chagl_1;Chalo1;Chame1;Cylol1;Daces1;Dacma1;DalEC12_1;Fuseq1;Fusfu1;Fusox2;Fusoxy1;Fusso1;Fustr1;Fustri1;Ilyeu1;Lepor2;Melbi2;Melva1;Oidma1;Phisc1;Rhier1;Rhyag1;Rhyco1;Rhyse1;Spoth2;Thite2;Truan1;Zalva1	False	False	79.9512419700214	0.1881322566480052	Non-antimicrobial
OG0000654	Multi-phyla		Blugr2;BlugrR1_1;Botbo1;Cadsp1;Colch1;Colto1;Falor1;Fusco1;Fuscu1;Fuseq1;Fusfu1;Fusgr1;Fusox2;Fusoxy1;Fusoxys1;Fusre1;Fusso1;Fustr1;Fustri1;Fusven1;Gaegr1;Helo229;Ilyeu1;Lepor2;MagnaMG8;MagorGY11_1;Micbo1;Mictri1;Neora1;Phimu1;Phisc1;Pilcr1;Plecuc1;Plecucu2;Rhesp1;Schco1;Spoth2;Stael1;Stely1;Thacu1;Truan1;Tulca1;Veral1;Verda1;VerdaJR2;Verdah1	False	True
OG0000655	Phylum-specific	Ascomycetes	Cadsp1;Chafu1;Chagl1;Chagl_1;Chame1;Colch1;Dacma1;Denna1;Falor1;Fusso1;Gaegr1;Helo229;Lepor2;Maggr1;MagnaMG8;MagorGY11_1;Micbo1;Mictri1;Neodi1;Neucr2;Parch1;Parchr1;Perma1;Phapo1;Phimu1;Plecuc1;Plecucu2;Pyrly1;Pyrsp1;Rhesp1;Rhyag1;Rhyco1;Rhyse1;Sorhu1;Spoth2;Stael1;Truan1;Veral1;Verda1;VerdaJR2;Verdah1;Zalva1	False	False	79.6511014994233	0.0887350172154207	Non-antimicrobial
OG0000656	Phylum-specific	Ascomycetes	Altal1;Altalt1;Altbr1;Altro1;Boeex1;Cadsp1;Chafu1;Chagl1;Chagl_1;Chalo1;Daces1;Dacma1;Falor1;Fusco1;Fuseq1;Fusfu1;Fusgr1;Fusox2;Fusoxy1;Fusoxys1;Fusre1;Fusso1;Fustr1;Fustri1;Fusve2;Fusven1;Ilyeu1;Lepmu1;Maggr1;MagnaMG8;MagorGY11_1;Neora1;Oidma1;Parch1;Parchr1;Pensub1;Perma1;Phapo1;Phimu1;Plecuc1;Plecucu2;Pyrly1;Stael1;Stely1;Thite2;Truan1;Veral1	True	False
OG0000657	Multi-phyla		Altal1;Altalt1;Altro1;Aspoch1;Boeex1;Cocsa1;Cocvi1;Corca1;Denna1;Lepmu1;Mictri1;Mycfi2;Mycgr3;Parch1;Parchr1;Perma1;Phapo1;Pyrly1;Pyrsp1;Pyrtr1;Pyrtt1;Ramcocy1;Sebve1;Stano2;Stely1;Zpa63;Zymtr1	False	False	43.833104895104896	0.0136189185911458	Non-antimicrobial
OG0000658	Multi-phyla		Altal1;Altalt1;Cadsp1;Chafu1;Chagl1;Chagl_1;Chalo1;Chame1;Clapu1;Cylol1;Dacma1;Fusco1;Fusfu1;Fusox2;Fusoxy1;Fusoxys1;Fusre1;Fusso1;Fusve2;Helo229;Lepor2;Melva1;Neodi1;Neucr2;Olipa1;Phimu1;Phisc1;Rhesp1;Rhier1;Rhyag1;Rhyco1;Rhyse1;Sclsc1;Sorhu1;Spoth2;Trire2;TriviGv29_8_2;Zalva1	False	False	75.78743138822276	0.8166806688589476	Antimicrobial
OG0000659	Multi-phyla		Altal1;Altalt1;Altbr1;Altro1;Armost1;Boeex1;Cocsa1;Cocvi1;Copci1;Copph3;Corca1;Denna1;Fusco1;Fuscu1;Fuseq1;Fusox2;Fusoxy1;Fusso1;Fustr1;Fustri1;Fusven1;Galma1;Hetan2;Lepmu1;Morco1;Olipa1;Parch1;Parchr1;Perma1;Phapo1;Plecuc1;PleosPC15_1;Pyrsp1;Pyrtr1;Pyrtt1;Schco1;Stael1;Stano2;Stely1;Thacu1;Trave1;Veral1;VerdaJR2;Verdah1	True	False
OG0000660	Multi-phyla		Altal1;Altbr1;Altro1;Boeex1;Botbo1;Cadsp1;Cocvi1;Colhig2;Colto1;Corca1;Falor1;Gaegr1;Helo229;Lepor2;MagnaMG8;MagorGY11_1;Micbo1;Phimu1;Plecuc1;Plecucu2;Pyrly1;Ramcocy1;Rhesp1;Rhyag1;Rhyco1;Rhyse1;Sodal1;Spogr1;Spore1;Stael1;Thacu1;Tilin1;Tubae1;U_tricho_v1;Ustma2_2;Veral1;Verda1;VerdaJR2;Verdah1	False	False	87.78574462140263	0.6291882554235197	Antimicrobial
OG0000661	Multi-phyla		Amamu1;Cadsp1;Gigmar1;Gigro1;Lepor2;Morco1;Rhice1_1;Rhicl1;Rhidi1;Rhiir2_1;Tubma1	False	False	46.31768895348838	0.2448574746310233	Non-antimicrobial
OG0000662	Phylum-specific	Ascomycetes	Ascsa1;Boeex1;Botci1;Cadsp1;Chagl1;Chalo1;Corca1;Gaegr1;Helo229;Lepor2;Melbi2;Melva1;Mictri1;Oidma1;Phimu1;Phisc1;Plecuc1;Plecucu2;Rhesp1;Rhier1;Rhyag1;Rhyco1;Rhyse1;Sclsc1;Stael1;Zalva1	False	False	52.27108462455304	0.4625748357968574	Non-antimicrobial
OG0000663	Phylum-specific	Ascomycetes	Aspcam1;Asptaic1;Cenge3;Colch1;Colhig2;Colto1;Cylol1;Daces1;Dacma1;Fusco1;Fuseq1;Fusfu1;Fusox2;Fusoxy1;Fusoxys1;Fusre1;Fustr1;Fustri1;Fusve2;Ilyeu1;Maggr1;MagnaMG8;MagorGY11_1;Neodi1;Neora1;Pensub1;Perma1;Trire2	False	False	70.52548117154812	0.9995077883051876	Antimicrobial
OG0000664	Phylum-specific	Ascomycetes	BlugrR1_1;Cadsp1;Chafu1;Chagl1;Chagl_1;Chalo1;Chame1;Clapu1;Cocsa1;Colch1;Colhig2;Colto1;Cylol1;Daces1;Dacma1;DalEC12_1;Falor1;Fusco1;Fusfu1;Fusgr1;Fusox2;Fusoxy1;Fusre1;Fustr1;Fustri1;Fusve2;Fusven1;Ilyeu1;Lepor2;Melva1;Micbo1;Mictri1;Neodi1;Neora1;Neucr2;Phimu1;Phisc1;Rhier1;Rhyag1;Rhyco1;Rhyse1;Sclsc1;Sorhu1;Triat2;TriviGv29_8_2;Verdah1;Zalva1	False	False	55.36076655052264	0.0676908123809393	Non-antimicrobial
OG0000665	Phylum-specific	Ascomycetes	Altal1;Altalt1;Altbr1;Altro1;Cocsa1;Cocvi1;Colch1;Colhig2;Colto1;Corca1;Cylol1;Daces1;Dacma1;Falor1;Fusco1;Fuscu1;Fuseq1;Fusfu1;Fusgr1;Fusox2;Fusoxy1;Fusoxys1;Fusre1;Fusso1;Fustr1;Fustri1;Fusve2;Fusven1;Ilyeu1;Maggr1;MagnaMG8;MagorGY11_1;Mycgr3;Neodi1;Neora1;Parch1;Parchr1;Phapo1;Pyrly1;Pyrsp1;Pyrtr1;Pyrtt1;Ramcocy1;Stely1;Zpa63;Zymtr1	False	False	72.28191720569211	0.8977198847723276	Antimicrobial
OG0000666	Multi-phyla		Armost1;Ascsa1;Aspcam1;Aspnov1;Aspoch1;Asptaic1;Botci1;Cylol1;Fusso1;Galma1;Ilyeu1;Lepor2;Micbo1;Mictri1;Morel2;Morel_U14_1;Mycgr3;Neodi1;Neora1;Pensub1;Phimu1;Phisc1;Pilcr1;PleosPC15_1;Ramcocy1;Rhyag1;Rhyco1;Rhyse1;Tilin1;Triat2;TriviGv29_8_2;Truan1;Zalva1;Zpa63;Zymtr1	False	False	87.81780569514238	0.3621287631249981	Non-antimicrobial
OG0000667	Multi-phyla		Aspcam1;Aspnov1;Aspoch1;Chagl1;Chalo1;Chame1;DalEC12_1;Falor1;Fusco1;Fusfu1;Fusox2;Fusoxy1;Fusoxys1;Fusre1;Fusso1;Fusve2;Gaegr1;Galma1;Helo229;Lepor2;Lobtra1;Phimu1;Pilcr1;Plecuc1;Plecucu2;Rhesp1;Rhyag1;Rhyco1;Rhyse1;Truan1;Veral1	False	False	67.61691737288136	0.7383436271450655	Antimicrobial
OG0000668	Multi-phyla		Aspcam1;Aspnov1;Aspoch1;Asptaic1;Bauco1;Blugr2;BlugrR1_1;Boeex1;Cadsp1;Cenge3;Chalo1;Denna1;Dipse1;Helo229;Lepor2;Macph1;Macpha1;Melbi2;Melva1;Morco1;Mycfi2;Mycgr3;Oidma1;Olipa1;Parch1;Parchr1;Pensub1;Perma1;Phimu1;Phisc1;Pyrly1;Pyrsp1;Ramcocy1;Rhesp1;Rhier1;Rhyag1;Rhyco1;Rhyse1;Sclsc1;Stano2;Tubma1;Zalva1;Zpa63;Zymtr1	False	True
OG0000669	Phylum-specific	Ascomycetes	Cadsp1;Chafu1;Chagl1;Chame1;Clapu1;Colch1;Colhig2;Colto1;Cylol1;Daces1;Dacma1;DalEC12_1;Fusco1;Fuscu1;Fuseq1;Fusfu1;Fusgr1;Fusox2;Fusoxy1;Fusoxys1;Fusre1;Fusso1;Fustr1;Fustri1;Fusve2;Fusven1;Ilyeu1;Lepor2;Neodi1;Neora1;Oidma1;Phimu1;Phisc1;Plecuc1;Plecucu2;Rhesp1;Sclsc1;Sodal1;Spoth2;Stael1;Thite2;Triat2;Veral1;Verda1;VerdaJR2;Verdah1	False	False	69.21547440273038	0.09319212502402	Non-antimicrobial
OG0000670	Phylum-specific	Ascomycetes	Cadsp1;Chalo1;Daces1;Fusco1;Fuscu1;Fuseq1;Fusgr1;Fusox2;Fusoxy1;Fusoxys1;Fusre1;Fusso1;Fustr1;Fustri1;Fusve2;Fusven1;Helo229;Ilyeu1;Lepor2;Neora1;Neucr2;Phimu1;Rhesp1;Rhyag1;Rhyco1;Rhyse1;Sorhu1;Truan1;Zalva1	False	False	54.92086288416076	0.5858196650357348	Antimicrobial
OG0000671	Phylum-specific	Ascomycetes	Cenge3;Colch1;Colhig2;Colto1;Dacma1;Falor1;Fusco1;Fuseq1;Fusfu1;Fusox2;Fusoxy1;Fusoxys1;Fusre1;Fusso1;Fustr1;Fustri1;Fusve2;Ilyeu1;Lepmu1;Macph1;Macpha1;Melbi2;Mycgr3;Neora1;Plecuc1;Plecucu2;Pyrtr1;Pyrtt1;Rhyag1;Rhyco1;Rhyse1;Veral1;Verda1;VerdaJR2;Verdah1;Zymtr1	False	False	58.67344567112144	0.9098033552249134	Antimicrobial
OG0000672	Multi-phyla		Cenge3;Chafu1;Chagl1;Chagl_1;Chame1;Clapu1;Cylol1;Daces1;Dacma1;Denna1;Falor1;Fusco1;Fuscu1;Fuseq1;Fusfu1;Fusgr1;Fusox2;Fusoxy1;Fusoxys1;Fusre1;Fusso1;Fustr1;Fustri1;Fusve2;Fusven1;Gaegr1;Ilyeu1;Maggr1;MagnaMG8;MagorGY11_1;Micbo1;Mictri1;Neodi1;Neora1;Neucr2;PleosPC15_1;Pyrsp1;Sorhu1;Spoth2;Stael1;Triat2;TriviGv29_8_2;Truan1;Zalva1	False	True
OG0000673	Class-specific	Sordariomycetes	Chagl1;Chame1;Clapu1;Colch1;Colhig2;Cylol1;Daces1;Dacma1;DalEC12_1;Falor1;Fusco1;Fuscu1;Fuseq1;Fusfu1;Fusgr1;Fusox2;Fusoxy1;Fusoxys1;Fusre1;Fusso1;Fustr1;Fustri1;Fusve2;Fusven1;Gaegr1;Ilyeu1;Maggr1;MagnaMG8;MagorGY11_1;Micbo1;Mictri1;Neodi1;Neora1;Neucr2;Plecucu2;Sodal1;Sorhu1;Spoth2;Stael1;Triat2;TriviGv29_8_2;Truan1;Veral1;Verda1;Verdah1	False	False	48.33750988142293	0.0582698358996666	Non-antimicrobial
OG0000674	Phylum-specific	Ascomycetes	Cylol1;Daces1;Dacma1;Fusco1;Fuseq1;Fusfu1;Fusgr1;Fusox2;Fusoxy1;Fusoxys1;Fusre1;Fusso1;Fustr1;Fustri1;Fusve2;Fusven1;Ilyeu1;Maggr1;MagnaMG8;MagorGY11_1;Melbi2;Neora1;Rhier1;Stael1;Triat2;TriviGv29_8_2;Zalva1	False	False	42.7705317769131	0.5855837739265078	Antimicrobial
OG0000675	Multi-phyla		Altal1;Altalt1;Altbr1;Ascsa1;Boeex1;Botbo1;Botci1;Chafu1;Chagl1;Chagl_1;Chame1;Cocsa1;Cocvi1;Colch1;Colhig2;Colto1;Corca1;Denna1;Falor1;Gaegr1;Helo229;Lepmu1;Lepor2;Micbo1;Morco1;Parch1;Parchr1;Perma1;Plecuc1;Plecucu2;Pyrly1;Pyrsp1;Sebve1;Sindi4;Sorhu1;Spoth2;Stael1;Stely1;Tulca1;Veral1;Verda1;Verdah1;Zalva1	True	False
OG0000676	Phylum-specific	Ascomycetes	Altal1;Altalt1;Boeex1;Cadsp1;Colhig2;Corca1;Daces1;Dacma1;Fusco1;Fusfu1;Fusox2;Fusoxy1;Fusoxys1;Fusso1;Fusve2;Ilyeu1;Lepor2;Macpha1;Morco1;Neora1;Oidma1;Parch1;Parchr1;Triat2;TriviGv29_8_2;Zalva1	False	False	81.69255511811022	0.9093557206246312	Antimicrobial
OG0000677	Multi-phyla		Altal1;Altalt1;Altbr1;Altro1;Aspnov1;Boeex1;Corca1;Cylol1;Dacma1;Denna1;Fuscu1;Fuseq1;Fusfu1;Fusgr1;Fusso1;Fusve2;Fusven1;Galma1;Helo229;Lepmu1;Melbi2;Parchr1;Pensub1;Perma1;Phapo1;Phisc1;Pilcr1;Plecuc1;Pyrly1;Pyrsp1;Pyrtr1;Pyrtt1;Rhier1;Spogr1;Spore1;Stael1;Stano2;Thacu1;Thite2;Trave1;Trire2;U_tricho_v1;Zalva1	False	False	81.17335074626865	0.9926809993008464	Antimicrobial
OG0000678	Phylum-specific	Ascomycetes	Cadsp1;Colch1;Colhig2;Colto1;Cylol1;DalEC12_1;Fusco1;Fuscu1;Fuseq1;Fusfu1;Fusgr1;Fusox2;Fusoxy1;Fusoxys1;Fusre1;Fusso1;Fustr1;Fustri1;Fusve2;Fusven1;Helo229;Ilyeu1;Mictri1;Neora1;Perma1;Veral1	False	False	75.99093943565038	0.9983107510446666	Antimicrobial
OG0000679	Class-specific	Sordariomycetes	Chafu1;Chagl1;Chagl_1;Chame1;Colch1;Colhig2;Colto1;Cylol1;Daces1;Dacma1;DalEC12_1;Falor1;Fusco1;Fuscu1;Fuseq1;Fusfu1;Fusgr1;Fusox2;Fusoxy1;Fusoxys1;Fusre1;Fusso1;Fustr1;Fustri1;Fusve2;Fusven1;Gaegr1;Ilyeu1;Maggr1;MagnaMG8;MagorGY11_1;Mictri1;Neodi1;Neora1;Neucr2;Plecuc1;Plecucu2;Sodal1;Sorhu1;Spoth2;Stael1;Thite2;Verda1;VerdaJR2;Verdah1	False	False	50.52335209003216	0.0137125962242501	Non-antimicrobial
OG0000680	Phylum-specific	Ascomycetes	Cylol1;Daces1;Dacma1;Fusco1;Fuscu1;Fuseq1;Fusfu1;Fusgr1;Fusox2;Fusoxy1;Fusoxys1;Fusre1;Fusso1;Fustr1;Fustri1;Fusve2;Fusven1;Ilyeu1;Neodi1;Neora1;Oidma1;Plecuc1;Plecucu2;Ramcocy1;Veral1;Verda1;Verdah1	False	False	27.136784	0.99706686891428	Antimicrobial
OG0000681	Phylum-specific	Ascomycetes	Altal1;Altro1;Aspcam1;Asptaic1;Cadsp1;Cenge3;Chalo1;Daces1;Dacma1;Falor1;Ilyeu1;Lepor2;Macph1;Macpha1;Melbi2;Micbo1;Mictri1;Mycgr3;Neora1;Parchr1;Pensub1;Perma1;Phapo1;Phimu1;Phisc1;Pyrly1;Pyrsp1;Rhesp1;Veral1;Verda1;VerdaJR2;Verdah1;Zymtr1	False	False	51.51952380952381	0.1311297245224066	Non-antimicrobial
OG0000682	Phylum-specific	Ascomycetes	Altal1;Altro1;Ascsa1;Aspcam1;Aspnov1;Aspoch1;Asptaic1;Boeex1;Botci1;Cenge3;Cocsa1;Cocvi1;Colch1;Colhig2;Colto1;Corca1;DalEC12_1;Denna1;Dipse1;Lepmu1;Macph1;Macpha1;Morco1;Mycfi2;Mycgr3;Parch1;Parchr1;Pensub1;Phisc1;Pyrly1;Pyrsp1;Pyrtr1;Pyrtt1;Ramcocy1;Sclsc1;Stely1;Tubma1;Veral1;Verda1;VerdaJR2;Verdah1;Zalva1;Zpa63;Zymtr1	False	False	50.32967195767196	0.0392159309645031	Non-antimicrobial
OG0000683	Phylum-specific	Ascomycetes	Altal1;Cadsp1;Cenge3;Chalo1;Colch1;Colhig2;Colto1;Cylol1;Daces1;Dacma1;Denna1;Fusco1;Fuseq1;Fusoxy1;Fusoxys1;Fusso1;Fustr1;Fustri1;Fusven1;Ilyeu1;Lepor2;Macpha1;Melbi2;Melva1;Neora1;Oidma1;Perma1;Phapo1;Plecuc1;Plecucu2;Pyrly1;Pyrsp1;Rhesp1;TriviGv29_8_2	False	False	69.65581395348836	0.9716779310500352	Antimicrobial
OG0000684	Phylum-specific	Ascomycetes	Altalt1;Altbr1;Altro1;Aspnov1;Aspoch1;Colhig2;Colto1;Cylol1;Daces1;Dacma1;Fusco1;Fuscu1;Fuseq1;Fusfu1;Fusgr1;Fusox2;Fusoxy1;Fusoxys1;Fusso1;Fustr1;Fusve2;Fusven1;Lepor2;Macpha1;Mictri1;Neodi1;Parch1;Parchr1;Pensub1;Plecuc1;Plecucu2;Pyrsp1;Rhesp1;Rhyag1;Rhyco1;Rhyse1;Stael1;Stano2;Stely1;Truan1;Veral1;Verda1;Verdah1;Zalva1	True	False
OG0000685	Multi-phyla		Armost1;Copci1;Copph3;Galma1;Gyman1;Hebcy2;Hetan2;Lacbi2;Morel2;Morel_U14_1;Olipa1;Pensub1;PleosPC15_1	False	False	91.3474406779661	0.834925591272529	Antimicrobial
OG0000686	Multi-phyla		Aspcam1;Aspnov1;Asptaic1;Boeex1;Botbo1;Chalo1;Corca1;Cylol1;Daces1;Dacma1;Fusco1;Fuseq1;Fusfu1;Fusox2;Fusoxys1;Fusre1;Fusso1;Fustr1;Fustri1;Galma1;Ilyeu1;Lepmu1;Melva1;Morco1;Neora1;Parch1;Parchr1;Pensub1;Plecuc1;Pyrly1;Sebve1;Stael1;Stely1;Veral1	True	False
OG0000687	Multi-phyla		Cadsp1;Clapu1;Colch1;Colhig2;Colto1;DalEC12_1;Dipse1;Falor1;Gaegr1;Helo229;Macph1;Macpha1;Melva1;Perma1;Phapo1;Phimu1;Phisc1;PleosPC15_1;Ramcocy1;Rhesp1;Rhier1;Rhyag1;Rhyco1;Rhyse1;Spogr1;Spore1;Stael1;Trave1;Truan1;U_tricho_v1;Ustma2_2;Veral1;Verda1;VerdaJR2;Verdah1;Zalva1;Zymtr1	False	False	75.81383780332057	0.2538113953338216	Non-antimicrobial
OG0000688	Phylum-specific	Ascomycetes	Cadsp1;Chafu1;Chagl1;Chagl_1;Chalo1;Chame1;Colhig2;Colto1;DalEC12_1;Falor1;Gaegr1;Helo229;Lepor2;Maggr1;MagnaMG8;MagorGY11_1;Melbi2;Melva1;Morco1;Neucr2;Phimu1;Plecuc1;Plecucu2;Rhesp1;Sodal1;Sorhu1;Spoth2;Stael1;Tubae1;Veral1;Verda1;VerdaJR2;Verdah1;Zalva1	False	False	68.55984210526316	0.9960520137930382	Antimicrobial
OG0000689	Phylum-specific	Ascomycetes	Chafu1;Clapu1;Colch1;Colhig2;Colto1;Cylol1;Dacma1;Falor1;Fusco1;Fuscu1;Fuseq1;Fusfu1;Fusgr1;Fusox2;Fusoxys1;Fusre1;Fusso1;Fustr1;Fustri1;Fusve2;Fusven1;Gaegr1;Maggr1;MagnaMG8;MagorGY11_1;Micbo1;Mictri1;Mycfi2;Neodi1;Neora1;Neucr2;Plecuc1;Plecucu2;Sodal1;Sorhu1;Stael1;Triat2;Trire2;TriviGv29_8_2;Truan1;Veral1;Verda1;VerdaJR2	False	False	49.79352322524101	0.5780912026046093	Antimicrobial
OG0000690	Multi-phyla		Agabi_varbur_1;Aspoch1;Bauco1;Cadsp1;Chalo1;Clapu1;Corca1;DalEC12_1;Denna1;Galma1;Helo229;Hetan2;Lacbi2;Mycfi2;Mycgr3;Oidma1;Phisc1;Pilcr1;PleosPC15_1;Schco1;Spogr1;Spore1;Thite2;Tilin1;Trave1;Triat2;Trire2;TriviGv29_8_2;Ustbr1;Usthor1;Ustma2_2;Zpa63;Zymtr1	True	False
OG0000691	Phylum-specific	Ascomycetes	Altal1;Altalt1;Altbr1;Altro1;Boeex1;Botci1;Cadsp1;Cenge3;Chagl1;Chame1;Cocsa1;Cocvi1;Corca1;Denna1;Dipse1;Falor1;Gaegr1;Macph1;Macpha1;Maggr1;MagnaMG8;MagorGY11_1;Melbi2;Mycgr3;Parch1;Parchr1;Perma1;Phapo1;Pyrly1;Pyrsp1;Pyrtr1;Pyrtt1;Ramcocy1;Sclsc1;Stano2;Stely1;Zalva1;Zpa63;Zymtr1	False	False	59.92540512820513	0.4000144781732043	Non-antimicrobial
OG0000692	Phylum-specific	Ascomycetes	Altbr1;Cadsp1;Cenge3;Chalo1;Cylol1;Denna1;Fusco1;Fuseq1;Fusfu1;Fusox2;Fusoxy1;Fusoxys1;Fusre1;Fustr1;Fustri1;Fusven1;Lepor2;MagorGY11_1;Melbi2;Melva1;Mictri1;Parch1;Phapo1;Phimu1;Plecuc1;Pyrly1;Pyrsp1;Rhesp1;Stael1;Stely1;Trire2;Truan1;Tubae1	False	False	37.03390887290168	0.002133987883282	Non-antimicrobial
OG0000693	Phylum-specific	Ascomycetes	Cadsp1;Cylol1;Daces1;Dacma1;Fusco1;Fuseq1;Fusfu1;Fusgr1;Fusox2;Fusoxy1;Fusoxys1;Fusre1;Fusso1;Fustr1;Fustri1;Fusve2;Fusven1;Ilyeu1;Micbo1;Mictri1;Neodi1;Neora1;Phimu1;Plecuc1;Plecucu2;Rhyag1;Rhyco1;Rhyse1;Stael1;Truan1;Veral1;Verda1;VerdaJR2;Verdah1	False	False	58.42434015525759	0.9974792800238812	Antimicrobial
OG0000694	Class-specific	Sordariomycetes	Chafu1;Chagl1;Chagl_1;Clapu1;Colch1;Colhig2;Colto1;Cylol1;Dacma1;DalEC12_1;Falor1;Fusco1;Fuscu1;Fuseq1;Fusfu1;Fusgr1;Fusox2;Fusoxy1;Fusoxys1;Fusre1;Fusso1;Fustr1;Fustri1;Fusve2;Fusven1;Gaegr1;Ilyeu1;Maggr1;MagnaMG8;MagorGY11_1;Neodi1;Neora1;Neucr2;Plecuc1;Sodal1;Stael1;Thite2;Triat2;TriviGv29_8_2;Truan1;Verda1;VerdaJR2;Verdah1	False	False	80.35125687685147	0.973974727189311	Antimicrobial
OG0000695	Phylum-specific	Ascomycetes	Colch1;Colhig2;Colto1;Cylol1;Daces1;Dacma1;Fusco1;Fuscu1;Fuseq1;Fusfu1;Fusgr1;Fusox2;Fusoxy1;Fusoxys1;Fusre1;Fusso1;Fustr1;Fustri1;Fusve2;Fusven1;Ilyeu1;Lepor2;Macph1;Macpha1;Neora1;Plecuc1;Plecucu2;Pyrly1;Pyrtt1	False	False	75.2264450867052	0.8561478781111548	Antimicrobial
OG0000696	Phylum-specific	Basidiomycetes	Agabi_varbur_1;Armost1;Copph3;Galma1;Gyman1;Hebcy2;Lacbi2;Olipa1;Schco1;Thacu1;Tilin1	False	True
OG0000697	Phylum-specific	Ascomycetes	Altal1;Altalt1;Bauco1;Boeex1;Chalo1;Clapu1;Dacma1;DalEC12_1;Dipse1;Fusco1;Fusre1;Fusso1;Fustr1;Fustri1;Fusve2;Fusven1;Gaegr1;Macph1;Macpha1;Maggr1;MagnaMG8;MagorGY11_1;Melbi2;Parch1;Parchr1;Phapo1;Pyrly1;Rhier1;Stael1;TriviGv29_8_2;Veral1;Verda1;VerdaJR2;Verdah1;Zalva1;Zpa63	False	False	52.1702320468979	0.9999998692473002	Antimicrobial
OG0000698	Phylum-specific	Ascomycetes	Altal1;Altalt1;Altbr1;Altro1;Aspcam1;Asptaic1;Bauco1;Boeex1;Colch1;Colhig2;Colto1;Corca1;Falor1;Fusco1;Fuseq1;Fusfu1;Fusgr1;Fusox2;Fusoxy1;Fusoxys1;Fusre1;Fustr1;Fustri1;Fusve2;Fusven1;Gaegr1;Micbo1;Mictri1;Mycgr3;Parch1;Parchr1;Pensub1;Phapo1;Pyrtt1;Ramcocy1;Stano2;Stely1;Triat2;Trire2;TriviGv29_8_2;Zpa63;Zymtr1	True	False
OG0000699	Phylum-specific	Ascomycetes	Altal1;Altalt1;Altro1;Boeex1;Colhig2;Fuscu1;Fuseq1;Fusfu1;Fusso1;Fustr1;Fustri1;Fusve2;Helo229;Parch1;Parchr1;Phapo1;Plecuc1;Plecucu2;Pyrly1;Pyrsp1;Pyrtr1;Pyrtt1;Stano2;Stely1;Veral1;VerdaJR2	False	False	70.69521696733301	0.6879450444126204	Antimicrobial
OG0000700	Multi-phyla		Altal1;Altalt1;Altbr1;Altro1;Boeex1;Chalo1;Cocsa1;Cocvi1;Colch1;Colhig2;Colto1;Copph3;Denna1;Fustr1;Melbi2;Melva1;Mycgr3;Olipa1;Parchr1;Perma1;Phapo1;Phisc1;Pilcr1;Plecucu2;Pyrsp1;Pyrtr1;Rhier1;Sodal1;Stano2;Stely1;Triat2;TriviGv29_8_2;Truan1;Zalva1;Zpa63;Zymtr1	False	True
OG0000701	Multi-phyla		Altal1;Chame1;Cocsa1;Cocvi1;Colch1;Colhig2;Colto1;Copph3;Corca1;Falor1;Fusco1;Fuscu1;Fusfu1;Fusgr1;Fusox2;Fusoxy1;Fusoxys1;Fusre1;Fustr1;Fustri1;Fusve2;Fusven1;Micbo1;Perma1	False	False	84.89007680491552	0.947672152672538	Antimicrobial
OG0000702	Phylum-specific	Ascomycetes	Altbr1;Altro1;Boeex1;Cadsp1;Colch1;Colhig2;Colto1;DalEC12_1;Denna1;Falor1;Gaegr1;Lepor2;Maggr1;MagnaMG8;MagorGY11_1;Micbo1;Mictri1;Parch1;Parchr1;Perma1;Phapo1;Phimu1;Plecuc1;Plecucu2;Pyrly1;Pyrsp1;Pyrtt1;Ramcocy1;Rhesp1;Rhyag1;Rhyco1;Rhyse1;Sodal1;Stael1;Stely1;Triat2;TriviGv29_8_2;Truan1;Veral1;Verda1;VerdaJR2;Verdah1	False	False	66.04450735442273	0.9854954675446832	Antimicrobial
OG0000703	Phylum-specific	Ascomycetes	Bauco1;Chafu1;Chagl1;Chagl_1;Chame1;Falor1;Gaegr1;Micbo1;Mictri1;Mycfi2;Mycgr3;Neucr2;Phapo1;Ramcocy1;Sorhu1;Thite2;Zpa63;Zymtr1	False	False	72.5629632408102	0.9893870856283844	Antimicrobial
OG0000704	Multi-phyla		Cadsp1;Colhig2;Copph3;Falor1;Fusco1;Fuseq1;Fusfu1;Fusox2;Fusoxy1;Fusoxys1;Fusre1;Fustr1;Fustri1;Fusve2;Fusven1;Gaegr1;Ilyeu1;Neora1;Phapo1;Plecuc1;Plecucu2;Pyrsp1;Stael1;Triat2;TriviGv29_8_2	False	False	66.19768627450979	0.9274297206450968	Antimicrobial
OG0000705	Phylum-specific	Ascomycetes	Cadsp1;Cocsa1;Cocvi1;Colch1;Colhig2;Colto1;Cylol1;Falor1;Fusoxys1;Fusre1;Fusve2;Gaegr1;Helo229;Ilyeu1;Lepor2;Maggr1;MagnaMG8;MagorGY11_1;Oidma1;Parch1;Parchr1;Pensub1;Phimu1;Plecuc1;Plecucu2;Pyrly1;Rhesp1;Rhyag1;Rhyco1;Rhyse1;Stano2;Zalva1	False	False	70.59447075208914	0.9983449417255814	Antimicrobial
OG0000706	Multi-phyla		Chafu1;Cylol1;Daces1;Dacma1;Denna1;Falor1;Fuscu1;Fuseq1;Fusox2;Fusoxys1;Fusso1;Fustr1;Fustri1;Gaegr1;Galma1;Ilyeu1;MagnaMG8;Mictri1;Neora1;Oidma1;Perma1;Plecuc1;Rhier1;Stael1;Stely1;Trire2;TriviGv29_8_2;Truan1;Tubae1;Veral1	False	False	55.57973913043478	0.0003115930071426	Non-antimicrobial
OG0000707	Phylum-specific	Ascomycetes	Chagl1;Chagl_1;Chame1;Cocsa1;Cocvi1;Falor1;Fusco1;Fuscu1;Fuseq1;Fusfu1;Fusgr1;Fusox2;Fusoxy1;Fusoxys1;Fusre1;Fustr1;Fustri1;Fusve2;Fusven1;Gaegr1;Maggr1;MagnaMG8;MagorGY11_1;Micbo1;Mictri1;Perma1;Rhesp1;Stael1	False	False	39.27242566510172	0.4741925674833062	Non-antimicrobial
OG0000708	Phylum-specific	Ascomycetes	Chalo1;Clapu1;Colhig2;Cylol1;Daces1;Dacma1;DalEC12_1;Falor1;Fusfu1;Fusve2;Gaegr1;Helo229;Ilyeu1;Lepor2;Macph1;Macpha1;Melbi2;Melva1;Neodi1;Neora1;Phisc1;Rhier1;Sorhu1;Triat2;Truan1;Zalva1	False	False	76.22362511052167	0.3750474753388879	Non-antimicrobial
OG0000709	Phylum-specific	Ascomycetes	Cylol1;Daces1;Dacma1;Fusco1;Fuscu1;Fuseq1;Fusfu1;Fusgr1;Fusox2;Fusoxy1;Fusoxys1;Fusre1;Fusso1;Fustr1;Fustri1;Fusve2;Fusven1;Macpha1;Perma1;Ramcocy1	False	False	75.08499474605955	0.9878323538302984	Antimicrobial
OG0000710	Multi-phyla		Altal1;Altalt1;Altbr1;Altro1;Boeex1;Botci1;Cenge3;Cocsa1;Cocvi1;Corca1;Denna1;Dipse1;Lepmu1;Lepor2;Macph1;Macpha1;Mycfi2;Oidma1;Parch1;Phapo1;Phisc1;Pyrly1;Pyrsp1;Pyrtr1;Pyrtt1;Sclsc1;Spogr1;Spore1;Stely1;Tilin1;U_tricho_v1;Ustbr1;Usthor1;Ustma2_2;Zalva1	True	True
OG0000711	Multi-phyla		Altal1;Altalt1;Altbr1;Altro1;Chafu1;Chagl1;Chagl_1;Chame1;Clapu1;Cylol1;DalEC12_1;Fusco1;Fuseq1;Fusfu1;Fusgr1;Fusox2;Fusoxy1;Fusoxys1;Fusre1;Fusso1;Fustr1;Fustri1;Fusve2;Fusven1;Morel2;Neora1;Oidma1;Thite2;TriviGv29_8_2	False	False	70.64262773722628	0.906202678084026	Antimicrobial
OG0000712	Phylum-specific	Ascomycetes	Altalt1;Altro1;Aspnov1;Botci1;Cylol1;Daces1;Dacma1;Fusco1;Fuscu1;Fusfu1;Fusgr1;Fusox2;Fusoxy1;Fusoxys1;Fusre1;Fustri1;Fusve2;Neora1;Pensub1;Phapo1;Phimu1;Sclsc1;Stano2	False	False	73.33177033492824	0.7907878406013611	Antimicrobial
OG0000713	Multi-phyla		Altbr1;Boeex1;Cadsp1;Chagl1;Chagl_1;Chame1;Colch1;Corca1;Cylol1;Daces1;Dacma1;DalEC12_1;Denna1;Falor1;Ilyeu1;Maggr1;MagnaMG8;MagorGY11_1;Micbo1;Mictri1;Mycfi2;Parchr1;Perma1;Phapo1;Plecucu2;PleosPC15_1;Stano2;Tulca1;Ustbr1;Usthor1;Veral1;Verda1;VerdaJR2;Verdah1;Zalva1	False	False	82.29968162083937	0.7318708181312674	Antimicrobial
OG0000714	Multi-phyla		Altro1;Armost1;Ascsa1;Aspnov1;Cadsp1;Cenge3;Cocsa1;Cocvi1;Colch1;Denna1;Falor1;Fusfu1;Fusgr1;Gyman1;Lepmu1;Lepor2;Lobtra1;Melbi2;Micbo1;Mictri1;Morel2;Morel_U14_1;Neodi1;Paxin1;Perma1;Phimu1;Pismi1;Plecuc1;Plecucu2;Pyrly1;Pyrsp1;Rhesp1;Rhyag1;Rhyco1;Rhyse1;Sebve1;Sindi4;Spoth2;Stael1;Stano2;TriviGv29_8_2	False	True
OG0000715	Phylum-specific	Ascomycetes	Altro1;Aspcam1;Chalo1;Cylol1;Daces1;Fusco1;Fuscu1;Fuseq1;Fusfu1;Fusgr1;Fusox2;Fusoxy1;Fusoxys1;Fusre1;Fustr1;Fustri1;Fusve2;Fusven1;Neodi1;Perma1;Phimu1;Veral1;Verda1;VerdaJR2;Verdah1	False	True
OG0000716	Multi-phyla		Ascsa1;Botbo1;Clapu1;Cylol1;Fusco1;Fuscu1;Fuseq1;Fusfu1;Fusgr1;Fusox2;Fusoxy1;Fusoxys1;Fusre1;Fustr1;Fustri1;Fusve2;Melbi2;Morco1;Olipa1;Plecuc1;Plecucu2;Rhice1_1;Rhidi1;Rhiir2_1;Sebve1;Sindi4;Sodal1;Stael1;Thacu1;Trave1;Triat2;Trire2;TriviGv29_8_2;Tubae1;Tubma1;Veral1;Verda1;VerdaJR2;Verdah1	True	False
OG0000717	Phylum-specific	Ascomycetes	Ascsa1;Aspcam1;Aspnov1;Aspoch1;Asptaic1;Botci1;Cenge3;Chagl1;Chagl_1;Colch1;Colto1;Corca1;DalEC12_1;Denna1;Dipse1;Falor1;Gaegr1;Macph1;Macpha1;Maggr1;MagnaMG8;MagorGY11_1;Melva1;Oidma1;Parch1;Parchr1;Phisc1;Pyrly1;Pyrsp1;Sclsc1;Thite2;Truan1;Zalva1	False	False	83.06101136363637	0.5598152825579801	Antimicrobial
OG0000718	Phylum-specific	Ascomycetes	Aspcam1;Aspnov1;Asptaic1;Boeex1;Corca1;Daces1;Denna1;Fusco1;Fusfu1;Fusox2;Fusoxy1;Fusre1;Fusso1;Fustr1;Fustri1;Fusve2;Fusven1;Helo229;Lepor2;Macph1;Macpha1;Parch1;Parchr1;Plecucu2;Pyrly1;Rhesp1;Rhyag1;Rhyco1;Rhyse1;Stael1;TriviGv29_8_2	False	False	65.54341054706751	0.427174864499137	Non-antimicrobial
OG0000719	Multi-phyla		Cenge3;Copci1;Copph3;Corca1;Denna1;Falor1;Gaegr1;Hebcy2;Lacbi2;Lepor2;Maggr1;MagnaMG8;MagorGY11_1;Morco1;Parch1;Parchr1;Phapo1;PleosPC15_1;Pyrly1;Pyrsp1	False	False	75.39910729613734	0.9593313477197998	Antimicrobial
OG0000720	Class-specific	Sordariomycetes	Chafu1;Chagl1;Chagl_1;Chame1;Colch1;Colhig2;Colto1;Cylol1;DalEC12_1;Falor1;Fusco1;Fuscu1;Fuseq1;Fusfu1;Fusgr1;Fusox2;Fusoxy1;Fusoxys1;Fusso1;Fustr1;Fustri1;Fusve2;Fusven1;Gaegr1;Maggr1;MagnaMG8;MagorGY11_1;Micbo1;Mictri1;Plecuc1;Plecucu2;Sodal1;Sorhu1;Spoth2;Stael1;Thite2;Truan1;Veral1;Verda1;VerdaJR2;Verdah1	False	False	32.907428571428575	0.7889333873845901	Antimicrobial
OG0000721	Class-specific	Sordariomycetes	Chafu1;Chame1;Clapu1;Colch1;Colhig2;Colto1;Cylol1;Daces1;Dacma1;DalEC12_1;Falor1;Fusco1;Fuscu1;Fuseq1;Fusfu1;Fusgr1;Fusox2;Fusoxy1;Fusoxys1;Fusre1;Fusso1;Fustr1;Fustri1;Fusve2;Fusven1;Gaegr1;Ilyeu1;Maggr1;MagnaMG8;MagorGY11_1;Neodi1;Neora1;Spoth2;Stael1;Triat2;Trire2;TriviGv29_8_2;Truan1;Verda1;VerdaJR2;Verdah1	False	False	39.13352490421456	0.2297118260724288	Non-antimicrobial
OG0000722	Multi-phyla		Chagl1;Chame1;Fusco1;Fusfu1;Fusox2;Fusoxy1;Fusoxys1;Fusre1;Fustr1;Fustri1;Fusve2;Geopyr1;Gigro1;Lacbi2;Morco1;Morel_U14_1;Neodi1;Olipa1;Paxin1;Rhice1_1;Rhicl1;Rhidi1;Rhiir2_1;Spoth2;Stael1;Triat2;Truan1	False	False	75.7603785488959	0.0408845779668117	Non-antimicrobial
OG0000723	Phylum-specific	Ascomycetes	Colhig2;Cylol1;Daces1;Dacma1;DalEC12_1;Fusco1;Fuscu1;Fuseq1;Fusfu1;Fusgr1;Fusox2;Fusoxy1;Fusoxys1;Fusre1;Fustr1;Fustri1;Fusve2;Fusven1;Ilyeu1;Mycgr3;Neodi1;Neora1;Plecuc1;Plecucu2;Ramcocy1;Stael1;Veral1;Verda1;VerdaJR2;Verdah1;Zpa63;Zymtr1	False	False	65.18407537248028	0.3609282113686153	Non-antimicrobial
OG0000724	Family-specific	Nectriaceae	Daces1;Dacma1;Fusco1;Fuscu1;Fuseq1;Fusfu1;Fusgr1;Fusox2;Fusoxy1;Fusoxys1;Fusre1;Fusso1;Fustr1;Fustri1;Fusve2;Fusven1	False	False	66.55227444732124	0.9999998021406415	Antimicrobial
OG0000725	Multi-phyla		Agabi_varbur_1;Aspnov1;Aspoch1;Asptaic1;Boeex1;Chafu1;Chagl1;Chagl_1;Chame1;Colto1;Cylol1;Daces1;Dacma1;Fusco1;Fusfu1;Fusox2;Fusoxy1;Fusoxys1;Fusre1;Fusso1;Fustr1;Fustri1;Fusve2;Lacbi2;Neodi1;Neora1;Parchr1;Perma1;Phapo1;Pilcr1;Plecuc1;Plecucu2;Pyrsp1;Spoth2;Stael1;Thacu1;TriviGv29_8_2;Zalva1	False	False	83.68298357664234	0.5148750882645631	Antimicrobial
OG0000726	Phylum-specific	Ascomycetes	Altal1;Altalt1;Altbr1;Altro1;Boeex1;Chafu1;Chagl1;Chagl_1;Chame1;Cocsa1;Cocvi1;Corca1;DalEC12_1;Denna1;Micbo1;Neucr2;Parch1;Parchr1;Perma1;Phapo1;Pyrly1;Pyrsp1;Pyrtr1;Pyrtt1;Spoth2;Stano2;Stely1;Thite2;Truan1	False	False	74.18271463614063	0.9779056887913374	Antimicrobial
OG0000727	Multi-phyla		Altal1;Altalt1;Altro1;Ascsa1;Boeex1;Cenge3;Cocsa1;Cocvi1;Corca1;Fuseq1;Fusgr1;Fusox2;Fusre1;Fustr1;Fustri1;Gyman1;Helo229;Neora1;Parch1;Parchr1;Perma1;Phapo1;Phimu1;Pilcr1;Pyrly1;Pyrsp1;Pyrtr1;Pyrtt1;Rhyag1;Rhyco1;Rhyse1;Stano2;Stely1	False	False	79.49188093907209	0.8402368516319326	Antimicrobial
OG0000728	Phylum-specific	Ascomycetes	Altal1;Altalt1;Altro1;Boeex1;Cenge3;Cocsa1;Corca1;Daces1;Dacma1;Denna1;Fusfu1;Fusox2;Fusso1;Fustr1;Fustri1;Fusve2;Fusven1;Ilyeu1;Lepor2;Oidma1;Parch1;Parchr1;Perma1;Phimu1;Phisc1;Plecucu2;Pyrly1;Pyrsp1;Pyrtr1;Pyrtt1;Ramcocy1;Rhier1;Stano2;Stely1	False	False	59.24898728987291	0.6100494510338795	Antimicrobial
OG0000729	Phylum-specific	Ascomycetes	Altal1;Altalt1;Altbr1;Altro1;Aspnov1;Bauco1;Cenge3;Cocsa1;Cocvi1;Corca1;Denna1;Dipse1;Falor1;Lepmu1;Lepor2;Macph1;Macpha1;Micbo1;Morco1;Mycfi2;Parch1;Parchr1;Pensub1;Perma1;Phapo1;Phisc1;Pyrly1;Pyrsp1;Pyrtr1;Pyrtt1;Ramcocy1;Stano2;Stely1;Trire2;TriviGv29_8_2;Truan1;Tubae1;Tubma1;Zymtr1	False	False	51.282	0.5387443751325341	Antimicrobial
OG0000730	Multi-phyla		Armost1;Cadsp1;Copph3;Fustr1;Galma1;Gyman1;Olipa1;PleosPC15_1;Schco1;Trave1	False	False	77.78838709677419	0.9639130085598442	Antimicrobial
OG0000731	Phylum-specific	Ascomycetes	Aspcam1;Aspnov1;Asptaic1;Cadsp1;Chafu1;Chagl1;Chagl_1;Chame1;Cylol1;DalEC12_1;Denna1;Falor1;Fuscu1;Fusgr1;Fusso1;Fusven1;Gaegr1;Helo229;Lepor2;Maggr1;MagnaMG8;MagorGY11_1;Neucr2;Oidma1;Phapo1;Phimu1;Rhesp1;Rhyag1;Rhyco1;Rhyse1;Sorhu1;Spoth2;Stael1;Triat2;Trire2;TriviGv29_8_2;Truan1	True	False
OG0000732	Multi-phyla		Aspnov1;Boeex1;Chagl1;Chagl_1;Chame1;Colch1;Colhig2;Colto1;Cylol1;Daces1;Dacma1;Fusco1;Fuscu1;Fuseq1;Fusfu1;Fusgr1;Fusox2;Fusoxy1;Fusoxys1;Fusre1;Fusso1;Fustr1;Fustri1;Fusve2;Fusven1;Galma1;Ilyeu1;Melbi2;Melva1;Morel_U14_1;Neodi1;Neora1;Oidma1;Pensub1;Perma1;Stael1	False	False	50.88591854419411	0.3344721275368731	Non-antimicrobial
OG0000733	Phylum-specific	Ascomycetes	Cadsp1;Chafu1;Chagl1;Chagl_1;Chame1;Clapu1;Cylol1;Fusco1;Fuscu1;Fuseq1;Fusfu1;Fusox2;Fusoxy1;Fusoxys1;Fusre1;Fusso1;Fustr1;Fustri1;Fusve2;Fusven1;Gaegr1;Helo229;Lepor2;Melva1;Mycfi2;Neodi1;Neora1;Neucr2;Plecuc1;Plecucu2;Spoth2;Stael1;Thite2;Triat2;TriviGv29_8_2;Truan1;Veral1;Verda1;VerdaJR2;Verdah1	False	False	44.7564656233515	0.9819703954306896	Antimicrobial
OG0000734	Class-specific	Sordariomycetes	Cylol1;Daces1;Dacma1;Fusco1;Fuscu1;Fuseq1;Fusfu1;Fusgr1;Fusox2;Fusoxy1;Fusoxys1;Fusre1;Fusso1;Fustr1;Fustri1;Fusve2;Fusven1;Ilyeu1;Neora1;Neucr2;Plecuc1;Plecucu2;Sorhu1;Veral1;Verda1;VerdaJR2;Verdah1	False	False	65.0480408858603	0.8603048842538041	Antimicrobial
OG0000735	Phylum-specific	Basidiomycetes	Agabi_varbur_1;Amamu1;Armost1;Copci1;Copph3;Galma1;Gyman1;Hebcy2;Lacbi2;Spogr1;Spore1;U_tricho_v1;Ustbr1;Usthor1;Ustma2_2	False	False	55.21871894409937	0.36558348264351	Non-antimicrobial
OG0000736	Multi-phyla		Altal1;Altalt1;Altro1;Boeex1;Cadsp1;Cocsa1;Cocvi1;Colhig2;Colto1;Copph3;Corca1;Denna1;Gaegr1;Helo229;Lepmu1;Maggr1;MagnaMG8;MagorGY11_1;Micbo1;Mictri1;Parch1;Parchr1;Phapo1;Plecuc1;Plecucu2;Pyrly1;Pyrsp1;Rhesp1;Rhyag1;Rhyco1;Rhyse1;Stano2;Stely1;Tilin1;Veral1;Verda1;VerdaJR2;Verdah1;Zpa63	False	False	80.69073059360731	0.6696962428074473	Antimicrobial
OG0000737	Multi-phyla		Altal1;Altalt1;Altbr1;Altro1;Blugr2;BlugrR1_1;Boeex1;Cocsa1;Corca1;Daces1;Denna1;Fuscu1;Fusfu1;Fusgr1;Fusox2;Fusoxy1;Fusoxys1;Fusve2;Fusven1;Gigro1;Ilyeu1;Macph1;Macpha1;Melbi2;Melva1;Morco1;Neodi1;Olipa1;Perma1;Phapo1;Pyrly1;Pyrsp1;Pyrtr1;Pyrtt1;Rhidi1;Rhiir2_1;Stely1	False	False	46.20876262626262	0.1689457721525544	Non-antimicrobial
OG0000738	Phylum-specific	Ascomycetes	Altal1;Altalt1;Altbr1;Altro1;Asptaic1;Boeex1;Chafu1;Chagl1;Chagl_1;Cocsa1;Cocvi1;Colch1;Colhig2;Colto1;DalEC12_1;Dipse1;Falor1;Gaegr1;Maggr1;MagnaMG8;Morco1;Neodi1;Perma1;Plecuc1;Plecucu2;Pyrtr1;Pyrtt1;Ramcocy1;Sodal1;Stael1;Stely1;Triat2;Trire2	True	False
OG0000739	Phylum-specific	Ascomycetes	Altal1;Altalt1;Chafu1;Chagl1;Chame1;Daces1;Fusco1;Fuseq1;Fusox2;Fusoxy1;Fusoxys1;Fusre1;Fusso1;Fustr1;Fustri1;Fusven1;Helo229;Ilyeu1;Macpha1;Neodi1;Neora1;Phimu1;Plecuc1;Plecucu2;Truan1	False	False	38.19361111111111	0.5150941341908768	Antimicrobial
OG0000740	Phylum-specific	Ascomycetes	Altbr1;Altro1;Boeex1;Colhig2;Colto1;Fuseq1;Fusoxys1;Fustr1;Fustri1;Fusven1;MagorGY11_1;Micbo1;Mictri1;Mycgr3;Perma1;Plecuc1;Plecucu2;Stael1;Stano2;Stely1;Truan1	False	False	66.36610215053764	0.792941190622246	Antimicrobial
OG0000741	Multi-phyla		Amamu1;Armost1;Aspcam1;Copci1;Copph3;Galma1;Gyman1;Hebcy2;Hetan2;Pismi1;PleosPC15_1;Pyrsp1;Sclci1;Stano2	False	False	42.76458515283843	0.0955665249893394	Non-antimicrobial
OG0000742	Multi-phyla		Ascsa1;Aspcam1;Aspnov1;Aspoch1;Asptaic1;Botci1;Cadsp1;Cenge3;Chalo1;Lepor2;Macph1;Macpha1;Micbo1;Mictri1;Mycfi2;Mycgr3;Oidma1;Pensub1;Phimu1;Phisc1;Ramcocy1;Rhier1;Schco1;Sclsc1;Stael1;Zalva1;Zpa63;Zymtr1	False	False	82.5538127090301	0.8776588144431904	Antimicrobial
OG0000743	Phylum-specific	Ascomycetes	Ascsa1;Colhig2;Fusco1;Fuscu1;Fuseq1;Fusfu1;Fusgr1;Fusox2;Fusoxy1;Fusoxys1;Fusre1;Fusso1;Fustri1;Fusve2;Fusven1;Ilyeu1;Neodi1;Neora1;Tubae1;Tubma1	False	False	83.77994630872485	0.9906757828741528	Antimicrobial
OG0000744	Phylum-specific	Ascomycetes	Aspnov1;Aspoch1;Fusco1;Fuscu1;Fuseq1;Fusfu1;Fusgr1;Fusox2;Fusoxy1;Fusoxys1;Fusre1;Fusso1;Fustr1;Fustri1;Fusve2;Fusven1;Lepor2;Melbi2;Pensub1;Plecuc1;Rhesp1;Stael1;Trire2	False	False	81.38547378640777	0.0	Non-antimicrobial
OG0000745	Multi-phyla		Aspnov1;Boeex1;Cadsp1;Colhig2;Colto1;Corca1;Daces1;Dacma1;Fusco1;Fuseq1;Fusox2;Fusoxy1;Fusoxys1;Fusre1;Fusso1;Fustr1;Fustri1;Fusve2;Ilyeu1;Lepmu1;Lepor2;Macph1;Macpha1;Neodi1;Neora1;Oidma1;Olipa1;Parch1;Parchr1;Phisc1;Pyrly1;Pyrsp1;Rhesp1;Stael1;Triat2;Trire2;Truan1;Veral1;Verdah1	True	False
OG0000746	Class-specific	Leotiomycetes	Cadsp1;Chalo1;Helo229;Lepor2;Melbi2;Melva1;Phimu1;Phisc1;Rhesp1;Rhyag1;Rhyco1;Rhyse1	False	False	40.75291472868217	0.0014995648775446	Non-antimicrobial
OG0000747	Multi-phyla		Chagl1;Chagl_1;Chame1;Daces1;Dacma1;Falor1;Fusco1;Fuscu1;Fuseq1;Fusfu1;Fusgr1;Fusox2;Fusoxy1;Fusoxys1;Fusre1;Fusso1;Fustr1;Fustri1;Fusve2;Fusven1;Gaegr1;Gigmar1;Ilyeu1;Maggr1;MagnaMG8;MagorGY11_1;Neodi1;Neora1;Olipa1;Stael1;Thite2;Triat2;TriviGv29_8_2;Veral1;Verda1;VerdaJR2;Verdah1	False	False	74.58666764879199	0.0087873338179754	Non-antimicrobial
OG0000748	Multi-phyla		Agabi_varbur_1;Amamu1;Armost1;Botbo1;Copci1;Copph3;Galma1;Geopyr1;Gigmar1;Gigro1;Hebcy2;Hetan2;Lacbi2;Lobtra1;Morel2;Morel_U14_1;Olipa1;Paxin1;Pilcr1;PleosPC15_1;Rhicl1;Rhidi1;Schco1;Sclci1;Sindi4;Spogr1;Spore1;Thacu1;Trave1;Tulca1;Ustbr1;Usthor1;Ustma2_2	False	True
OG0000749	Multi-phyla		Agabi_varbur_1;Amamu1;Armost1;Aspnov1;Botbo1;Cenge3;Chalo1;Copph3;Daces1;Dacma1;Fusso1;Galma1;Hebcy2;Hetan2;Ilyeu1;Lacbi2;Neora1;Oidma1;Olipa1;Pensub1;Rhier1;Schco1;Sebve1;Sindi4;Spogr1;Spore1;Trave1;Triat2;Tulca1;U_tricho_v1;Ustbr1;Usthor1;Ustma2_2	True	False
OG0000750	Phylum-specific	Ascomycetes	Altal1;Altalt1;Altbr1;Altro1;Chafu1;Chagl1;Chagl_1;Chame1;Cocsa1;Cocvi1;Colhig2;Corca1;DalEC12_1;Denna1;Falor1;Gaegr1;Maggr1;MagnaMG8;MagorGY11_1;Neucr2;Parch1;Parchr1;Perma1;Phapo1;Pyrsp1;Pyrtr1;Pyrtt1;Sorhu1;Spoth2;Stael1;Stano2;Thite2	False	False	80.0778355704698	0.8062226130859914	Antimicrobial
OG0000751	Order-specific	Pleosporales	Altal1;Altalt1;Altbr1;Altro1;Boeex1;Cocsa1;Cocvi1;Corca1;Denna1;Lepmu1;Parch1;Parchr1;Perma1;Phapo1;Pyrly1;Pyrsp1;Pyrtr1;Pyrtt1;Stano2;Stely1	False	False	64.44933557611438	0.4252762694363752	Non-antimicrobial
OG0000752	Phylum-specific	Ascomycetes	Altal1;Altalt1;Altbr1;Altro1;Aspcam1;Aspnov1;Aspoch1;Asptaic1;Bauco1;Boeex1;Botci1;Cadsp1;Cenge3;Cocsa1;Cocvi1;Corca1;Denna1;Dipse1;Fuscu1;Lepmu1;Macph1;Macpha1;Morco1;Parch1;Parchr1;Perma1;Phapo1;Phimu1;Pyrly1;Pyrtt1;Ramcocy1;Stano2;Stely1;Tubae1;Tubma1;Zalva1;Zpa63;Zymtr1	False	True
OG0000753	Multi-phyla		Altal1;Altalt1;Altbr1;Altro1;Chafu1;Chagl1;Chame1;Clapu1;Cocsa1;Cocvi1;Colto1;Corca1;Cylol1;DalEC12_1;Falor1;Fusco1;Fuscu1;Fuseq1;Fusfu1;Fusox2;Fusoxy1;Fusoxys1;Fusre1;Fusso1;Fustr1;Fustri1;Fusve2;Fusven1;Gaegr1;Neodi1;Parch1;Rhiir2_1;Sclsc1;Stael1;Thite2;Truan1	False	False	83.75108934169279	0.5279778624510797	Antimicrobial
OG0000754	Multi-phyla		Armost1;Boeex1;Colto1;Copci1;Corca1;Galma1;Hebcy2;Lacbi2;Macph1;Macpha1;Olipa1;Pilcr1;Plecucu2;PleosPC15_1;Pyrly1;Sebve1;Sindi4;Spogr1;Spore1;Stael1;Thacu1;Tilin1;U_tricho_v1;Ustbr1;Usthor1;Ustma2_2	False	False	84.29485427615863	0.0607002312572396	Non-antimicrobial
OG0000755	Multi-phyla		Ascsa1;Boeex1;Botci1;Cadsp1;Colhig2;Colto1;Cylol1;Daces1;Dacma1;Fusco1;Fusfu1;Fusox2;Fusoxy1;Fusoxys1;Fusre1;Fusve2;Ilyeu1;Lepmu1;Lepor2;Macpha1;Neora1;Perma1;Phisc1;Plecuc1;Plecucu2;Rhyag1;Rhyco1;Rhyse1;Schco1;Tubae1	False	False	72.81160632542654	0.9192334964196374	Antimicrobial
OG0000756	Multi-phyla		Ascsa1;Aspnov1;Cadsp1;Chalo1;Clapu1;Cylol1;Daces1;Fusso1;Gigmar1;Helo229;Ilyeu1;Lepor2;Morco1;Neora1;Oidma1;Pensub1;Phimu1;Phisc1;Rhesp1;Rhyag1;Rhyco1;Rhyse1;Sorhu1;Stael1;Triat2;Trire2;TriviGv29_8_2;Tubae1;Tubma1;Veral1;Verda1;VerdaJR2;Verdah1;Zalva1	False	False	56.48971473029046	0.8542062390689615	Antimicrobial
OG0000757	Phylum-specific	Ascomycetes	Aspoch1;Asptaic1;Cadsp1;Chagl1;Colhig2;Colto1;Cylol1;Daces1;Dacma1;Fuscu1;Fusgr1;Fusox2;Fusoxy1;Fusoxys1;Fusso1;Fustr1;Fusve2;Fusven1;Ilyeu1;Lepor2;Micbo1;Neodi1;Neora1;Neucr2;Phimu1;Plecuc1;Plecucu2;Sodal1;Sorhu1;Trire2;Truan1;Tubae1;Tubma1;Veral1;Verda1;VerdaJR2;Verdah1;Zpa63	False	False	82.11764162819975	0.8464132359353096	Antimicrobial
OG0000758	Multi-phyla		Cadsp1;Cenge3;Chalo1;Chame1;Denna1;Falor1;Fusfu1;Melbi2;Melva1;Morco1;Oidma1;Phisc1;Pilcr1;Rhier1;Sebve1;TriviGv29_8_2;Tubae1;Tubma1;Tulca1;Zalva1	False	True
OG0000759	Multi-phyla		Clapu1;DalEC12_1;Lepor2;Lobtra1;Morel2;Morel_U14_1;Mycfi2;Olipa1;Pensub1;Perma1;Rhesp1;Zalva1	False	False	78.4439413202934	0.0779692955921069	Non-antimicrobial
OG0000760	Phylum-specific	Ascomycetes	Altal1;Altalt1;Altbr1;Altro1;Botci1;Chagl1;Chagl_1;Cocsa1;Cocvi1;Dipse1;Gaegr1;Macph1;Macpha1;Maggr1;MagnaMG8;MagorGY11_1;Melva1;Neucr2;Parch1;Parchr1;Phapo1;Phisc1;Pyrtr1;Pyrtt1;Ramcocy1;Rhyco1;Rhyse1;Sorhu1;Stano2;Stely1;Thite2;Verda1;VerdaJR2;Verdah1	False	False	79.58977900552486	0.6222495993913829	Antimicrobial
OG0000761	Multi-phyla		Altal1;Altalt1;Altro1;Bauco1;Chafu1;Chagl1;Chagl_1;Chame1;Cocsa1;Cocvi1;Gaegr1;Geopyr1;Lepmu1;Macph1;Macpha1;Maggr1;MagnaMG8;MagorGY11_1;Mictri1;Mycgr3;Neucr2;Parch1;Parchr1;Phapo1;Pyrly1;Pyrsp1;Pyrtr1;Ramcocy1;Sodal1;Sorhu1;Spoth2;Stano2;Stely1;Thite2;Triat2;Zpa63;Zymtr1	False	False	57.29191416309012	0.6876996583542746	Antimicrobial
OG0000762	Multi-phyla		Altal1;Altalt1;Boeex1;Botci1;Cadsp1;Chalo1;Chame1;Colhig2;Colto1;Corca1;Daces1;Dipse1;Fuseq1;Fustri1;Fusve2;Gyman1;Helo229;Macph1;Macpha1;Melva1;Mycfi2;Parch1;Perma1;Phimu1;Phisc1;Pyrly1;Rhyag1;Rhyco1;Rhyse1;Sclsc1;Trire2;TriviGv29_8_2;Truan1;Zalva1	False	False	81.17557890714559	0.9176422109112884	Antimicrobial
OG0000763	Phylum-specific	Ascomycetes	Altbr1;Cocsa1;Cocvi1;Colch1;Colhig2;Colto1;Dipse1;Helo229;Macph1;Macpha1;Maggr1;MagnaMG8;MagorGY11_1;Phimu1;Plecuc1;Plecucu2;Pyrtt1;Ramcocy1;Stano2;Stely1	False	False	32.779775910364144	0.1443989561725215	Non-antimicrobial
OG0000764	Multi-phyla		Armost1;Boeex1;Cadsp1;Cenge3;Corca1;Daces1;Dacma1;Denna1;Falor1;Gaegr1;Galma1;Helo229;Melbi2;Melva1;Mictri1;Morco1;Parch1;Parchr1;Perma1;Pilcr1;Pyrly1;Pyrsp1;Rhier1;Thite2;Tubae1	False	False	56.50008695652174	0.0333962918479102	Non-antimicrobial
OG0000765	Multi-phyla		Armost1;Aspnov1;Asptaic1;Chame1;Colhig2;Colto1;Cylol1;Daces1;Dacma1;Dipse1;Falor1;Gaegr1;Gyman1;Ilyeu1;Macph1;Macpha1;Maggr1;MagnaMG8;MagorGY11_1;Melva1;Neodi1;Neora1;Pensub1;Perma1;Phisc1;Spogr1;Spore1;Spoth2;Ustbr1;Usthor1;Ustma2_2	True	False
OG0000766	Phylum-specific	Ascomycetes	Ascsa1;Aspoch1;Botci1;Cadsp1;Chalo1;Corca1;Helo229;Lepor2;Melbi2;Melva1;Micbo1;Mictri1;Oidma1;Phimu1;Phisc1;Rhesp1;Rhier1;Rhyag1;Rhyco1;Rhyse1;Sclsc1;Zalva1	False	False	67.68076014760148	0.9043364913659055	Antimicrobial
OG0000767	Phylum-specific	Ascomycetes	Ascsa1;Blugr2;BlugrR1_1;Botci1;Chagl_1;Chalo1;Colhig2;Colto1;Daces1;Dacma1;Fuscu1;Fusgr1;Fusox2;Fusso1;Fusve2;Gaegr1;Helo229;Ilyeu1;Macph1;Maggr1;MagnaMG8;MagorGY11_1;Melbi2;Neora1;Neucr2;Phisc1;Plecuc1;Rhier1;Rhyag1;Rhyco1;Rhyse1;Sorhu1;Veral1;Verda1;Verdah1;Zpa63;Zymtr1	False	False	68.48310021321961	0.5233149846797263	Antimicrobial
OG0000768	Multi-phyla		Aspcam1;Aspoch1;Asptaic1;Boeex1;Clapu1;Corca1;Cylol1;DalEC12_1;Denna1;Lepmu1;Macph1;Macpha1;Maggr1;MagnaMG8;MagorGY11_1;Morel_U14_1;Olipa1;Parch1;Parchr1;Phapo1;Pyrly1;Rhice1_1;Rhiir2_1;Schco1;Stano2;Thacu1;Tilin1;TriviGv29_8_2	False	False	54.52594315245478	0.3480375193241941	Non-antimicrobial
OG0000769	Multi-phyla		Boeex1;Cadsp1;Chafu1;Chagl1;Chagl_1;Chame1;Colch1;Colto1;Corca1;Daces1;Gaegr1;Maggr1;MagnaMG8;MagorGY11_1;Mictri1;Morel2;Morel_U14_1;Parch1;Parchr1;Perma1;Phapo1;Plecuc1;Pyrly1;Pyrsp1;Pyrtr1;Rhyag1;Rhyco1;Rhyse1;Stano2;VerdaJR2	False	False	93.54820187534474	0.0742174244586518	Non-antimicrobial
OG0000770	Phylum-specific	Ascomycetes	Cadsp1;Chafu1;Chagl1;Chagl_1;Chalo1;Chame1;Falor1;Gaegr1;Helo229;Lepor2;Maggr1;MagnaMG8;MagorGY11_1;Melbi2;Melva1;Micbo1;Mictri1;Phimu1;Phisc1;Rhier1;Rhyag1;Rhyco1;Rhyse1;Sclsc1;Sorhu1;Spoth2;Stael1;Truan1	False	True
OG0000771	Phylum-specific	Ascomycetes	Cylol1;Fusco1;Fuscu1;Fuseq1;Fusfu1;Fusgr1;Fusox2;Fusoxy1;Fusoxys1;Fusre1;Fusso1;Fustr1;Fustri1;Fusve2;Fusven1;Melva1;Micbo1;Neora1	False	False	86.52031908104658	0.605854447684144	Antimicrobial
OG0000772	Phylum-specific	Ascomycetes	Altal1;Altalt1;Altbr1;Altro1;Ascsa1;Boeex1;Botci1;Cenge3;Chame1;Cocsa1;Cocvi1;Corca1;Cylol1;Denna1;Dipse1;Falor1;Gaegr1;Macph1;Macpha1;Maggr1;MagnaMG8;MagorGY11_1;Micbo1;Mictri1;Neucr2;Phapo1;Pyrly1;Pyrsp1;Pyrtr1;Pyrtt1;Sclsc1;Sorhu1;Stano2;Stely1	False	False	54.529014906027214	0.9643635021174874	Antimicrobial
OG0000773	Phylum-specific	Ascomycetes	Ascsa1;Boeex1;Colhig2;Colto1;Corca1;Dacma1;DalEC12_1;Falor1;Maggr1;MagnaMG8;MagorGY11_1;Oidma1;Parchr1;Phimu1;Plecuc1;Plecucu2	False	False	84.69511009174313	0.9938603141070684	Antimicrobial
OG0000774	Phylum-specific	Ascomycetes	Blugr2;BlugrR1_1;Botci1;Cadsp1;Helo229;Phimu1;Phisc1;Rhesp1;Rhyag1;Rhyco1;Rhyse1;Sclsc1;Truan1;Zalva1	False	False	87.32013888888889	0.2917737589713969	Non-antimicrobial
OG0000775	Phylum-specific	Ascomycetes	Boeex1;Colch1;Colhig2;Corca1;Cylol1;Daces1;Dacma1;Falor1;Fusco1;Fuscu1;Fuseq1;Fusfu1;Fusgr1;Fusox2;Fusoxy1;Fusoxys1;Fusre1;Fusso1;Fustr1;Fustri1;Fusve2;Fusven1;Ilyeu1;Micbo1;Neodi1;Neora1;Plecuc1;Pyrsp1;Stael1;Triat2;Trire2;TriviGv29_8_2;Veral1;Verda1;VerdaJR2	False	False	69.46399920571882	0.972316813968335	Antimicrobial
OG0000776	Multi-phyla		Botbo1;Cadsp1;Copph3;Cylol1;Denna1;Helo229;Lepor2;Morco1;Neucr2;Pilcr1;Pyrtr1;Rhyag1;Rhyco1;Rhyse1	False	False	64.6091201353638	0.9236291583623296	Antimicrobial
OG0000777	Multi-phyla		Botbo1;Colhig2;Galma1;Gyman1;Hebcy2;Hetan2;Lacbi2;Olipa1;Parch1;Parchr1;Phapo1;Pilcr1;Plecuc1;Plecucu2;PleosPC15_1;Pyrtr1;Pyrtt1;Sindi4;Stael1;Thacu1;Trave1	False	False	76.8127861163227	0.6707750049476799	Antimicrobial
OG0000778	Phylum-specific	Ascomycetes	Cadsp1;Chalo1;Chame1;Cocvi1;Corca1;Denna1;Fuscu1;Fuseq1;Fusgr1;Fusre1;Fustr1;Fustri1;Fusven1;Helo229;Maggr1;MagnaMG8;MagorGY11_1;Melva1;Micbo1;Mictri1;Neucr2;Parch1;Parchr1;Perma1;Phapo1;Pyrtt1;Rhesp1;Stael1;Stano2	False	False	71.71093954248366	0.435490499832566	Non-antimicrobial
OG0000779	Phylum-specific	Ascomycetes	Cadsp1;Chafu1;Chagl1;Chalo1;Chame1;Daces1;Dacma1;Falor1;Gaegr1;Ilyeu1;Lepor2;Micbo1;Mictri1;Neodi1;Neora1;Parch1;Phimu1;Plecuc1;Pyrly1;Pyrsp1;Pyrtt1;Rhesp1;Rhyag1;Rhyco1;Rhyse1;Stael1;TriviGv29_8_2;Zalva1	False	False	82.61443430656935	0.7955510778942134	Antimicrobial
OG0000780	Phylum-specific	Ascomycetes	Cadsp1;Chafu1;Chagl1;Chalo1;Chame1;Colch1;Colhig2;Colto1;DalEC12_1;Falor1;Gaegr1;Helo229;Lepor2;Maggr1;MagnaMG8;MagorGY11_1;Melbi2;Melva1;Micbo1;Neucr2;Oidma1;Phimu1;Phisc1;Plecuc1;Rhesp1;Rhier1;Rhyag1;Rhyco1;Rhyse1;Sorhu1;Spoth2;Thite2;Veral1;Verda1;VerdaJR2	False	False	44.8523593073593	0.7736503971157016	Antimicrobial
OG0000781	Phylum-specific	Ascomycetes	Chalo1;Chame1;Clapu1;Colch1;Cylol1;Daces1;Dacma1;Fusco1;Fuscu1;Fuseq1;Fusfu1;Fusgr1;Fusox2;Fusoxys1;Fusre1;Fusso1;Fusve2;Fusven1;Ilyeu1;Melbi2;Melva1;Micbo1;Neodi1;Neora1;Neucr2;Rhier1;Sclsc1;Sodal1;Sorhu1;Spoth2;Stael1;Thite2;Triat2;Trire2;TriviGv29_8_2;Truan1	False	False	49.196373530692206	0.1130195482141744	Non-antimicrobial
OG0000782	Phylum-specific	Ascomycetes	Cocsa1;Cocvi1;Cylol1;Daces1;Denna1;Fusco1;Fuscu1;Fuseq1;Fusfu1;Fusgr1;Fusox2;Fusoxy1;Fusoxys1;Fusre1;Fustr1;Fustri1;Fusve2;Fusven1;Neodi1;Zymtr1	False	False	75.2628792912514	0.972839892817761	Antimicrobial
OG0000783	Phylum-specific	Ascomycetes	Cocsa1;Cylol1;Daces1;Dacma1;Fusco1;Fusfu1;Fusox2;Fusoxy1;Fusoxys1;Fusre1;Fusso1;Fustr1;Fustri1;Fusve2;Ilyeu1;Lepor2;Neodi1;Neora1;Parch1;Perma1;Pyrly1;Rhier1;Zalva1	False	False	66.40998875456846	0.9804860873152575	Antimicrobial
OG0000784	Class-specific	Glomeromycetes	Geopyr1;Rhicl1	False	False	53.64005970149253	0.0187744860553084	Non-antimicrobial
OG0000785	Phylum-specific	Basidiomycetes	Agabi_varbur_1;Amamu1;Armost1;Botbo1;Copci1;Copph3;Galma1;Gyman1;Hebcy2;Hetan2;Lacbi2;Paxin1;Pilcr1;Pismi1;PleosPC15_1;Schco1;Sclci1;Thacu1;Tilin1;Trave1;Tulca1	False	True
OG0000786	Phylum-specific	Ascomycetes	Altal1;Altro1;Cadsp1;Chafu1;Chagl1;Chalo1;Chame1;Corca1;DalEC12_1;Denna1;Falor1;Gaegr1;Lepmu1;MagnaMG8;MagorGY11_1;Melva1;Parch1;Parchr1;Perma1;Phapo1;Phimu1;Phisc1;Pyrly1;Pyrsp1;Pyrtr1;Pyrtt1;Rhesp1;Sorhu1;Stano2;Truan1;Zalva1	False	False	46.84514388489209	0.7896426122052661	Antimicrobial
OG0000787	Multi-phyla		Altal1;Altalt1;Altbr1;Altro1;Blugr2;BlugrR1_1;Boeex1;Clapu1;Cocsa1;Cocvi1;Corca1;Dipse1;Ilyeu1;Lepmu1;Macph1;Macpha1;Mycgr3;Parch1;Parchr1;Pensub1;Perma1;Pyrly1;Pyrsp1;Pyrtr1;Pyrtt1;Ramcocy1;Spogr1;Spore1;Stano2;Stely1;U_tricho_v1;Ustbr1;Usthor1;Zymtr1	False	True
OG0000788	Multi-phyla		Altal1;Altalt1;Altro1;Cocvi1;Colch1;Colhig2;Colto1;Lepor2;Mycfi2;Mycgr3;Parch1;Parchr1;Pyrly1;Pyrtr1;Pyrtt1;Ramcocy1;Rhesp1;Rhyag1;Rhyco1;Rhyse1;Spogr1;Spore1;Stano2;Stely1;Tilin1;U_tricho_v1;Ustbr1;Usthor1;Ustma2_2;Zpa63;Zymtr1	False	False	30.7306598407281	0.1067808295469238	Non-antimicrobial
OG0000789	Phylum-specific	Ascomycetes	Altal1;Altalt1;Altbr1;Altro1;Boeex1;Cenge3;Cocsa1;Cocvi1;Colch1;Colhig2;Colto1;Corca1;DalEC12_1;Denna1;Lepmu1;Micbo1;Mictri1;Oidma1;Parch1;Parchr1;Perma1;Phapo1;Plecuc1;Plecucu2;Pyrly1;Pyrsp1;Pyrtr1;Pyrtt1;Stano2;Stely1;Truan1;Veral1;Verda1;VerdaJR2;Verdah1	False	True
OG0000790	Phylum-specific	Ascomycetes	Altalt1;Boeex1;Cadsp1;Cocsa1;Cocvi1;Denna1;Fusco1;Fuscu1;Fuseq1;Fusfu1;Fusgr1;Fusox2;Fusoxy1;Fusoxys1;Fusre1;Fustr1;Fustri1;Fusven1;Ilyeu1;Lepmu1;Lepor2;Melva1;Neora1;Parch1;Perma1;Phisc1;Pyrly1;Pyrsp1;Rhesp1;Stael1;Stano2;Zalva1	False	True
OG0000791	Multi-phyla		Armost1;Aspcam1;Asptaic1;Colto1;Copci1;Copph3;Galma1;Gyman1;Hebcy2;Hetan2;Morel_U14_1;Olipa1;Paxin1;Phisc1;Pilcr1;Pismi1;PleosPC15_1;Rhice1_1;Rhidi1;Sclci1;Stael1;Stely1	False	True
OG0000792	Phylum-specific	Ascomycetes	Aspnov1;Chagl_1;Chame1;Cylol1;Daces1;Dacma1;DalEC12_1;Fusfu1;Fusre1;Fusso1;Fusve2;Helo229;Macph1;Neora1;Plecucu2;Rhesp1;Rhier1;Stael1;Trire2;TriviGv29_8_2;Truan1;Zalva1	False	False	37.88290419161677	0.0024383858340416	Non-antimicrobial
OG0000793	Multi-phyla		Aspnov1;Boeex1;Botci1;Chafu1;Corca1;Cylol1;Daces1;Fusso1;Gyman1;Melbi2;Melva1;Oidma1;Parch1;Parchr1;Perma1;Phapo1;Sclsc1;Thite2;Triat2;Trire2;TriviGv29_8_2	True	False
OG0000794	Multi-phyla		Bauco1;Corca1;Gyman1;Micbo1;Mictri1;Mycfi2;Mycgr3;Perma1;Phapo1;Phisc1;Pyrtr1;Pyrtt1;Ramcocy1;Rhice1_1;Sclsc1;Stano2;Stely1;Truan1;Zymtr1	False	False	81.13453836930456	0.2047897554786324	Non-antimicrobial
OG0000795	Multi-phyla		Botbo1;Galma1;Geopyr1;Rhice1_1;Rhicl1;Rhidi1;Rhiir2_1;Schco1	False	False	80.93188314606742	0.0927019235620078	Non-antimicrobial
OG0000796	Phylum-specific	Ascomycetes	Chalo1;Daces1;Dacma1;Falor1;Fuseq1;Fusso1;Fustr1;Fustri1;Fusven1;Gaegr1;Helo229;Ilyeu1;Lepor2;Melbi2;Morco1;Neora1;Phisc1;Plecuc1;Plecucu2;Rhesp1;Rhier1;Rhyag1;Rhyco1;Rhyse1;Stael1;Thite2;TriviGv29_8_2;Tubma1	False	False	51.269430769230766	0.6602113666132431	Antimicrobial
OG0000797	Family-specific	Nectriaceae	Cylol1;Daces1;Dacma1;Fusso1;Ilyeu1;Neodi1;Neora1	False	False	81.07296373056995	0.9532246502926446	Antimicrobial
OG0000798	Class-specific	Glomeromycetes	Geopyr1;Gigmar1;Gigro1;Rhice1_1;Rhicl1;Rhidi1;Rhiir2_1	False	False	80.03324306025728	0.9812245380033324	Antimicrobial
OG0000799	Class-specific	Glomeromycetes	Geopyr1;Gigmar1;Gigro1;Rhice1_1;Rhicl1;Rhidi1;Rhiir2_1	False	False	62.118024534686974	0.9998449435382336	Antimicrobial
OG0000800	Class-specific	Glomeromycetes	Gigmar1;Gigro1;Rhice1_1;Rhicl1;Rhidi1;Rhiir2_1	False	True
OG0000801	Multi-phyla		Agabi_varbur_1;Armost1;Aspcam1;Asptaic1;Bauco1;Cenge3;DalEC12_1;Galma1;Gyman1;Ilyeu1;Lepor2;Morco1;Neora1;Oidma1;Phimu1;Rhesp1;Schco1;Thacu1;Trave1;Triat2;Trire2;TriviGv29_8_2	True	False
OG0000802	Multi-phyla		Agabi_varbur_1;Amamu1;Armost1;Botbo1;Copph3;Galma1;Geopyr1;Gigmar1;Gigro1;Gyman1;Hebcy2;Hetan2;Lobtra1;Morel2;Morel_U14_1;Pilcr1;PleosPC15_1;Rhice1_1;Rhicl1;Rhidi1;Rhiir2_1;Trave1	False	False	55.58970639032815	0.4143688711482354	Non-antimicrobial
OG0000803	Phylum-specific	Ascomycetes	Altal1;Altro1;Boeex1;Botci1;Chagl1;Chagl_1;Chame1;Cylol1;Fusfu1;Fusgr1;Fusso1;Fustr1;Fustri1;Fusven1;Gaegr1;Ilyeu1;Neucr2;Perma1;Plecucu2;Sclsc1;Sodal1;Spoth2;Stano2;Stely1;Thite2;Triat2;VerdaJR2;Verdah1;Zalva1	False	False	46.37482032218091	0.3985765119087317	Non-antimicrobial
OG0000804	Phylum-specific	Ascomycetes	Altal1;Altalt1;Altro1;Boeex1;Cadsp1;Chafu1;Chagl1;Chagl_1;Chame1;Colhig2;Colto1;Corca1;Cylol1;Daces1;Dacma1;DalEC12_1;Fusso1;Fusve2;Ilyeu1;Lepor2;Melva1;Neodi1;Neora1;Pyrtr1;Rhesp1;Stael1;Stely1	False	False	67.17810690423163	0.8287178971119158	Antimicrobial
OG0000805	Multi-phyla		Altal1;Altalt1;Altbr1;Altro1;Aspcam1;Aspnov1;Asptaic1;Bauco1;Cadsp1;Cenge3;Cocvi1;Corca1;Denna1;Lepor2;Macph1;Macpha1;Morco1;Oidma1;Olipa1;Parch1;Parchr1;Pyrly1;Pyrsp1;Pyrtr1;Pyrtt1;Rhesp1;Stely1;Tubae1;Zalva1	False	False	58.30436507936509	0.7666602817958859	Antimicrobial
OG0000806	Multi-phyla		Altalt1;Clapu1;Cocsa1;Cocvi1;Corca1;Gyman1;Macph1;Macpha1;Parch1;Parchr1;Phapo1;Pilcr1;Ramcocy1;Rhesp1;Schco1;Stano2;Stely1;Zpa63;Zymtr1	False	False	49.7005	0.393419398792431	Non-antimicrobial
OG0000807	Phylum-specific	Ascomycetes	Altro1;Aspcam1;Bauco1;Boeex1;Chalo1;Cocvi1;Colhig2;Corca1;Denna1;MagnaMG8;MagorGY11_1;Melbi2;Oidma1;Parchr1;Perma1;Plecuc1;Plecucu2;Pyrly1;Pyrsp1;Rhier1;Veral1;Verda1;VerdaJR2;Verdah1	False	False	65.92085906040268	0.96148529105276	Antimicrobial
OG0000808	Multi-phyla		Armost1;Aspoch1;Botbo1;Botci1;Cadsp1;Chalo1;Copci1;Daces1;Dacma1;DalEC12_1;Falor1;Fusoxy1;Gaegr1;Galma1;Hebcy2;Ilyeu1;Lacbi2;Lepor2;Melbi2;Melva1;Morco1;Oidma1;Olipa1;Pensub1;Phisc1;Plecucu2;Rhesp1;Rhier1;Sebve1;Sindi4;Trire2;Zalva1	False	False	80.07125307990144	0.2344952278677042	Non-antimicrobial
OG0000809	Class-specific	Agaricomycetes	Armost1;Copci1;Copph3;Galma1;Gyman1;Olipa1;Paxin1;PleosPC15_1;Schco1;Thacu1;Trave1	False	False	93.01285714285714	0.8144236755755451	Antimicrobial
OG0000810	Phylum-specific	Ascomycetes	Ascsa1;Botci1;Cadsp1;Chalo1;Colch1;Colhig2;Colto1;Falor1;Helo229;Lepor2;Maggr1;MagnaMG8;MagorGY11_1;Melbi2;Melva1;Oidma1;Phimu1;Rhesp1;Rhier1;Rhyag1;Rhyco1;Rhyse1;Sclsc1;Truan1;Verda1;VerdaJR2;Verdah1;Zalva1	False	True
OG0000811	Phylum-specific	Ascomycetes	Ascsa1;Bauco1;Cadsp1;Daces1;Falor1;Fusco1;Fusfu1;Fusox2;Fusoxy1;Fusoxys1;Fusre1;Fusso1;Gaegr1;Helo229;Macpha1;Maggr1;MagnaMG8;MagorGY11_1;Neora1;Perma1;Phapo1;Phimu1;Pyrtr1;Rhesp1;Rhyag1;Rhyco1;Rhyse1;Zalva1;Zymtr1	False	False	75.81142087106511	0.3388986348282607	Non-antimicrobial
OG0000812	Phylum-specific	Ascomycetes	Ascsa1;Cadsp1;Chalo1;Cylol1;Daces1;Dacma1;Fusso1;Helo229;Ilyeu1;Lepor2;Maggr1;MagnaMG8;MagorGY11_1;Melbi2;Melva1;Neodi1;Oidma1;Phimu1;Phisc1;Rhesp1;Rhier1;Truan1;Zalva1	False	True
OG0000813	Phylum-specific	Ascomycetes	Boeex1;Colch1;Colhig2;Colto1;Corca1;Cylol1;Daces1;Dacma1;Denna1;Fusco1;Fusfu1;Fusox2;Fusoxy1;Fusoxys1;Fusre1;Fusso1;Fustr1;Fustri1;Fusve2;Helo229;Ilyeu1;Lepmu1;Neora1;Parch1;Parchr1;Phimu1;Plecuc1;Plecucu2;Pyrly1;Pyrsp1;Veral1;Verda1;VerdaJR2;Verdah1	False	False	84.23946790052052	0.2292297332986229	Non-antimicrobial
OG0000814	Phylum-specific	Ascomycetes	Cadsp1;Chagl1;Chagl_1;Chalo1;Chame1;Cylol1;Daces1;Dacma1;Fusco1;Fusox2;Fusoxy1;Fusoxys1;Fusre1;Fusso1;Helo229;Ilyeu1;Lepor2;Melbi2;Melva1;Neora1;Phimu1;Rhesp1;Rhier1;Spoth2;Zalva1	False	False	65.33397951719093	0.1966093428419628	Non-antimicrobial
OG0000815	Multi-phyla		Cylol1;DalEC12_1;Falor1;Fusco1;Fuscu1;Fuseq1;Fusfu1;Fusgr1;Fusox2;Fusoxy1;Fusoxys1;Fusre1;Fusso1;Fustr1;Fustri1;Fusve2;Fusven1;Gaegr1;Ilyeu1;Maggr1;MagnaMG8;MagorGY11_1;Mictri1;Neodi1;Neora1;Oidma1;Olipa1;Ramcocy1;Stael1;Triat2;Trire2;TriviGv29_8_2;Truan1	False	False	80.79288566243196	0.9097405895700948	Antimicrobial
OG0000816	Phylum-specific	Ascomycetes	Cylol1;Daces1;Fuscu1;Fuseq1;Fusgr1;Fusso1;Fusven1;Ilyeu1;Neodi1;Neora1;Oidma1;Parch1;Parchr1;Pensub1;Perma1;Phapo1;Pyrly1;Pyrsp1;Stano2;Truan1	False	False	60.67744411640658	0.9999594892478512	Antimicrobial
OG0000817	Phylum-specific	Mucoromycetes	Gigmar1;Gigro1;Lobtra1;Morel2;Morel_U14_1;Rhice1_1;Rhicl1;Rhidi1;Rhiir2_1	False	False	63.333507109004735	0.8230715455871563	Antimicrobial
OG0000818	Multi-phyla		Agabi_varbur_1;Armost1;Colhig2;Colto1;Copci1;Copph3;Daces1;Dacma1;Falor1;Gaegr1;Galma1;Gyman1;Hetan2;Ilyeu1;Lacbi2;Maggr1;MagnaMG8;MagorGY11_1;Neora1;Olipa1;PleosPC15_1;Stael1;Trave1;Truan1	False	False	87.97795226130653	0.5913262251925073	Antimicrobial
OG0000819	Multi-phyla		Agabi_varbur_1;Amamu1;Botbo1;Copci1;Copph3;Galma1;Gyman1;Hebcy2;Hetan2;Lacbi2;Morel2;Morel_U14_1;Olipa1;Paxin1;Pilcr1;Pismi1;Pyrtr1;Schco1;Sebve1;Sindi4;Spore1;Thacu1;Tilin1;Trave1;Tubae1;Tubma1;Tulca1;U_tricho_v1;Ustbr1;Usthor1;Ustma2_2	False	False	89.70289864029665	0.5615718193002692	Antimicrobial
OG0000820	Multi-phyla		Agabi_varbur_1;Amamu1;Armost1;Botbo1;Copph3;Galma1;Gigmar1;Gyman1;Hebcy2;Lacbi2;Lobtra1;Morel2;Morel_U14_1;Olipa1;PleosPC15_1;Rhice1_1;Rhicl1;Rhidi1;Rhiir2_1;Schco1;Sebve1;Sindi4;Spogr1;Spore1;Thacu1;Trave1;Tulca1;U_tricho_v1;Ustbr1;Ustma2_2	False	False	45.74923986486486	0.4535946332751397	Non-antimicrobial
OG0000821	Multi-phyla		Altal1;Altalt1;Altro1;Armost1;Boeex1;Cenge3;Cocsa1;Cocvi1;Colhig2;DalEC12_1;Helo229;Melbi2;Melva1;Mictri1;Oidma1;Parch1;Parchr1;Perma1;Phapo1;Phimu1;Phisc1;PleosPC15_1;Pyrly1;Pyrsp1;Ramcocy1;Schco1;Stael1;Stano2;Stely1;Thite2;Truan1;Zpa63	False	False	81.18334985835693	0.3119046926126111	Non-antimicrobial
OG0000822	Multi-phyla		Altal1;Altalt1;Altro1;Armost1;Cadsp1;Chalo1;Colhig2;Corca1;Daces1;Denna1;Falor1;Fustr1;Gaegr1;Helo229;Hetan2;Macpha1;Melbi2;Melva1;Neora1;Oidma1;Parchr1;Phimu1;Phisc1;Pyrsp1;Rhesp1;Rhyag1;Rhyco1;Schco1;Truan1	False	False	86.85817521040552	0.9684289340873876	Antimicrobial
OG0000823	Multi-phyla		Altal1;Altalt1;Altbr1;Boeex1;Cadsp1;Cenge3;Chagl_1;Chalo1;Cocvi1;Corca1;Denna1;Lepmu1;Melbi2;Melva1;Morel2;Mycgr3;Parch1;Parchr1;Phapo1;Phisc1;PleosPC15_1;Rhesp1;Sclsc1;Stano2;Stely1;TriviGv29_8_2;Zpa63;Zymtr1	False	False	68.21407927747116	0.0072587188854551	Non-antimicrobial
OG0000824	Phylum-specific	Ascomycetes	Altal1;Altalt1;Altbr1;Altro1;Ascsa1;Boeex1;Cadsp1;Chalo1;Cocsa1;Cocvi1;Helo229;Lepor2;Melva1;Mycfi2;Mycgr3;Phapo1;Phimu1;Phisc1;Pyrsp1;Pyrtr1;Pyrtt1;Ramcocy1;Rhesp1;Rhier1;Rhyag1;Rhyco1;Rhyse1;Stely1;Zalva1;Zpa63;Zymtr1	False	False	58.75109210526316	0.9770951414080068	Antimicrobial
OG0000825	Phylum-specific	Ascomycetes	Altal1;Altalt1;Altro1;Bauco1;Boeex1;Botci1;Cenge3;Chalo1;Helo229;Lepor2;Macph1;Macpha1;Melbi2;Melva1;Micbo1;Mictri1;Oidma1;Parch1;Parchr1;Pensub1;Phisc1;Plecuc1;Rhesp1;Sclsc1;Stely1;Truan1;Zalva1	False	False	78.90736100234926	0.2455804841714777	Non-antimicrobial
OG0000826	Multi-phyla		Amamu1;Aspoch1;Bauco1;Cadsp1;Cylol1;Dacma1;Denna1;Fusoxy1;Fusoxys1;Galma1;Hebcy2;Melbi2;Morel2;Neora1;Olipa1;Paxin1;Perma1;Pismi1;Rhidi1;Sclci1;Sindi4;Tilin1;Triat2;Truan1;Tubae1;Tulca1;Veral1	False	False	73.73024482109228	0.1569915426948226	Non-antimicrobial
OG0000827	Multi-phyla		Armost1;Botbo1;Copci1;Copph3;Galma1;Gigro1;Gyman1;Hebcy2;Hetan2;Lacbi2;Lobtra1;Morel2;Morel_U14_1;Paxin1;Pilcr1;PleosPC15_1;Rhice1_1;Rhicl1;Rhidi1;Rhiir2_1;Schco1;Sclci1;Spogr1;Spore1;Thacu1;Tilin1;Trave1;U_tricho_v1;Ustbr1;Usthor1;Ustma2_2	False	False	66.3450298264642	0.996878683542834	Antimicrobial
OG0000828	Multi-phyla		Armost1;Cadsp1;Chalo1;Colch1;Colhig2;Colto1;DalEC12_1;Galma1;Gyman1;Hetan2;Lepor2;Maggr1;MagnaMG8;MagorGY11_1;Melva1;Micbo1;Mictri1;Mycfi2;Mycgr3;Oidma1;Phimu1;Phisc1;Ramcocy1;Rhesp1;Rhyag1;Rhyco1;Rhyse1;Stael1;Trave1;Truan1;Zalva1;Zpa63;Zymtr1	False	False	78.70447407851363	0.9831039383489104	Antimicrobial
OG0000829	Multi-phyla		Ascsa1;Aspcam1;Aspoch1;Asptaic1;Chalo1;Clapu1;Fuscu1;Fusgr1;Fusso1;Fustr1;Fustri1;Galma1;Gyman1;Macpha1;Melbi2;Melva1;Oidma1;Pensub1;Phimu1;Phisc1;Pilcr1;Rhesp1;Spogr1;Tilin1;Trire2;TriviGv29_8_2	False	False	79.02115517241378	0.9321073468940332	Antimicrobial
OG0000830	Multi-phyla		Boeex1;Cadsp1;Colhig2;Colto1;Corca1;Daces1;Dacma1;DalEC12_1;Denna1;Fusox2;Fusoxy1;Fusoxys1;Fusre1;Fusso1;Fustr1;Fustri1;Fusven1;Gyman1;Helo229;Lepor2;Melbi2;Neora1;Olipa1;Phimu1;Plecuc1;Plecucu2;Pyrly1;Pyrsp1;TriviGv29_8_2;Truan1;VerdaJR2;Zalva1	False	False	70.67798670465336	0.9033300496850744	Antimicrobial
OG0000831	Phylum-specific	Ascomycetes	Boeex1;Cylol1;Dacma1;Fusco1;Fusox2;Fusoxy1;Fusoxys1;Fusre1;Fusso1;Ilyeu1;Melbi2;Neora1;Stael1;Triat2;TriviGv29_8_2;Zalva1	False	False	48.62767019667172	0.9967413184135288	Antimicrobial
OG0000832	Phylum-specific	Ascomycetes	Chafu1;Chagl1;Chagl_1;Cocsa1;Falor1;Fuscu1;Fuseq1;Fusfu1;Fusgr1;Fusre1;Fustr1;Fustri1;Fusve2;Fusven1;Gaegr1;Helo229;Lepmu1;Melbi2;Oidma1;Pensub1;Perma1;Phapo1;Pyrly1;Pyrtr1;Pyrtt1;Rhesp1;Stael1;Stano2	True	False
OG0000833	Phylum-specific	Ascomycetes	Chagl1;Chagl_1;Chame1;Cocsa1;Cylol1;Daces1;Dacma1;Falor1;Fusco1;Fuseq1;Fusox2;Fusoxy1;Fusoxys1;Fusve2;Micbo1;Mictri1;Plecuc1;Stael1;Thite2	False	False	60.396367861885786	0.3732171838724966	Non-antimicrobial
OG0000834	Phylum-specific	Ascomycetes	Clapu1;Colto1;Cylol1;DalEC12_1;Falor1;Fusco1;Fuseq1;Fusfu1;Fusox2;Fusoxy1;Fusoxys1;Fusre1;Fusso1;Fustr1;Fustri1;Fusve2;Fusven1;Gaegr1;Mictri1;Neodi1;Pensub1;Stael1;Triat2;Trire2;TriviGv29_8_2;Truan1	False	False	78.96699745547073	0.9871690692394172	Antimicrobial
OG0000835	Phylum-specific	Ascomycetes	Fusco1;Fuscu1;Fuseq1;Fusfu1;Fusgr1;Fusox2;Fusoxy1;Fusoxys1;Fusre1;Fusso1;Fustr1;Fustri1;Fusve2;Fusven1;Neodi1;Rhier1	False	False	84.15265415549598	0.5933482594854292	Antimicrobial
OG0000836	Phylum-specific	Ascomycetes	Fusfu1;Fustri1;Fusve2;Ilyeu1;Macph1;Macpha1;Neora1;Rhyag1;Rhyco1;Rhyse1	False	False	30.542008670520232	0.565107469234059	Antimicrobial
OG0000837	Multi-phyla		Agabi_varbur_1;Aspnov1;Chalo1;Corca1;Cylol1;Daces1;Dacma1;Fusco1;Fuscu1;Fusgr1;Fusox2;Fusoxy1;Fusoxys1;Fusre1;Fusso1;Fustr1;Fustri1;Fusve2;Ilyeu1;Melbi2;Melva1;Mictri1;Mycfi2;Neodi1;Neora1;Oidma1;Pensub1;Phimu1;Phisc1;PleosPC15_1;Rhier1;Stael1	True	False
OG0000838	Multi-phyla		Agabi_varbur_1;Amamu1;Armost1;Cadsp1;Copci1;Cylol1;Falor1;Fusco1;Fuseq1;Fusfu1;Fustr1;Fustri1;Fusve2;Fusven1;Gaegr1;Galma1;Gyman1;Hebcy2;Maggr1;MagnaMG8;MagorGY11_1;Parch1;Parchr1;Perma1;Plecuc1;Rhesp1;Stael1;Stano2	False	False	84.35397828507794	0.9484677607032634	Antimicrobial
OG0000839	Multi-phyla		Agabi_varbur_1;Altal1;Altalt1;Altro1;Armost1;Botci1;Cadsp1;Chalo1;Cocsa1;Cocvi1;Falor1;Fusso1;Fustr1;Fustri1;Galma1;Gyman1;Ilyeu1;Lepor2;Melva1;Neora1;Perma1;Phapo1;Phimu1;Phisc1;Pyrly1;Rhier1;Stano2	False	False	82.27200899550225	0.5055003094441766	Antimicrobial
OG0000840	Phylum-specific	Ascomycetes	Altal1;Altalt1;Altbr1;Altro1;Botci1;Cadsp1;Cocsa1;Cocvi1;Colch1;Colhig2;Colto1;Corca1;Denna1;Falor1;Helo229;Lepmu1;Lepor2;Maggr1;MagnaMG8;MagorGY11_1;Parch1;Parchr1;Phapo1;Phimu1;Phisc1;Pyrly1;Pyrsp1;Pyrtr1;Rhesp1;Sclsc1;Stely1;Zalva1	False	False	42.78816656308266	0.4713546119964521	Non-antimicrobial
OG0000841	Phylum-specific	Ascomycetes	Altal1;Altalt1;Altbr1;Boeex1;Botci1;Cenge3;Corca1;Cylol1;Daces1;Dacma1;Fusco1;Fusfu1;Fusoxy1;Fusoxys1;Fusre1;Fusso1;Fustr1;Fustri1;Fusven1;Ilyeu1;Lepmu1;Melbi2;Neodi1;Neora1;Parch1;Parchr1;Phisc1;Plecucu2;Pyrly1;Sclsc1;Truan1	True	False
OG0000842	Multi-phyla		Altal1;Altalt1;Altbr1;Altro1;Botci1;Cocsa1;Cocvi1;Corca1;Fusox2;Fusoxy1;Fusre1;Fusso1;Fusve2;Galma1;Gyman1;Lepmu1;Macpha1;Morel2;Morel_U14_1;Parch1;Parchr1;Perma1;Pyrly1;Pyrsp1;Pyrtr1;Rhice1_1;Rhidi1;Rhiir2_1;Stano2;Tulca1	False	True
OG0000843	Phylum-specific	Ascomycetes	Altbr1;Altro1;Ascsa1;Boeex1;Botci1;Cadsp1;Cenge3;Chalo1;Cocsa1;Cocvi1;Corca1;Denna1;Dipse1;Helo229;Lepmu1;Macph1;Macpha1;Melbi2;Melva1;Parch1;Parchr1;Phapo1;Phisc1;Pyrly1;Pyrsp1;Pyrtr1;Rhier1;Sclsc1;Stano2;Stely1	False	False	51.86119978858351	0.5030487267397099	Antimicrobial
OG0000844	Phylum-specific	Ascomycetes	Altbr1;Altro1;Cadsp1;Cenge3;Chafu1;Chagl1;Chagl_1;Chalo1;Chame1;Corca1;DalEC12_1;Falor1;Lepor2;MagorGY11_1;Melbi2;Mictri1;Neucr2;Parch1;Parchr1;Perma1;Phapo1;Phimu1;Phisc1;Rhesp1;Rhier1;Rhyag1;Rhyco1;Rhyse1;Sorhu1;Spoth2;Truan1;Zalva1	False	False	55.62545305676856	0.9127785504491952	Antimicrobial
OG0000845	Phylum-specific	Ascomycetes	Altro1;Cadsp1;Fuscu1;Fuseq1;Fusgr1;Fusso1;Fusven1;Helo229;Mycgr3;Neodi1;Neora1;Phapo1;Phimu1;Plecuc1;Plecucu2;Ramcocy1;Rhesp1;Trire2;Veral1;Verda1;Verdah1;Zpa63;Zymtr1	False	False	70.36273405698779	0.9726826105941008	Antimicrobial
OG0000846	Phylum-specific	Ascomycetes	Ascsa1;Botci1;Cadsp1;Chafu1;Chagl1;Chalo1;Chame1;Clapu1;Cylol1;DalEC12_1;Lepor2;Melbi2;Melva1;Micbo1;Mictri1;Phimu1;Phisc1;Rhesp1;Rhyag1;Rhyco1;Rhyse1;Sclsc1;Stael1;Thite2;Zalva1	False	False	38.42947510094213	0.006465353799161	Non-antimicrobial
OG0000847	Phylum-specific	Ascomycetes	Ascsa1;Cylol1;Daces1;Dacma1;Falor1;Fusso1;Gaegr1;Ilyeu1;Maggr1;MagnaMG8;MagorGY11_1;Neodi1;Neora1;Oidma1;Pensub1;TriviGv29_8_2;Truan1	False	False	81.04066072526122	0.9729895911499096	Antimicrobial
OG0000848	Phylum-specific	Ascomycetes	Aspcam1;Aspnov1;Aspoch1;Asptaic1;DalEC12_1;Fusco1;Fusfu1;Fusoxy1;Fusre1;Fustri1;Fusve2;Fusven1;Morco1;Pensub1;Pyrtt1;Tubma1	False	False	59.83767063921993	0.9946522135237852	Antimicrobial
OG0000849	Phylum-specific	Ascomycetes	Aspcam1;Asptaic1;Corca1;Daces1;Dacma1;Denna1;Falor1;Fusco1;Fuscu1;Fuseq1;Fusfu1;Fusgr1;Fusox2;Fusoxy1;Fusoxys1;Fusre1;Fusso1;Fustr1;Fustri1;Fusve2;Fusven1;Gaegr1;Perma1;Plecucu2;Sodal1;Trire2;Veral1;Verda1;VerdaJR2;Verdah1	False	False	81.49726737967916	0.9701717440164376	Antimicrobial
OG0000850	Phylum-specific	Ascomycetes	Aspcam1;Asptaic1;Boeex1;Cadsp1;Cocsa1;Cocvi1;Daces1;Dacma1;Fusco1;Fusso1;Helo229;Lepor2;Maggr1;MagorGY11_1;Mictri1;Neora1;Parch1;Parchr1;Pensub1;Phimu1;Phisc1;Pyrsp1;Rhesp1;Rhyag1;Rhyco1;Rhyse1;Sorhu1	False	False	51.83095774647888	0.901576942241238	Antimicrobial
OG0000851	Phylum-specific	Ascomycetes	Aspoch1;Chafu1;Chagl1;Chagl_1;Chame1;Fuscu1;Fuseq1;Fusgr1;Fustr1;Fustri1;Fusve2;Fusven1;Gaegr1;Lepmu1;Micbo1;Mictri1;Mycfi2;Neodi1;Neucr2;Oidma1;Parchr1;Pensub1;Pyrly1;Pyrsp1;Sodal1;Sorhu1;Spoth2;Stely1;Triat2;Trire2;TriviGv29_8_2	True	False
OG0000852	Multi-phyla		Boeex1;Colch1;Colhig2;Colto1;Daces1;Dacma1;Fusco1;Fuscu1;Fuseq1;Fusfu1;Fusox2;Fusoxy1;Fusoxys1;Fusre1;Fusso1;Fustr1;Fustri1;Fusve2;Fusven1;Helo229;Ilyeu1;Lepor2;Micbo1;Mictri1;Morel_U14_1;Neora1;Pyrly1;Rhyag1;Rhyco1;Rhyse1;Veral1;Verdah1	False	False	85.67387221684415	0.5519011956972144	Antimicrobial
OG0000853	Phylum-specific	Ascomycetes	Botci1;Colch1;Colhig2;Colto1;Cylol1;Daces1;Dacma1;Fusco1;Fuseq1;Fusfu1;Fusox2;Fusoxy1;Fusoxys1;Fusre1;Fustr1;Fustri1;Fusve2;Fusven1;Ilyeu1;Mictri1;Neodi1;Neora1;Oidma1;Plecuc1;Plecucu2;Sodal1;TriviGv29_8_2;Truan1;Veral1;Verda1;VerdaJR2;Verdah1	False	True
OG0000854	Phylum-specific	Ascomycetes	Cadsp1;Colhig2;Colto1;Corca1;Dacma1;Falor1;Fusco1;Fusoxys1;Fusso1;Fusve2;Ilyeu1;Lepor2;Macph1;Macpha1;Mictri1;Neodi1;Neora1;Parch1;Parchr1;Perma1;Phapo1;Phimu1;Pyrly1;Pyrsp1;Pyrtr1;Rhesp1;Stael1;Truan1	False	False	82.11763390974274	0.6941776211586803	Antimicrobial
OG0000855	Phylum-specific	Ascomycetes	Cadsp1;Corca1;Cylol1;Daces1;Dacma1;Denna1;Fusco1;Fuscu1;Fuseq1;Fusfu1;Fusox2;Fusoxy1;Fusoxys1;Fusre1;Fusso1;Fustr1;Fustri1;Fusve2;Fusven1;Lepor2;Neodi1;Perma1;Phapo1;Plecuc1;Plecucu2;Pyrsp1;Rhesp1;Zalva1	False	False	62.21695100864554	0.843219984147029	Antimicrobial
OG0000856	Phylum-specific	Ascomycetes	Cadsp1;Colch1;Colhig2;Colto1;Corca1;Cylol1;Dacma1;Falor1;Fusco1;Fuscu1;Fuseq1;Fusfu1;Fusgr1;Fusox2;Fusoxy1;Fusoxys1;Fusre1;Fusso1;Fustr1;Fustri1;Fusve2;Fusven1;Gaegr1;Neodi1;Neora1;Plecuc1;Plecucu2;Stael1;Truan1;Veral1;Verda1;Verdah1	False	False	77.85924170616114	0.6443784681307185	Antimicrobial
OG0000857	Multi-phyla		Chagl1;Chagl_1;Chalo1;Chame1;Cocvi1;Cylol1;Daces1;Dacma1;Fusco1;Fusox2;Fusoxy1;Fusoxys1;Fusre1;Hebcy2;Ilyeu1;Morco1;Neodi1;Neora1;Pyrly1;Spoth2;Truan1;Tubae1	False	False	61.256140845070426	0.849694106647662	Antimicrobial
OG0000858	Phylum-specific	Ascomycetes	Colhig2;Cylol1;Fusco1;Fuscu1;Fuseq1;Fusgr1;Fusox2;Fusoxy1;Fusoxys1;Fusre1;Fustr1;Fustri1;Fusve2;Fusven1;Ilyeu1;Macph1;Macpha1;Micbo1;Mictri1;Neodi1;Neora1;Stael1;Veral1;Verda1;VerdaJR2;Verdah1	False	True
OG0000859	Family-specific	Nectriaceae	Fusco1;Fuscu1;Fuseq1;Fusfu1;Fusgr1;Fusox2;Fusoxy1;Fusoxys1;Fusre1;Fusso1;Fusve2;Fusven1;Ilyeu1;Neora1	False	False	81.86123361144219	0.9556908493585377	Antimicrobial
OG0000860	Multi-phyla		Galma1;Geopyr1;Gigmar1;Gigro1;Rhice1_1;Rhicl1;Rhidi1;Rhiir2_1	False	False	85.9824251497006	0.6660305022749875	Antimicrobial
OG0000861	Class-specific	Agaricomycetes	Agabi_varbur_1;Armost1;Copci1;Copph3;Galma1;Gyman1;Hebcy2;Hetan2;Lacbi2;PleosPC15_1;Schco1;Sebve1;Sindi4;Trave1	False	True
OG0000862	Phylum-specific	Ascomycetes	Altal1;Altalt1;Altbr1;Altro1;Aspcam1;Aspoch1;Asptaic1;Cadsp1;Cenge3;Chalo1;Cocsa1;Cocvi1;Dipse1;Helo229;Macph1;Macpha1;Mictri1;Mycfi2;Oidma1;Phimu1;Pyrtr1;Pyrtt1;Ramcocy1;Rhesp1;Stano2;Stely1;Triat2;Trire2;TriviGv29_8_2	False	False	91.09772162386082	0.9690884029231354	Antimicrobial
OG0000863	Phylum-specific	Ascomycetes	Altal1;Altalt1;Altbr1;Altro1;Bauco1;Boeex1;Cenge3;Cocsa1;Cocvi1;Corca1;Denna1;Dipse1;Macph1;Macpha1;Mycfi2;Mycgr3;Parchr1;Perma1;Phapo1;Phisc1;Pyrly1;Pyrsp1;Pyrtr1;Pyrtt1;Ramcocy1;Stano2;Zalva1;Zpa63	False	False	40.60937373737374	0.9998720543170434	Antimicrobial
OG0000864	Phylum-specific	Ascomycetes	Altro1;Cocsa1;Cocvi1;Corca1;Helo229;Lepmu1;Lepor2;Micbo1;Neodi1;Parch1;Parchr1;Phapo1;Phimu1;Pyrly1;Pyrsp1;Pyrtr1;Pyrtt1;Ramcocy1;Rhesp1;Rhyag1;Rhyco1;Rhyse1;Sodal1;Stael1;Stano2;Stely1	True	False
OG0000865	Phylum-specific	Ascomycetes	Aspcam1;Asptaic1;Cadsp1;Colhig2;Corca1;DalEC12_1;Denna1;Fusco1;Fuseq1;Fusfu1;Fusox2;Fusoxy1;Fusoxys1;Fusre1;Fusve2;Neodi1;Oidma1;Perma1;Plecuc1;Plecucu2;Pyrly1;Rhesp1;Stael1;Truan1;Zalva1	False	False	55.46893333333333	0.7472149198121387	Antimicrobial
OG0000866	Phylum-specific	Ascomycetes	Aspcam1;Asptaic1;Colhig2;Corca1;Cylol1;Daces1;Dacma1;DalEC12_1;Fusco1;Fuscu1;Fuseq1;Fusfu1;Fusgr1;Fusox2;Fusoxy1;Fusoxys1;Fusre1;Fusso1;Fustr1;Fustri1;Fusven1;Ilyeu1;Micbo1;Perma1;Plecuc1;Plecucu2;Stael1	False	False	79.20456235476375	0.5390278795849042	Antimicrobial
OG0000867	Phylum-specific	Ascomycetes	Boeex1;Cocsa1;Cocvi1;Fusco1;Fusfu1;Fusox2;Fusoxy1;Fusre1;Fustri1;Lepmu1;Macph1;Macpha1;Parch1;Phimu1;Pyrtr1;Rhyag1	False	False	77.71725663716815	0.963357684714712	Antimicrobial
OG0000868	Multi-phyla		Boeex1;Cocsa1;Cocvi1;Denna1;Falor1;Gaegr1;Lobtra1;Morel_U14_1;Mycgr3;Parch1;Parchr1;Phapo1;Plecuc1;Plecucu2;Pyrly1;Pyrsp1;Ramcocy1;Spore1;Stano2;Stely1;Thacu1;U_tricho_v1;Ustma2_2;Veral1;Verda1;VerdaJR2;Verdah1;Zalva1;Zpa63;Zymtr1	False	False	88.65390670553937	0.0288703400700232	Non-antimicrobial
OG0000869	Phylum-specific	Ascomycetes	Clapu1;Cocsa1;Cocvi1;Fusfu1;Fustri1;Fusve2;Lepor2;Oidma1;Pyrtt1	False	False	28.10564705882353	0.0666839640201611	Non-antimicrobial
OG0000870	Multi-phyla		Colch1;Colhig2;Colto1;Cylol1;Fusco1;Fusfu1;Fusox2;Fusoxy1;Fusoxys1;Fusre1;Fusve2;Lepmu1;Macpha1;Neodi1;Pilcr1;Plecuc1;Plecucu2;Stael1	False	False	53.56858623731805	0.9923037027584154	Antimicrobial
OG0000871	Family-specific	Nectriaceae	Cylol1;Daces1;Dacma1;Fusco1;Fuscu1;Fuseq1;Fusfu1;Fusgr1;Fusox2;Fusoxy1;Fusoxys1;Fusre1;Fustr1;Fustri1;Fusve2;Fusven1;Ilyeu1;Neodi1;Neora1	False	False	80.04869754768391	0.3107717271634393	Non-antimicrobial
OG0000872	Phylum-specific	Ascomycetes	Fusco1;Fuscu1;Fuseq1;Fusfu1;Fusgr1;Fusox2;Fusoxy1;Fusoxys1;Fusre1;Fusso1;Fustr1;Fustri1;Fusve2;Fusven1;MagnaMG8;MagorGY11_1;Neora1;Pensub1;Veral1	False	False	52.96096414342629	0.7395399309066374	Antimicrobial
OG0000873	Class-specific	Glomeromycetes	Gigmar1;Gigro1;Rhice1_1;Rhicl1;Rhidi1;Rhiir2_1	False	False	45.6113356562137	0.0256008842421066	Non-antimicrobial
OG0000874	Multi-phyla		Agabi_varbur_1;Amamu1;Botbo1;Copci1;Copph3;Galma1;Geopyr1;Gyman1;Hebcy2;Hetan2;Lacbi2;Lobtra1;Morel2;Morel_U14_1;Olipa1;Paxin1;Pismi1;Rhice1_1;Rhicl1;Rhidi1;Rhiir2_1;Schco1;Sebve1;Sindi4;Thacu1;Tilin1;Trave1;Tulca1;Zalva1	False	True
OG0000875	Class-specific	Agaricomycetes	Agabi_varbur_1;Amamu1;Armost1;Copci1;Copph3;Gyman1;Hebcy2;Hetan2;Lacbi2;Paxin1;Pilcr1;Pismi1;PleosPC15_1;Schco1;Sclci1;Trave1	False	False	69.5525641025641	0.865972664063298	Antimicrobial
OG0000876	Multi-phyla		Altro1;Cadsp1;Chalo1;DalEC12_1;Fuseq1;Fusox2;Fusoxy1;Fusve2;Helo229;Lepor2;Lobtra1;Melva1;Micbo1;Mictri1;Olipa1;Pensub1;Perma1;Phimu1;Phisc1;Rhesp1;Rhyag1;Rhyco1;Rhyse1;Triat2;TriviGv29_8_2;Tulca1	False	False	87.75181240657699	0.9444173264668096	Antimicrobial
OG0000877	Order-specific	Agaricales	Amamu1;Copci1;Copph3;Galma1;Hebcy2;Lacbi2;PleosPC15_1	False	False	43.95341428571429	0.9210626136198776	Antimicrobial
OG0000878	Class-specific	Agaricomycetes	Amamu1;Armost1;Galma1;Gyman1;Lacbi2;Paxin1;PleosPC15_1;Schco1;Trave1	False	False	33.30126794258373	0.8731081336503793	Antimicrobial
OG0000879	Multi-phyla		Amamu1;Ascsa1;Aspnov1;Aspoch1;Bauco1;Chalo1;Corca1;Lepor2;Melbi2;Melva1;Morel_U14_1;Mycfi2;Oidma1;Olipa1;Phimu1;Phisc1;Pilcr1;Pismi1;Rhesp1;Rhier1;Sclsc1;Trave1;Triat2;Trire2;TriviGv29_8_2;Zalva1	True	False
OG0000880	Phylum-specific	Ascomycetes	Ascsa1;Aspnov1;Cadsp1;Chalo1;Colhig2;Colto1;Cylol1;Daces1;Dacma1;Dipse1;Falor1;Ilyeu1;Macpha1;Maggr1;MagnaMG8;MagorGY11_1;Melbi2;Melva1;Neodi1;Neora1;Oidma1;Pensub1;Phimu1;Phisc1;Rhier1	False	False	77.72980845241716	0.9999775927776936	Antimicrobial
OG0000881	Phylum-specific	Ascomycetes	Ascsa1;Botci1;Chalo1;Falor1;Gaegr1;Helo229;Lepor2;Maggr1;MagnaMG8;MagorGY11_1;Melbi2;Melva1;Micbo1;Mictri1;Mycgr3;Phisc1;Ramcocy1;Rhesp1;Rhier1;Rhyag1;Rhyco1;Rhyse1;Sclsc1;Truan1;Zalva1;Zpa63;Zymtr1	False	False	49.12520998864926	0.5128318160117203	Antimicrobial
OG0000882	Phylum-specific	Ascomycetes	Aspcam1;Dipse1;Fusso1;Morco1;Tubae1;Tubma1	False	False	75.94201052631578	0.9993443273472314	Antimicrobial
OG0000883	Phylum-specific	Ascomycetes	Aspnov1;Boeex1;Cadsp1;Chagl_1;Cocvi1;Colhig2;Cylol1;Daces1;Ilyeu1;Lepor2;Phimu1;Rhesp1;Rhyag1;Rhyco1;Rhyse1;Sorhu1;Stael1;Triat2;TriviGv29_8_2	False	False	32.883737967914435	0.9995692511142696	Antimicrobial
OG0000884	Multi-phyla		Boeex1;Botbo1;Cocsa1;Cocvi1;Cylol1;Daces1;Dacma1;Ilyeu1;Lobtra1;Morel2;Morel_U14_1;Neodi1;Neora1;Parch1;Perma1;Phapo1;Plecucu2	False	False	82.41905263157895	0.6337454557647111	Antimicrobial
OG0000885	Phylum-specific	Ascomycetes	Boeex1;Cadsp1;Chalo1;Fusco1;Fuscu1;Fuseq1;Fusfu1;Fusgr1;Fusoxy1;Fusoxys1;Fustr1;Fustri1;Fusve2;Fusven1;Lepor2;Melva1;Micbo1;Mictri1;Parch1;Parchr1;Phapo1;Phimu1;Plecuc1;Plecucu2;Pyrly1;Ramcocy1;Rhesp1;Stael1;Stano2;Zymtr1	False	False	30.11750530785563	0.9361299446585944	Antimicrobial
OG0000886	Phylum-specific	Ascomycetes	Boeex1;Colhig2;Falor1;Fusco1;Fuscu1;Fuseq1;Fusgr1;Fusox2;Fusoxy1;Fusoxys1;Fusre1;Fusve2;Fusven1;Gaegr1;Mictri1;Plecuc1;Plecucu2;Pyrly1;Stael1;Veral1	False	False	59.334582324455205	0.9925128501791828	Antimicrobial
OG0000887	Phylum-specific	Ascomycetes	Botci1;Cadsp1;Chalo1;Cocsa1;Cocvi1;Corca1;Denna1;Helo229;Lepor2;Melva1;Parch1;Parchr1;Perma1;Phapo1;Phimu1;Phisc1;Pyrly1;Pyrsp1;Pyrtr1;Pyrtt1;Rhesp1;Rhyag1;Rhyco1;Rhyse1;Sclsc1;Stano2;Stely1;Zalva1	False	False	69.12338022665102	0.998557118629396	Antimicrobial
OG0000888	Phylum-specific	Ascomycetes	Cadsp1;Colhig2;Daces1;Dacma1;Fuseq1;Fusox2;Fusoxy1;Fusoxys1;Fusre1;Fusso1;Neora1;Phimu1;Plecuc1;Plecucu2;Pyrsp1;VerdaJR2;Verdah1	False	False	83.97252633671239	0.8804012698676608	Antimicrobial
OG0000889	Class-specific	Sordariomycetes	Chafu1;Chagl1;Chame1;Cylol1;Daces1;DalEC12_1;Falor1;Fusco1;Fuscu1;Fuseq1;Fusfu1;Fusgr1;Fusox2;Fusoxy1;Fusoxys1;Fusre1;Fusso1;Fustr1;Fustri1;Fusve2;Fusven1;Gaegr1;Maggr1;MagnaMG8;MagorGY11_1;Micbo1;Triat2;Trire2;TriviGv29_8_2	False	True
OG0000890	Phylum-specific	Ascomycetes	Chagl1;Chagl_1;Chalo1;Corca1;DalEC12_1;Denna1;Falor1;Gaegr1;Maggr1;MagnaMG8;MagorGY11_1;Melva1;Oidma1;Phapo1;Phisc1;Pyrsp1;Sodal1;Stano2;Zalva1	False	False	26.30792944785276	0.9505766913346057	Antimicrobial
OG0000891	Multi-phyla		Chalo1;Daces1;Dacma1;Fusco1;Fuseq1;Fusfu1;Fusgr1;Fusox2;Fusoxy1;Fusoxys1;Fusre1;Fusso1;Fustr1;Fustri1;Fusve2;Fusven1;Galma1;Ilyeu1;Melbi2;Melva1;Neodi1;Neora1;Pensub1;Pilcr1;Stael1;Triat2;TriviGv29_8_2	False	False	80.35320355191257	0.3403677706924103	Non-antimicrobial
OG0000892	Phylum-specific	Ascomycetes	Colhig2;Colto1;Fuscu1;Fusfu1;Fusgr1;Fusox2;Fusoxy1;Fusoxys1;Fustr1;Fustri1;Fusve2;Mycgr3;Oidma1;Ramcocy1;Stael1;Stano2;Triat2;TriviGv29_8_2;Zpa63;Zymtr1	False	False	69.87487867647059	0.7777852184209644	Antimicrobial
OG0000893	Family-specific	Nectriaceae	Fusco1;Fuscu1;Fuseq1;Fusfu1;Fusgr1;Fusox2;Fusoxy1;Fusoxys1;Fusre1;Fusso1;Fustr1;Fustri1;Fusve2;Ilyeu1;Neodi1;Neora1	False	False	80.7001012793177	0.9376601631737148	Antimicrobial
OG0000894	Class-specific	Agaricomycetes	Lacbi2;Sebve1;Sindi4	False	True
OG0000895	Class-specific	Agaricomycetes	Agabi_varbur_1;Armost1;Copci1;Copph3;Galma1;Gyman1;Hebcy2;Lacbi2;Olipa1;PleosPC15_1;Thacu1	False	False	23.432146892655368	0.5548020986165692	Antimicrobial
OG0000896	Phylum-specific	Basidiomycetes	Agabi_varbur_1;Amamu1;Armost1;Botbo1;Copci1;Copph3;Hebcy2;Hetan2;Lacbi2;Olipa1;Paxin1;Pilcr1;Pismi1;PleosPC15_1;Schco1;Sclci1;Sebve1;Sindi4;Spogr1;Spore1;Thacu1;Tilin1;Trave1;Tulca1;U_tricho_v1;Ustbr1;Usthor1;Ustma2_2	False	False	67.18968911917098	0.6087390962442698	Antimicrobial
OG0000897	Phylum-specific	Ascomycetes	Altal1;Altbr1;Altro1;Bauco1;Boeex1;Cenge3;Cocsa1;Cocvi1;Corca1;Denna1;Dipse1;Lepmu1;Macph1;Macpha1;Mycfi2;Parch1;Parchr1;Pensub1;Perma1;Phapo1;Pyrly1;Pyrsp1;Pyrtr1;Pyrtt1;Ramcocy1;Stano2;Stely1;Zpa63;Zymtr1	False	False	41.16686757990868	0.0303564022472806	Non-antimicrobial
OG0000898	Multi-phyla		Altal1;Altalt1;Altbr1;Altro1;Boeex1;Cocsa1;Denna1;Gigmar1;Gigro1;Hebcy2;Hetan2;Lobtra1;Morel_U14_1;Parch1;Parchr1;Pyrly1;Pyrtr1;Sebve1;Sindi4;Spogr1;Spore1;Stely1;Thacu1;Tilin1;U_tricho_v1;Ustbr1;Usthor1;Ustma2_2	True	False
OG0000899	Phylum-specific	Ascomycetes	Altal1;Altalt1;Altbr1;Altro1;Boeex1;Cocsa1;Cocvi1;Corca1;Denna1;Fusso1;Maggr1;MagnaMG8;MagorGY11_1;Parch1;Parchr1;Phapo1;Plecuc1;Plecucu2;Pyrly1;Pyrsp1;Pyrtr1;Pyrtt1;Stael1;Stano2;Stely1;Veral1;Verda1;VerdaJR2;Verdah1	False	False	79.8896157840083	0.5854730595632529	Antimicrobial
OG0000900	Phylum-specific	Ascomycetes	Altal1;Altalt1;Altro1;Ascsa1;Cadsp1;Colhig2;Colto1;Corca1;Dacma1;Falor1;Gaegr1;Helo229;Ilyeu1;Lepor2;Maggr1;MagnaMG8;MagorGY11_1;Neora1;Phapo1;Phimu1;Pyrly1;Pyrsp1;Pyrtr1;Pyrtt1;Rhesp1;Thite2	False	True
OG0000901	Phylum-specific	Ascomycetes	Altalt1;Ascsa1;Cenge3;Colhig2;Cylol1;Daces1;Fuscu1;Fusox2;Fusoxy1;Fusoxys1;Fusso1;Helo229;Lepor2;Melva1;Micbo1;Mictri1;Neora1;Perma1;Truan1;Veral1;Verdah1;Zalva1	False	False	50.949758064516125	0.1586230793070836	Non-antimicrobial
OG0000902	Phylum-specific	Ascomycetes	Altro1;Chalo1;Dacma1;Dipse1;Falor1;Fusfu1;Fustri1;Fusve2;Gaegr1;Ilyeu1;Macph1;Macpha1;Maggr1;MagnaMG8;MagorGY11_1;Melbi2;Micbo1;Mictri1;Neora1;Phimu1;Rhier1;Rhyco1;Sclsc1;Stely1;Truan1	False	False	75.23619753865573	0.9967145533634711	Antimicrobial
OG0000903	Phylum-specific	Ascomycetes	Altro1;Aspcam1;Asptaic1;Chafu1;Chagl1;Chagl_1;Chame1;Cocsa1;Cocvi1;Dacma1;Fusre1;Fusso1;Fustr1;Gaegr1;Maggr1;Melbi2;Micbo1;Mictri1;Mycfi2;Plecuc1;Plecucu2;Pyrly1;Stely1;Thite2	False	False	70.02450994841563	0.448281055422149	Non-antimicrobial
OG0000904	Multi-phyla		Armost1;Cadsp1;Chalo1;Chame1;Cocvi1;Denna1;Gyman1;Lacbi2;Macph1;Macpha1;MagorGY11_1;Melbi2;Mycfi2;Mycgr3;Parchr1;Perma1;Phimu1;Phisc1;Pyrly1;Pyrsp1;Pyrtt1;Thite2;Trave1;Truan1	False	False	44.599889196675896	0.0019493243494544	Non-antimicrobial
OG0000905	Multi-phyla		Ascsa1;Aspcam1;Aspnov1;Aspoch1;Asptaic1;Blugr2;Botci1;Cocsa1;Cocvi1;Corca1;Denna1;Dipse1;Galma1;Hebcy2;Mycfi2;Mycgr3;Pensub1;Pyrsp1;Pyrtt1;Ramcocy1;Schco1;Sodal1;Stael1;Stano2;Tubae1;Tubma1;Zpa63;Zymtr1	False	True
OG0000906	Phylum-specific	Ascomycetes	Aspnov1;Aspoch1;Cadsp1;Chalo1;Helo229;Lepor2;Melva1;Oidma1;Phimu1;Phisc1;Pyrtr1;Rhesp1;Rhyag1;Rhyco1;Rhyse1;Sorhu1;Zalva1	False	True
OG0000907	Phylum-specific	Ascomycetes	Aspnov1;Cadsp1;Fusco1;Fusfu1;Melbi2;Mictri1;Mycgr3;Oidma1;Parchr1;Phimu1;Phisc1;Plecucu2;Pyrly1;Ramcocy1;Rhesp1;Rhyag1;Rhyco1;Triat2;Truan1;Zpa63;Zymtr1	True	False
OG0000908	Class-specific	Sordariomycetes	Chafu1;Chagl1;Chagl_1;Chame1;Cylol1;Daces1;Dacma1;DalEC12_1;Falor1;Gaegr1;Ilyeu1;Maggr1;MagnaMG8;MagorGY11_1;Micbo1;Mictri1;Neodi1;Neora1;Neucr2;Plecuc1;Plecucu2;Sorhu1;Spoth2;Thite2;Truan1;Veral1;Verda1;VerdaJR2;Verdah1	False	False	62.0498905109489	0.2519348503086165	Non-antimicrobial
OG0000909	Phylum-specific	Ascomycetes	Chame1;Cylol1;DalEC12_1;Denna1;Fuscu1;Fuseq1;Fusgr1;Fusso1;Fustr1;Fustri1;Fusven1;Ilyeu1;Maggr1;MagnaMG8;MagorGY11_1;Neodi1;Neora1;Perma1;Plecuc1;Plecucu2;Veral1;Verda1;VerdaJR2;Verdah1	False	True
OG0000910	Multi-phyla		Colch1;Colhig2;Cylol1;Daces1;Dacma1;Fuscu1;Fuseq1;Fusgr1;Fusre1;Fusso1;Fustr1;Fustri1;Fusve2;Gyman1;Ilyeu1;Lepmu1;Mictri1;Mycfi2;Neodi1;Pensub1;Schco1;Sclci1;Sebve1;Triat2;Trire2;TriviGv29_8_2	False	False	84.65300528084495	0.2611248323013613	Non-antimicrobial
OG0000911	Class-specific	Sordariomycetes	Colhig2;Colto1;Cylol1;Daces1;Dacma1;Fusco1;Fuscu1;Fuseq1;Fusfu1;Fusgr1;Fusox2;Fusoxy1;Fusoxys1;Fusre1;Fusso1;Fustr1;Fustri1;Fusve2;Fusven1;Ilyeu1;Neodi1;Neora1;Sorhu1;Stael1;Triat2;Trire2;TriviGv29_8_2	False	False	33.004089861751154	0.0022053710992694	Non-antimicrobial
OG0000912	Multi-phyla		Falor1;Gaegr1;Galma1;Hebcy2;Lacbi2;Sebve1	False	False	47.55906432748538	0.9854527943287144	Antimicrobial
OG0000913	Multi-phyla		Geopyr1;Spogr1;Spore1;U_tricho_v1;Ustma2_2	False	False	56.19850393700788	0.9694249340219616	Antimicrobial
OG0000914	Class-specific	Glomeromycetes	Gigmar1;Gigro1;Rhice1_1;Rhicl1;Rhidi1;Rhiir2_1	False	False	40.44519662921349	0.0576097553608033	Non-antimicrobial
OG0000915	Multi-phyla		Agabi_varbur_1;Armost1;Copci1;Copph3;Galma1;Gyman1;Hetan2;Morco1;Olipa1;Paxin1;Pilcr1;PleosPC15_1;Schco1;Sclci1;Sebve1;Sindi4;Thacu1;Trave1;Tulca1	True	False
OG0000916	Multi-phyla		Agabi_varbur_1;Botbo1;Copci1;Copph3;Gyman1;Oidma1;Olipa1;Pilcr1;Pismi1;Sclci1;Sebve1;Sindi4;Tilin1;Trave1;Triat2;Trire2;TriviGv29_8_2	True	False
OG0000917	Multi-phyla		Agabi_varbur_1;Altal1;Altalt1;Amamu1;Armost1;Chafu1;Cocvi1;Copci1;Galma1;Gyman1;Hebcy2;Helo229;Hetan2;Lacbi2;Lobtra1;Olipa1;Pismi1;Pyrtt1;Schco1;Sclci1;Sebve1;Sindi4;Spoth2;Stano2;Thacu1;Trave1;Tubae1;Tulca1	False	True
OG0000918	Multi-phyla		Agabi_varbur_1;Amamu1;Botbo1;Copph3;Galma1;Geopyr1;Gyman1;Hebcy2;Hetan2;Lacbi2;Lobtra1;Morel2;Morel_U14_1;Olipa1;Paxin1;Rhicl1;Rhidi1;Sebve1;Spogr1;Spore1;Thacu1;Trave1;Tulca1;U_tricho_v1;Ustbr1;Usthor1;Ustma2_2	False	True
OG0000919	Multi-phyla		Altal1;Altalt1;Altro1;Chalo1;Corca1;Dipse1;Falor1;Macpha1;Micbo1;Mictri1;Parch1;Parchr1;Phapo1;Phisc1;PleosPC15_1;Pyrly1;Sorhu1;Zalva1	False	False	57.51437262357414	0.5118319380967127	Antimicrobial
OG0000920	Multi-phyla		Altal1;Altalt1;Boeex1;Chalo1;Cocsa1;Cocvi1;Colch1;Colhig2;Fuscu1;Fuseq1;Fusgr1;Fustr1;Fustri1;Gyman1;Ilyeu1;Mictri1;Neora1;Oidma1;Olipa1;Parch1;Parchr1;Phisc1;Plecuc1;Plecucu2;Pyrtr1;Zalva1;Zymtr1	False	False	81.8391398446171	0.7455546956454352	Antimicrobial
OG0000921	Phylum-specific	Ascomycetes	Altal1;Altalt1;Altbr1;Altro1;Boeex1;Cocsa1;Cocvi1;Corca1;Denna1;Fuseq1;Helo229;Lepmu1;Micbo1;Mictri1;Mycgr3;Perma1;Phapo1;Pyrly1;Pyrsp1;Pyrtr1;Pyrtt1;Ramcocy1;Rhesp1;Stano2;Stely1;Zymtr1	False	False	31.426099900760835	0.9262918998207442	Antimicrobial
OG0000922	Multi-phyla		Altal1;Altalt1;Altbr1;Ascsa1;Bauco1;Boeex1;Cadsp1;Cocvi1;Colhig2;Copph3;Fuscu1;Fusfu1;Fusgr1;Fusven1;Lepmu1;Micbo1;Mictri1;Mycfi2;Mycgr3;Phisc1;Pyrly1;Pyrsp1;Ramcocy1;Triat2;Zpa63;Zymtr1	True	False
OG0000923	Phylum-specific	Ascomycetes	Altal1;Altalt1;Altro1;Boeex1;Cenge3;Chalo1;Denna1;Melva1;Mycfi2;Parch1;Parchr1;Perma1;Phapo1;Pyrly1;Pyrsp1;Rhier1;Stano2;Zalva1	False	False	61.75754982415006	0.2313685181364929	Non-antimicrobial
OG0000924	Multi-phyla		Altalt1;Ascsa1;Botci1;Cadsp1;Cocsa1;Corca1;DalEC12_1;Denna1;Dipse1;Gigmar1;Gigro1;Lacbi2;Lepmu1;Lepor2;Macph1;Mycgr3;Oidma1;Perma1;Pyrtr1;Rhicl1;Sclsc1;Zalva1	False	False	52.26177362893815	0.0110605593241142	Non-antimicrobial
OG0000925	Phylum-specific	Ascomycetes	Altro1;Boeex1;Cenge3;Chalo1;Colch1;Colhig2;Colto1;Cylol1;Dacma1;Denna1;Fusco1;Fuseq1;Fusoxy1;Fusso1;Fusven1;Helo229;Melbi2;Melva1;Mictri1;Neodi1;Perma1;Plecuc1;Pyrly1;Pyrsp1;Zalva1	False	False	67.9986398678414	0.9876244436800172	Antimicrobial
OG0000926	Phylum-specific	Ascomycetes	Altro1;Cocsa1;Cocvi1;Fusco1;Fuscu1;Fusfu1;Fusgr1;Fusox2;Fusoxy1;Fusoxys1;Fusre1;Fusve2;Fusven1;Helo229;Lepmu1;Lepor2;Macph1;Macpha1;Mycfi2;Mycgr3;Phimu1;Ramcocy1;Rhyag1;Rhyco1;Rhyse1;Stano2;Zpa63;Zymtr1	False	False	74.09788423153694	0.8822278672404259	Antimicrobial
OG0000927	Multi-phyla		Amamu1;Asptaic1;Cenge3;Chagl1;Colhig2;Fuscu1;Galma1;Gigmar1;Gyman1;Hebcy2;Hetan2;Ilyeu1;Lobtra1;Macph1;Micbo1;Morel2;Morel_U14_1;Paxin1;Phisc1;Pismi1;Rhesp1;Rhicl1;Spoth2;Triat2	False	False	73.3000895522388	0.4326899710806951	Non-antimicrobial
OG0000929	Phylum-specific	Ascomycetes	Ascsa1;Chalo1;DalEC12_1;Fusco1;Fuscu1;Fuseq1;Fusfu1;Fusgr1;Fusoxy1;Fusre1;Fusso1;Fustr1;Fustri1;Fusve2;Fusven1;Melva1;Micbo1;Oidma1;Phisc1;Rhier1;Sodal1;Triat2;Truan1;Zalva1	False	False	59.92743389423077	0.2994511371955551	Non-antimicrobial
OG0000930	Multi-phyla		Aspcam1;Asptaic1;Cadsp1;Dipse1;Falor1;Gaegr1;Helo229;Lepor2;Macph1;Macpha1;Melva1;Parchr1;Perma1;Phimu1;Pyrly1;Rhesp1;Rhyco1;Rhyse1;Tilin1	False	False	39.26568914956012	0.001919053577551	Non-antimicrobial
OG0000931	Multi-phyla		Aspnov1;Chalo1;Colch1;Colhig2;Corca1;Daces1;Dacma1;Denna1;Fusco1;Fuscu1;Fusfu1;Fusox2;Fusoxy1;Fusoxys1;Fusre1;Fusso1;Fustr1;Fustri1;Fusve2;Melbi2;Mycgr3;Plecucu2;Ramcocy1;Rhyse1;Sebve1;Zymtr1	False	True
OG0000932	Multi-phyla		Aspoch1;Botci1;Cadsp1;Cenge3;Cocsa1;Cocvi1;Colch1;Daces1;Dacma1;Ilyeu1;Lepor2;Mictri1;Morco1;Mycfi2;Mycgr3;Oidma1;Olipa1;Parch1;Phimu1;Rhyag1;Rhyco1;Rhyse1;Schco1;Tubae1;Tubma1;Verda1;Zalva1;Zymtr1	True	True
OG0000933	Phylum-specific	Ascomycetes	Boeex1;Cenge3;Chame1;Corca1;Cylol1;Denna1;Falor1;Fusox2;Fusoxys1;Fusre1;Fustr1;Gaegr1;Lepor2;Melbi2;Neucr2;Plecuc1;Plecucu2;Pyrly1;Rhesp1;Sorhu1;Spoth2;Zalva1	False	False	79.74503893724233	0.4383173658782571	Non-antimicrobial
OG0000934	Phylum-specific	Ascomycetes	Boeex1;Cocvi1;Corca1;Cylol1;Daces1;Dacma1;Fusco1;Fuscu1;Fuseq1;Fusgr1;Fusox2;Fusoxy1;Fusoxys1;Fusso1;Fustri1;Fusven1;Ilyeu1;Lepmu1;Neodi1;Neora1;Oidma1;Phisc1;Pyrly1;Pyrsp1;Pyrtt1;Stael1;Zalva1	False	False	62.71875190258752	0.9808156818780002	Antimicrobial
OG0000935	Phylum-specific	Ascomycetes	Botci1;Chalo1;Daces1;Denna1;Fusso1;Ilyeu1;Melbi2;Melva1;Micbo1;Mictri1;Oidma1;Parchr1;Phisc1;Pyrly1;Pyrsp1;Rhier1;Triat2;Truan1;Zalva1;Zymtr1	False	False	42.80180609672244	0.9968867201614918	Antimicrobial
OG0000936	Phylum-specific	Ascomycetes	Cadsp1;Cylol1;Falor1;Fusco1;Fuseq1;Fusfu1;Fusoxy1;Fusoxys1;Fusre1;Fusve2;Fusven1;Gaegr1;Helo229;Ilyeu1;Macph1;Maggr1;MagnaMG8;MagorGY11_1;Neodi1;Neora1;Phimu1;Plecuc1;Plecucu2;Zalva1	False	False	36.9874065934066	0.0662909651043854	Non-antimicrobial
OG0000937	Class-specific	Sordariomycetes	Chame1;Colhig2;Colto1;Cylol1;Daces1;DalEC12_1;Fusco1;Fuscu1;Fuseq1;Fusfu1;Fusgr1;Fusox2;Fusoxy1;Fusoxys1;Fusre1;Fustr1;Fustri1;Fusve2;Fusven1;Ilyeu1;Neora1;Spoth2	False	False	40.17197879858657	0.2071135871846734	Non-antimicrobial
OG0000938	Multi-phyla		Cylol1;Fusco1;Fuscu1;Fuseq1;Fusfu1;Fusgr1;Fusox2;Fusre1;Fusso1;Fustr1;Fustri1;Fusve2;Hetan2;Plecuc1;Plecucu2;Trave1;Veral1;Verda1;VerdaJR2;Verdah1	False	False	80.87864013266999	0.5166684540976465	Antimicrobial
OG0000939	Phylum-specific	Ascomycetes	Cylol1;Daces1;Dacma1;Denna1;Fusco1;Fuscu1;Fuseq1;Fusfu1;Fusgr1;Fusox2;Fusoxy1;Fusoxys1;Fusre1;Fustr1;Fustri1;Fusve2;Fusven1;Ilyeu1;Neodi1;Neora1;Perma1;Phisc1	False	True
OG0000940	Class-specific	Glomeromycetes	Geopyr1;Gigmar1;Gigro1;Rhice1_1;Rhicl1;Rhidi1;Rhiir2_1	False	False	42.035989010989006	0.0233358039901854	Non-antimicrobial
OG0000941	Multi-phyla		Agabi_varbur_1;Amamu1;Armost1;Botbo1;Copci1;Copph3;Galma1;Gyman1;Hebcy2;Hetan2;Lacbi2;Morel2;Morel_U14_1;Olipa1;Paxin1;Pilcr1;Pismi1;PleosPC15_1;Schco1;Sclci1;Sebve1;Thacu1;Tilin1;Trave1;Tulca1	False	True
OG0000942	Phylum-specific	Ascomycetes	Altal1;Altalt1;Cocsa1;Colhig2;Dacma1;Fusoxy1;Fusoxys1;Fusre1;Fusve2;Macpha1;Neodi1;Perma1;Plecuc1;Plecucu2;Pyrly1;Pyrtr1;Stely1	False	False	37.64557195571956	0.9872632575217504	Antimicrobial
OG0000943	Phylum-specific	Ascomycetes	Altal1;Aspnov1;Boeex1;Chame1;Cocvi1;Cylol1;Denna1;Fuseq1;Fusgr1;Fusox2;Fusoxy1;Fusoxys1;Fusre1;Fusso1;Fustr1;Fusven1;Ilyeu1;Macpha1;Neora1;Plecuc1;Plecucu2;Pyrsp1;Ramcocy1;Stely1	True	False
OG0000944	Class-specific	Dothideomycetes	Altalt1;Altbr1;Altro1;Boeex1;Cenge3;Cocsa1;Cocvi1;Corca1;Denna1;Macpha1;Parch1;Parchr1;Perma1;Pyrly1;Pyrsp1;Pyrtr1;Pyrtt1;Stely1	False	True
OG0000945	Multi-phyla		Altbr1;Aspnov1;Clapu1;DalEC12_1;Gyman1;Mictri1;Pyrtr1;Schco1;Truan1	False	False	81.45500000000001	0.9146213439094998	Antimicrobial
OG0000946	Multi-phyla		Amamu1;Armost1;Botbo1;Copci1;Copph3;Galma1;Geopyr1;Gigmar1;Gigro1;Gyman1;Hebcy2;Olipa1;Paxin1;Pilcr1;Pismi1;PleosPC15_1;Rhice1_1;Rhicl1;Rhidi1;Rhiir2_1;Schco1;Sclci1;Sebve1;Sindi4;Trave1	False	True
OG0000947	Phylum-specific	Ascomycetes	Ascsa1;Botci1;Cadsp1;Chalo1;Colhig2;Colto1;Helo229;Melbi2;Melva1;Phimu1;Phisc1;Rhesp1;Rhier1;Rhyag1;Rhyco1;Rhyse1;Sclsc1;Truan1;Zalva1	False	False	58.57722613065327	0.051944160696528	Non-antimicrobial
OG0000948	Phylum-specific	Ascomycetes	Aspcam1;Asptaic1;Cadsp1;Cylol1;Daces1;Dacma1;Fusco1;Fuscu1;Fuseq1;Fusfu1;Fusgr1;Fusox2;Fusoxy1;Fusoxys1;Fusre1;Fusso1;Fustr1;Fustri1;Fusve2;Fusven1;Macph1;Neora1;Perma1;TriviGv29_8_2	False	False	64.57173693086004	0.935863080866955	Antimicrobial
OG0000949	Phylum-specific	Ascomycetes	Aspnov1;Chagl1;Chagl_1;Cocvi1;DalEC12_1;Dipse1;Fusfu1;Fusox2;Fusoxy1;Fusoxys1;Fusre1;Fustr1;Fustri1;Fusve2;Fusven1;Micbo1;Mictri1;Phisc1;Pyrly1;Stael1;TriviGv29_8_2	False	False	75.20402472527472	0.9055828987422416	Antimicrobial
OG0000950	Phylum-specific	Ascomycetes	Bauco1;Colhig2;Colto1;Fusco1;Fuscu1;Fuseq1;Fusfu1;Fusgr1;Fusox2;Fusoxy1;Fusoxys1;Fusre1;Fusso1;Fustr1;Fustri1;Fusve2;Fusven1;Micbo1;Neora1;Pensub1;Plecuc1;Plecucu2;Sodal1;Veral1;Verda1;VerdaJR2;Verdah1	False	False	59.28097459697118	0.0	Non-antimicrobial
OG0000951	Phylum-specific	Ascomycetes	Colch1;Colhig2;Colto1;Cylol1;Dipse1;Fusco1;Fuscu1;Fuseq1;Fusgr1;Fusox2;Fusoxy1;Fusoxys1;Fusre1;Fusso1;Fustr1;Fustri1;Fusven1;Macpha1;Maggr1;MagnaMG8;MagorGY11_1;Micbo1;Zalva1	False	False	83.28825371965544	0.7132112506759426	Antimicrobial
OG0000952	Phylum-specific	Ascomycetes	Corca1;Dacma1;Fusco1;Fusfu1;Fustr1;Fusve2;Macph1;Macpha1;Mycgr3;Parch1;Parchr1;Perma1;Phapo1;Phimu1;Pyrly1;Pyrsp1;Ramcocy1;Rhyag1;Rhyco1;Rhyse1;Stano2;Stely1;Zymtr1	False	False	61.15860393761186	0.999990115273974	Antimicrobial
OG0000953	Phylum-specific	Ascomycetes	Cylol1;Daces1;Dacma1;Falor1;Fusco1;Fuscu1;Fuseq1;Fusgr1;Fusox2;Fusoxy1;Fusoxys1;Fusre1;Fusso1;Fustr1;Fustri1;Fusve2;Fusven1;Ilyeu1;Neodi1;Neora1;Phisc1	False	False	73.11498514115898	0.8841523287901486	Antimicrobial
OG0000954	Multi-phyla		Fusco1;Fuscu1;Fuseq1;Fusfu1;Fusgr1;Fusox2;Fusoxy1;Fusoxys1;Fusre1;Fustr1;Fustri1;Fusve2;Fusven1;Gyman1;Neodi1	False	False	55.24165129151292	0.8826941631755943	Antimicrobial
OG0000955	Class-specific	Glomeromycetes	Geopyr1;Gigmar1;Gigro1;Rhice1_1;Rhicl1;Rhidi1;Rhiir2_1	False	False	86.1074039580908	0.42447255452293	Non-antimicrobial
OG0000956	Multi-phyla		Gigmar1;Gigro1;Micbo1;Pismi1;Rhice1_1;Rhicl1;Rhidi1;Rhiir2_1;Thacu1;Thite2	False	False	45.81030575539568	0.0012710630818405	Non-antimicrobial
OG0000957	Order-specific	Agaricales	Agabi_varbur_1;Armost1;Copci1;Copph3;Galma1;Gyman1;Hebcy2	False	False	46.87465789473684	0.0005822633431691	Non-antimicrobial
OG0000958	Phylum-specific	Ascomycetes	Altal1;Altalt1;Boeex1;Cadsp1;Chalo1;Cocsa1;Cocvi1;Denna1;Helo229;Parch1;Parchr1;Plecuc1;Pyrly1;Pyrsp1;Rhier1;Stano2;Truan1	False	False	35.57741157556271	0.0140356229413951	Non-antimicrobial
OG0000959	Phylum-specific	Ascomycetes	Altal1;Botci1;Cenge3;Chagl1;Chagl_1;Corca1;Cylol1;Daces1;Dacma1;Denna1;Dipse1;Falor1;Fustri1;Macph1;Macpha1;Neora1;Phimu1;Phisc1;Plecuc1;Plecucu2;Pyrly1;Rhier1;Sorhu1	False	False	75.5747033492823	0.014229942653175	Non-antimicrobial
OG0000960	Multi-phyla		Altal1;Altalt1;Altro1;Cylol1;Daces1;Dacma1;Fusco1;Fuseq1;Fusfu1;Fusox2;Fusoxy1;Fusoxys1;Fustr1;Fustri1;Fusve2;Fusven1;Mycfi2;Neodi1;Spogr1;Spore1;Stano2;U_tricho_v1;Ustbr1;Usthor1;Ustma2_2	False	False	80.59475609756096	0.9796702670901676	Antimicrobial
OG0000961	Phylum-specific	Ascomycetes	Altal1;Altalt1;Ascsa1;Boeex1;Botci1;Cadsp1;Cenge3;Chalo1;Colhig2;Dacma1;Dipse1;Falor1;Fusre1;Fustr1;Fustri1;Macph1;Melbi2;Mictri1;Parch1;Phisc1;Stael1	False	False	64.51969488188978	0.829123559493063	Antimicrobial
OG0000962	Phylum-specific	Ascomycetes	Altal1;Altalt1;Altbr1;Altro1;Boeex1;Chagl1;Chagl_1;Chame1;Cocsa1;Cocvi1;Corca1;DalEC12_1;Denna1;Lepmu1;Parch1;Parchr1;Perma1;Phapo1;Pyrly1;Pyrsp1;Pyrtr1;Pyrtt1;Sorhu1;Stano2;Stely1	False	False	49.93962652929814	0.9239323215455508	Antimicrobial
OG0000963	Multi-phyla		Altro1;Ascsa1;Aspcam1;Dipse1;Falor1;Fusfu1;Gaegr1;Gigmar1;Helo229;Maggr1;MagnaMG8;MagorGY11_1;Parchr1;Phapo1;Phisc1;Pilcr1;Pyrtr1;Ramcocy1;Stael1;Stano2	False	False	38.11120734908137	0.0868000252323842	Non-antimicrobial
OG0000964	Multi-phyla		Amamu1;Aspnov1;Aspoch1;Chafu1;Fusco1;Fusox2;Fusoxy1;Fusoxys1;Fusre1;Gyman1;Hetan2;Paxin1;Pilcr1;Pismi1;PleosPC15_1;Sclci1;Spogr1;Spore1;U_tricho_v1;Ustbr1;Usthor1;Ustma2_2;Verda1;Verdah1	False	True
OG0000965	Multi-phyla		Armost1;Botbo1;Botci1;Colch1;Colhig2;Cylol1;Daces1;Dacma1;DalEC12_1;Dipse1;Fustr1;Fustri1;Lepor2;Macph1;Macpha1;Melva1;Micbo1;Mictri1;Phimu1;Phisc1;Rhidi1;Rhier1;Stael1;Truan1	True	False
OG0000966	Class-specific	Agaricomycetes	Armost1;Botbo1;Copci1;Copph3;Galma1;Hebcy2;Lacbi2;PleosPC15_1;Sebve1;Sindi4;Tulca1	False	False	86.90073099415204	0.0736735929670615	Non-antimicrobial
OG0000967	Phylum-specific	Ascomycetes	Ascsa1;Bauco1;Cadsp1;Cenge3;Chalo1;Denna1;Helo229;Lepor2;Macph1;Macpha1;Melbi2;Melva1;Parch1;Phapo1;Phisc1;Pyrly1;Pyrsp1;Pyrtt1;Ramcocy1;Rhesp1;Rhyag1;Rhyco1;Rhyse1;Sclsc1;Zalva1;Zymtr1	False	False	35.45812826603326	0.1539094939726611	Non-antimicrobial
OG0000968	Multi-phyla		Ascsa1;Cadsp1;Fusco1;Fuscu1;Fuseq1;Fusoxy1;Fusoxys1;Fustr1;Fustri1;Fusve2;Fusven1;Helo229;Lepor2;Macpha1;Micbo1;Mictri1;Phimu1;Rhesp1;Rhyag1;Rhyco1;Rhyse1;Stano2;Tilin1;Triat2	False	False	53.617016157989234	0.9934576196262423	Antimicrobial
OG0000969	Phylum-specific	Ascomycetes	Ascsa1;Aspnov1;Cadsp1;DalEC12_1;Fusco1;Fusfu1;Fusox2;Fusoxy1;Fusoxys1;Fusre1;Fusso1;Fusve2;Ilyeu1;Lepor2;Macph1;Macpha1;Melbi2;Morco1;Neora1;Pensub1;Phimu1;Pyrsp1;Triat2;TriviGv29_8_2;Veral1;Zalva1	False	False	74.90082488167681	0.4401993044024961	Non-antimicrobial
OG0000970	Phylum-specific	Ascomycetes	Aspcam1;Asptaic1;Botci1;Dipse1;Falor1;Gaegr1;Macph1;Macpha1;Mycgr3;Parch1;Parchr1;Pensub1;Phapo1;Phisc1;Ramcocy1;Rhyag1;Rhyco1;Rhyse1;Sclsc1;Stael1;Zalva1;Zymtr1	False	False	72.13122697126013	0.7751757943278932	Antimicrobial
OG0000971	Phylum-specific	Ascomycetes	Aspnov1;Daces1;Dacma1;Fusco1;Fusfu1;Fusox2;Fusoxy1;Fusoxys1;Fusre1;Fusso1;Fusve2;Ilyeu1;Lepor2;Melbi2;Neodi1;Neora1;Oidma1;Pensub1;Phimu1;Truan1;Veral1;Verda1;VerdaJR2;Verdah1	True	False
OG0000972	Phylum-specific	Ascomycetes	Bauco1;Cadsp1;Cenge3;Chalo1;Dacma1;Fusso1;Ilyeu1;Lepor2;Melbi2;Melva1;Oidma1;Parch1;Parchr1;Phisc1;Pyrsp1;Rhesp1	False	True
OG0000973	Multi-phyla		Cocvi1;Denna1;Falor1;Fusco1;Fusoxy1;Fustr1;Fustri1;Gaegr1;Ilyeu1;Lepor2;Melbi2;Mictri1;Neodi1;Neora1;Parch1;Plecuc1;Sebve1;Stael1;Triat2;Trire2;TriviGv29_8_2;Zalva1	False	False	66.54168306010929	0.9094608755437152	Antimicrobial
OG0000974	Phylum-specific	Ascomycetes	Colch1;Colhig2;Colto1;Fusco1;Fusfu1;Fusox2;Fusoxy1;Fusoxys1;Fusre1;Fusve2;Helo229;Lepmu1;Lepor2;Maggr1;MagnaMG8;MagorGY11_1;Mycgr3;Ramcocy1;Rhesp1;Rhyag1;Rhyco1;Rhyse1;Zpa63;Zymtr1	False	False	58.81719367588933	0.4692016581921165	Non-antimicrobial
OG0000975	Phylum-specific	Ascomycetes	Colch1;Colhig2;Corca1;Cylol1;Daces1;Dacma1;DalEC12_1;Denna1;Fusox2;Fusoxys1;Fusre1;Ilyeu1;Maggr1;MagnaMG8;MagorGY11_1;Neora1;Parch1;Parchr1;Plecuc1;Plecucu2;Veral1;Verda1;VerdaJR2;Verdah1	False	False	40.26766666666666	0.3837721451273751	Non-antimicrobial
OG0000976	Phylum-specific	Ascomycetes	Colch1;Colhig2;Colto1;Cylol1;Daces1;Falor1;Fusco1;Fuseq1;Fusfu1;Fusgr1;Fusoxy1;Fusoxys1;Fusre1;Fusso1;Fustr1;Fustri1;Fusve2;Fusven1;Gaegr1;Ilyeu1;Neodi1;Neora1;Stael1;Triat2;TriviGv29_8_2;Zalva1	False	False	68.71054263565891	0.0005272196763514	Non-antimicrobial
OG0000977	Phylum-specific	Ascomycetes	Colhig2;Colto1;DalEC12_1;Falor1;Helo229;Lepmu1;MagnaMG8;MagorGY11_1;Mycgr3;Plecuc1;Plecucu2;Pyrtr1;Pyrtt1;Ramcocy1;Stely1;Zpa63;Zymtr1	False	False
OG0000978	Class-specific	Sordariomycetes	Colhig2;Cylol1;Daces1;Dacma1;Fusco1;Fuscu1;Fuseq1;Fusgr1;Fusox2;Fusoxy1;Fusoxys1;Fusre1;Fusso1;Fustr1;Fustri1;Fusve2;Fusven1;Ilyeu1;Neodi1;Neora1;Sodal1;Truan1;Veral1;Verda1;VerdaJR2;Verdah1	False	False	63.68696418085731	0.0034131510271575	Non-antimicrobial
OG0000979	Multi-phyla		Colto1;Copci1;Fusfu1;Fusoxy1;Fusoxys1;Fusre1;Fustr1;Fusve2;Helo229;Ilyeu1;Triat2;Trire2;TriviGv29_8_2	False	False	56.79326419213974	0.4337957493256232	Non-antimicrobial
OG0000980	Class-specific	Agaricomycetes	Copci1;Copph3;Galma1;Hebcy2;Lacbi2;Olipa1;Paxin1;Pilcr1;Sebve1	False	False	32.16784928027095	0.6065105092299933	Antimicrobial
OG0000981	Class-specific	Glomeromycetes	Gigmar1;Gigro1;Rhice1_1;Rhicl1;Rhidi1;Rhiir2_1	False	False	39.207773677736775	0.1279473223831453	Non-antimicrobial
OG0000982	Family-specific	Mortierellaceae	Lobtra1;Morel2;Morel_U14_1	False	False	60.66131147540983	0.8964993108630419	Antimicrobial
OG0000983	Order-specific	Pleosporales	Altal1;Altalt1;Altbr1;Altro1;Cocsa1;Parch1;Parchr1;Pyrtr1;Pyrtt1	False	False	48.781216429699846	0.016856851174893	Non-antimicrobial
OG0000984	Class-specific	Dothideomycetes	Altal1;Altalt1;Altbr1;Altro1;Boeex1;Cocsa1;Cocvi1;Corca1;Denna1;Lepmu1;Mycfi2;Mycgr3;Parch1;Parchr1;Perma1;Phapo1;Pyrly1;Pyrsp1;Pyrtr1;Pyrtt1;Ramcocy1;Stano2;Stely1;Zpa63;Zymtr1	False	False	83.45103435804701	0.9555285100986256	Antimicrobial
OG0000985	Phylum-specific	Ascomycetes	Altal1;Altalt1;Altbr1;Altro1;Aspcam1;Boeex1;Cocsa1;Cocvi1;Denna1;Fuseq1;Fustr1;Lepmu1;Mycfi2;Parch1;Parchr1;Phapo1;Plecucu2;Pyrly1;Pyrsp1;Pyrtr1;Pyrtt1;Stael1;Stano2;Stely1	True	True
OG0000986	Phylum-specific	Ascomycetes	Altal1;Altalt1;Altbr1;Altro1;Boeex1;Denna1;Dipse1;Lepmu1;Macph1;Macpha1;Parch1;Phapo1;Phisc1;Pyrly1;Pyrsp1;Pyrtr1;Pyrtt1;Stano2;Stely1;Zalva1	False	False	63.51242946708464	0.9692564440605522	Antimicrobial
OG0000987	Phylum-specific	Ascomycetes	Altal1;Altalt1;Altro1;Boeex1;Colch1;Colhig2;Colto1;Daces1;Dacma1;Falor1;Gaegr1;Ilyeu1;Lepmu1;Maggr1;Parch1;Parchr1;Phapo1;Plecuc1;Pyrtr1;Pyrtt1;Ramcocy1;Rhesp1;Rhyag1;Stely1;Zymtr1	False	False	82.4390608272506	0.7383924207434641	Antimicrobial
OG0000988	Phylum-specific	Ascomycetes	Altal1;Altalt1;Altro1;Bauco1;Boeex1;Corca1;Fusco1;Fuscu1;Fuseq1;Fusfu1;Fusox2;Fusoxy1;Fusoxys1;Fusre1;Fustr1;Fustri1;Ilyeu1;Parch1;Parchr1;Perma1;Phapo1;Pyrly1;Pyrsp1;Pyrtr1;Stely1	False	False	87.26718873239437	0.1205832096183397	Non-antimicrobial
OG0000989	Multi-phyla		Altal1;Altalt1;Altro1;Boeex1;Cocsa1;Cocvi1;Corca1;Cylol1;Denna1;Morel2;Morel_U14_1;Parch1;Parchr1;Perma1;Phapo1;Phisc1;Pyrly1;Pyrsp1;Pyrtt1;Stael1;Stano2;Stely1;Truan1	False	False	31.79717561521253	0.978172334789698	Antimicrobial
OG0000990	Phylum-specific	Ascomycetes	Altbr1;Chalo1;Cylol1;DalEC12_1;Dipse1;Macph1;Macpha1;Melbi2;Melva1;Oidma1;Triat2;Trire2;TriviGv29_8_2	True	False
OG0000991	Multi-phyla		Aspcam1;Aspnov1;Aspoch1;Asptaic1;Botci1;Cenge3;Chalo1;Galma1;Hebcy2;Melbi2;Melva1;Oidma1;Pensub1;Phisc1;Rhier1;Thite2;Zalva1	False	False	83.40900598802394	0.1878486364153314	Non-antimicrobial
OG0000992	Phylum-specific	Ascomycetes	Aspcam1;Asptaic1;Botci1;Cadsp1;Colhig2;Colto1;Cylol1;Daces1;Fusso1;Ilyeu1;Lepor2;Melva1;Neodi1;Oidma1;Parchr1;Phimu1;Phisc1;Pyrly1;Rhesp1;Rhier1	False	True
OG0000993	Phylum-specific	Ascomycetes	Aspoch1;Colch1;Colto1;Daces1;Dacma1;Fusso1;Ilyeu1;Mycfi2;Mycgr3;Neora1;Oidma1;Perma1;Phisc1;Ramcocy1;TriviGv29_8_2;Zpa63;Zymtr1	False	False	79.76125	0.3191853881217514	Non-antimicrobial
OG0000994	Multi-phyla		Boeex1;Cadsp1;Corca1;Fusox2;Fusoxy1;Fusoxys1;Gyman1;Lepor2;Mycfi2;Mycgr3;Neora1;Parch1;Parchr1;Pyrly1;Ramcocy1;Zpa63;Zymtr1	False	False	77.47423220973782	0.3995209394537506	Non-antimicrobial
OG0000995	Multi-phyla		Botbo1;Galma1;Gigmar1;Gigro1;Hebcy2;Hetan2;Lacbi2;Lobtra1;Morel2;Morel_U14_1;Olipa1;Paxin1;Pismi1;PleosPC15_1;Rhice1_1;Rhicl1;Rhidi1;Rhiir2_1;Schco1;Sclci1;Sebve1;Sindi4;Thacu1;Trave1;Tulca1	True	False
OG0000996	Multi-phyla		Cadsp1;Cylol1;Daces1;Dacma1;Fuscu1;Fusfu1;Fusso1;Fustr1;Fustri1;Fusve2;Fusven1;Helo229;Ilyeu1;Lepor2;Neora1;Phimu1;Phisc1;Rhesp1;Rhyag1;Rhyco1;Rhyse1;Sodal1;Tilin1;Trire2;Zalva1	False	False	71.69536681887368	0.9929653700573986	Antimicrobial
OG0000997	Phylum-specific	Ascomycetes	Cenge3;Cocsa1;Cocvi1;Corca1;Dacma1;Fusco1;Fuseq1;Fusfu1;Fusox2;Fusoxy1;Fusoxys1;Fusre1;Fustr1;Fustri1;Lepmu1;Lepor2;Neora1;Phapo1;Pyrly1;Pyrtr1;Pyrtt1;Rhesp1;Stael1	False	False	40.65455211267606	0.8492417853523223	Antimicrobial
OG0000998	Phylum-specific	Ascomycetes	Chafu1;Chagl1;Chame1;Clapu1;Denna1;Falor1;Fusre1;Fustr1;Melbi2;Micbo1;Neucr2;Oidma1;Pyrly1;Sorhu1	False	False	37.71429643527205	0.0002285158399563	Non-antimicrobial
OG0000999	Class-specific	Sordariomycetes	Chafu1;Chagl1;Chagl_1;Chame1;Clapu1;Cylol1;Daces1;Dacma1;Fusco1;Fusfu1;Fusox2;Fusoxy1;Fusoxys1;Fusre1;Fusso1;Fustr1;Fustri1;Fusve2;Ilyeu1;Neora1	False	False	45.10630357142857	0.901244418769195	Antimicrobial
OG0001000	Class-specific	Sordariomycetes	Chagl1;Chagl_1;Chame1;Colch1;Colhig2;Colto1;Falor1;Gaegr1;Maggr1;MagnaMG8;MagorGY11_1;Neucr2;Plecuc1;Plecucu2;Sodal1;Sorhu1;Veral1;Verda1;Verdah1	False	False	69.982343470483	0.4940648374867282	Non-antimicrobial
OG0001001	Class-specific	Sordariomycetes	Colhig2;Falor1;Fusco1;Fuseq1;Fusfu1;Fusgr1;Fusox2;Fusoxy1;Fusoxys1;Fusre1;Fustr1;Fustri1;Fusve2;Fusven1;Gaegr1;Maggr1;MagorGY11_1;Micbo1;Mictri1;Plecucu2;Stael1;Verda1;VerdaJR2;Verdah1	False	False	75.20817127564675	0.99755871931943	Antimicrobial
OG0001002	Phylum-specific	Ascomycetes	Daces1;Dacma1;Fusco1;Fuscu1;Fuseq1;Fusgr1;Fusox2;Fusoxy1;Fusoxys1;Fusre1;Fusso1;Fustr1;Fustri1;Fusve2;Fusven1;Ilyeu1;Mictri1;Neora1;Parch1;Parchr1;Stael1;Verda1;VerdaJR2;Verdah1	False	False	86.25320967069612	0.9549677446240782	Antimicrobial
OG0001003	Class-specific	Agaricomycetes	Galma1;Hebcy2;Lacbi2;Sebve1	False	False	57.34397694524496	0.0932502945480506	Non-antimicrobial
OG0001004	Class-specific	Agaricomycetes	Agabi_varbur_1;Armost1;Copci1;Copph3;Galma1;Gyman1;Hebcy2;Hetan2;Lacbi2;Olipa1;Paxin1;Pilcr1;Schco1;Trave1	False	False	68.9544091668656	0.9999663993825572	Antimicrobial
OG0001005	Multi-phyla		Agabi_varbur_1;Amamu1;Aspcam1;Aspoch1;Asptaic1;Cenge3;Chame1;Dacma1;DalEC12_1;Fusso1;Galma1;Geopyr1;Lacbi2;Mictri1;Morco1;Olipa1;Pilcr1;PleosPC15_1;Pyrsp1;Rhidi1;Rhiir2_1;Stael1	False	False	91.50834165477887	0.3662613210495777	Non-antimicrobial
OG0001006	Phylum-specific	Ascomycetes	Altal1;Altalt1;Altro1;Boeex1;Cocsa1;Cocvi1;Corca1;Denna1;Dipse1;Ilyeu1;Lepmu1;Neora1;Parch1;Parchr1;Perma1;Phapo1;Pyrly1;Pyrsp1;Pyrtr1;Pyrtt1;Rhesp1;Stano2;Stely1;TriviGv29_8_2	False	False	71.65368303571428	0.2418927387287152	Non-antimicrobial
OG0001007	Phylum-specific	Ascomycetes	Altal1;Altro1;Chalo1;Cocsa1;Cocvi1;Lepor2;Melbi2;Melva1;Mictri1;Morco1;Perma1;Phapo1;Pyrsp1;Pyrtr1;Pyrtt1;Rhesp1;Triat2;Trire2;TriviGv29_8_2	False	False	57.83796178343948	0.8472896455285311	Antimicrobial
OG0001008	Multi-phyla		Altal1;Altro1;Cadsp1;Chagl1;Chagl_1;Chame1;DalEC12_1;Fuseq1;Fusox2;Lepor2;Neora1;Parch1;Parchr1;Plecuc1;Plecucu2;Ramcocy1;Rhesp1;Sclci1;Trave1	False	False	74.08493107769424	0.62753630942366	Antimicrobial
OG0001009	Phylum-specific	Ascomycetes	Altal1;Altalt1;Altbr1;Altro1;Boeex1;Chafu1;Cocsa1;Cocvi1;Colhig2;Corca1;Denna1;Falor1;Parch1;Parchr1;Perma1;Phapo1;Pyrly1;Pyrsp1;Pyrtr1;Pyrtt1;Spoth2;Stano2;Stely1	False	False	35.29337299534402	0.9993829779777224	Antimicrobial
OG0001010	Multi-phyla		Altbr1;Amamu1;Boeex1;Cadsp1;Cylol1;Dipse1;Fusco1;Fusoxys1;Fusven1;Lepor2;Macph1;Melbi2;Melva1;Phimu1;Ramcocy1;Rhyco1;Sclsc1;Sebve1;Thite2;Triat2;TriviGv29_8_2;Zpa63	False	False	71.42339673913042	0.1730189395228096	Non-antimicrobial
OG0001011	Phylum-specific	Ascomycetes	Altro1;Chagl1;Cocsa1;Cocvi1;Colch1;Colhig2;Colto1;Corca1;Falor1;Gaegr1;Lepmu1;Maggr1;MagnaMG8;MagorGY11_1;Parch1;Parchr1;Perma1;Pyrly1;Pyrsp1;Sorhu1;Stano2	False	False	43.65670588235294	0.0011232987626723	Non-antimicrobial
OG0001012	Multi-phyla		Armost1;Denna1;Gyman1;Olipa1;Paxin1;Pilcr1;Sorhu1;Thacu1;Trave1	False	True
OG0001013	Phylum-specific	Ascomycetes	Ascsa1;Boeex1;Botci1;Cenge3;Chagl1;Chame1;Daces1;Denna1;Fusfu1;Fusso1;Fustri1;Ilyeu1;Micbo1;Mictri1;Mycgr3;Neodi1;Neora1;Parchr1;Phisc1;Pyrly1;Pyrsp1;Stael1;Triat2	False	False	50.63628676470588	0.0093278013245701	Non-antimicrobial
OG0001014	Phylum-specific	Ascomycetes	Aspcam1;Aspnov1;Asptaic1;Daces1;Dacma1;Fusox2;Fusoxys1;Fusre1;Fusve2;Fusven1;Phimu1;Zalva1	False	False	44.96089285714285	0.9941277750156018	Antimicrobial
OG0001015	Phylum-specific	Ascomycetes	Aspcam1;Asptaic1;Dacma1;Fusco1;Fuscu1;Fuseq1;Fusfu1;Fusgr1;Fusox2;Fusoxy1;Fusoxys1;Fusre1;Fustr1;Fustri1;Fusven1;Gaegr1;Maggr1;MagnaMG8;MagorGY11_1	False	False	37.72239460370995	0.0707639494072966	Non-antimicrobial
OG0001016	Phylum-specific	Ascomycetes	Blugr2;BlugrR1_1;Micbo1	False	False	60.75817739975698	0.4691381146091252	Non-antimicrobial
OG0001017	Phylum-specific	Ascomycetes	Boeex1;Cadsp1;Colch1;Colhig2;Colto1;Daces1;Fusco1;Fuseq1;Fusfu1;Fusox2;Fusoxy1;Fusoxys1;Fusso1;Fustr1;Fustri1;Fusve2;Fusven1;Helo229;Lepor2;Phimu1;Pyrly1;Pyrsp1;Rhesp1;Zalva1	False	False	57.31157417893544	0.999999808760314	Antimicrobial
OG0001018	Phylum-specific	Ascomycetes	Cadsp1;DalEC12_1;Macph1;Macpha1;Melbi2;Micbo1;Mictri1;Mycgr3;Plecuc1;Rhesp1;Rhyag1;Rhyco1;Rhyse1;Truan1	False	False	26.409445933869524	0.1879486510130729	Non-antimicrobial
OG0001019	Phylum-specific	Ascomycetes	Chafu1;Chagl1;Chagl_1;Chalo1;Chame1;Colch1;Colhig2;Colto1;Corca1;DalEC12_1;Denna1;Falor1;Gaegr1;Maggr1;MagnaMG8;MagorGY11_1;Oidma1;Perma1;Phisc1;Ramcocy1;Stael1	False	False	87.27410678642714	0.2715961755764949	Non-antimicrobial
OG0001020	Order-specific	Hypocreales	Clapu1;Cylol1;Daces1;Dacma1;Fusco1;Fuscu1;Fuseq1;Fusfu1;Fusgr1;Fusox2;Fusoxy1;Fusoxys1;Fusre1;Fusso1;Fustr1;Fustri1;Fusve2;Fusven1;Ilyeu1;Neodi1;Neora1;Triat2;Trire2;TriviGv29_8_2	False	False	65.9030200803213	0.9275864794062282	Antimicrobial
OG0001021	Phylum-specific	Ascomycetes	Cocsa1;Cocvi1;Fusco1;Fuscu1;Fuseq1;Fusfu1;Fusox2;Fusoxy1;Fusoxys1;Fustr1;Fustri1;Fusve2;Mycgr3;Perma1;Rhesp1;Rhyag1;Rhyco1;Rhyse1;Stano2;Triat2;Trire2;TriviGv29_8_2;Zpa63;Zymtr1	False	False	76.83588155668359	0.9981656100894574	Antimicrobial
OG0001022	Multi-phyla		Dacma1;Dipse1;Fusco1;Fusfu1;Fusox2;Fusoxy1;Fusoxys1;Fusre1;Galma1;Ilyeu1;Lacbi2;Morel_U14_1;Pilcr1;Rhesp1	False	False	69.08545627376427	0.8491695000394736	Antimicrobial
OG0001023	Family-specific	Nectriaceae	Fusco1;Fuscu1;Fuseq1;Fusfu1;Fusgr1;Fusox2;Fusoxy1;Fusoxys1;Fusre1;Fustr1;Fustri1;Fusve2;Fusven1;Ilyeu1;Neora1	False	False	73.74847631241997	0.7147353298019244	Antimicrobial
OG0001024	Multi-phyla		Agabi_varbur_1;Altal1;Altalt1;Amamu1;Armost1;Botbo1;Fuseq1;Galma1;Gyman1;Lacbi2;Plecuc1;PleosPC15_1;Pyrtr1;Pyrtt1;Schco1;Sclci1;Sebve1;Sindi4;Thacu1;Tilin1;Trave1;Tubma1;Tulca1	False	False	89.45055613305612	0.0018322247151885	Non-antimicrobial
OG0001025	Phylum-specific	Basidiomycetes	Agabi_varbur_1;Armost1;Botbo1;Copci1;Copph3;Hebcy2;Lacbi2;Olipa1;Paxin1;Pilcr1;PleosPC15_1;Schco1;Sebve1;Sindi4;Thacu1;Tilin1;Trave1	False	False	64.32600914808462	0.8186209184759445	Antimicrobial
OG0001026	Multi-phyla		Agabi_varbur_1;Chame1;Cocsa1;Colch1;Colhig2;Copci1;Falor1;Helo229;Lacbi2;Maggr1;MagnaMG8;MagorGY11_1;Micbo1;Mycfi2;Plecuc1;Plecucu2;Ramcocy1;Rhier1;Sclci1;Sodal1;Zpa63	True	True
OG0001027	Multi-phyla		Altal1;Altalt1;Altro1;Cadsp1;Chagl1;Chagl_1;Chame1;Cocsa1;Cocvi1;Denna1;Galma1;Helo229;Lepor2;Mictri1;Morco1;Pensub1;Phimu1;Pyrly1;Rhesp1;Zalva1	False	False	75.37855072463769	0.9920497684977168	Antimicrobial
OG0001028	Multi-phyla		Altal1;Altalt1;Altro1;Boeex1;Cenge3;Cocsa1;Cocvi1;Corca1;Denna1;Gyman1;Lepmu1;Macpha1;Morco1;Mycfi2;Parch1;Parchr1;Perma1;Phapo1;Plecuc1;Pyrly1;Pyrsp1;Stano2;Zymtr1	False	False	45.03577692307692	0.9428657388991484	Antimicrobial
OG0001029	Phylum-specific	Ascomycetes	Altal1;Altalt1;Altro1;Chalo1;Cocsa1;Cocvi1;Falor1;Ilyeu1;Lepmu1;Lepor2;Macph1;Macpha1;Melva1;Oidma1;Parch1;Parchr1;Perma1;Phapo1;Pyrtr1;Pyrtt1;Stano2;TriviGv29_8_2	False	False	74.853914843288	0.8830442039975906	Antimicrobial
OG0001030	Phylum-specific	Ascomycetes	Altal1;Altalt1;Altbr1;Altro1;Boeex1;Corca1;Mycgr3;Parch1;Parchr1;Perma1;Phapo1;Pyrly1;Pyrsp1;Pyrtr1;Pyrtt1;Ramcocy1;Stael1;Stano2;Stely1;Triat2;Trire2;Zpa63;Zymtr1	False	False	84.98320909970958	0.0455888938591292	Non-antimicrobial
OG0001031	Phylum-specific	Ascomycetes	Altal1;Boeex1;Botci1;Cadsp1;Colto1;Corca1;Cylol1;Daces1;Dacma1;Ilyeu1;Lepor2;Macph1;Neodi1;Neora1;Parch1;Parchr1;Stael1;Stely1;Truan1	False	False	74.31879920477137	0.875987929750744	Antimicrobial
OG0001032	Multi-phyla		Altalt1;Cadsp1;Dipse1;Fuscu1;Fusgr1;Gaegr1;Helo229;Lepmu1;Lepor2;Maggr1;MagnaMG8;MagorGY11_1;Melva1;Morel2;Morel_U14_1;Neodi1;Phimu1;Pyrtt1;Rhesp1;Rhier1;Rhyse1;Zymtr1	False	False	80.38218299164768	0.2038389212700311	Non-antimicrobial
OG0001033	Phylum-specific	Ascomycetes	Altalt1;Cadsp1;Chagl1;Chagl_1;Chame1;DalEC12_1;Denna1;Falor1;Helo229;Lepor2;Melva1;Parch1;Parchr1;Phapo1;Phimu1;Phisc1;Pyrly1;Stano2;Thite2;Zalva1	False	False	82.46006768953069	0.8298771966627825	Antimicrobial
OG0001034	Phylum-specific	Ascomycetes	Ascsa1;Blugr2;BlugrR1_1;Botci1;Cadsp1;Chalo1;Falor1;Helo229;Lepor2;Maggr1;MagnaMG8;MagorGY11_1;Melbi2;Melva1;Phimu1;Phisc1;Rhesp1;Rhier1;Rhyag1;Rhyco1;Rhyse1;Sclsc1;Zalva1	False	False	51.554415094339625	0.0143459087407712	Non-antimicrobial
OG0001035	Multi-phyla		Ascsa1;Blugr2;BlugrR1_1;Boeex1;Cadsp1;Cenge3;DalEC12_1;Gyman1;Macph1;Macpha1;Morco1;Neucr2;Olipa1;Perma1;Schco1;Triat2;TriviGv29_8_2;Truan1;Zalva1	True	False
OG0001036	Multi-phyla		Ascsa1;Blugr2;BlugrR1_1;Cadsp1;Chafu1;Chagl1;Chalo1;Chame1;Copph3;DalEC12_1;Falor1;Gaegr1;Lepor2;MagnaMG8;MagorGY11_1;Melbi2;Neucr2;Phimu1;Rhesp1;Rhier1;Sorhu1;Truan1;Veral1	False	True
OG0001037	Phylum-specific	Ascomycetes	Bauco1;Boeex1;Chafu1;Colch1;Corca1;Cylol1;Daces1;Dacma1;Fusco1;Fuseq1;Fusfu1;Fusox2;Fusoxy1;Fusoxys1;Fusre1;Fusso1;Fusve2;Fusven1;Neodi1;Neucr2;Sorhu1;Spoth2	False	False	88.96865499573015	0.2143386586494532	Non-antimicrobial
OG0001038	Multi-phyla		Bauco1;Blugr2;BlugrR1_1;Cadsp1;Corca1;Dipse1;Helo229;Lepor2;Melva1;Mycfi2;Oidma1;Parch1;Perma1;Phimu1;Phisc1;Pyrsp1;Rhesp1;Rhyag1;Rhyco1;Rhyse1;Stano2;Tilin1;Zalva1	False	True
OG0001039	Phylum-specific	Ascomycetes	Boeex1;Fusco1;Fusfu1;Fusoxy1;Fusoxys1;Fusre1;Fusso1;Fustr1;Fustri1;Fusve2;Fusven1;Micbo1;Mictri1;Plecuc1	False	False	77.46000000000001	0.9624257233127926	Antimicrobial
OG0001040	Phylum-specific	Ascomycetes	Boeex1;Botci1;Cadsp1;Chafu1;Chagl1;Chalo1;Chame1;Helo229;Ilyeu1;Lepor2;Melva1;Phapo1;Phimu1;Pyrly1;Ramcocy1;Rhesp1;Rhier1;Rhyag1;Rhyco1;Rhyse1;Truan1	False	False	49.8502479851209	0.1677587568918162	Non-antimicrobial
OG0001041	Phylum-specific	Ascomycetes	Boeex1;Cocsa1;Cocvi1;Corca1;Denna1;Lepmu1;Micbo1;Parch1;Parchr1;Pyrly1;Pyrtr1;Pyrtt1;Stano2	False	False	28.47591958939265	0.9725175920079128	Antimicrobial
OG0001042	Phylum-specific	Ascomycetes	Botci1;Cadsp1;Chalo1;Falor1;Fustri1;Lepor2;Melbi2;Melva1;Micbo1;Mictri1;Oidma1;Phimu1;Phisc1;Rhesp1;Rhier1;Rhyag1;Rhyco1;Rhyse1;Triat2;Trire2;TriviGv29_8_2;Zalva1	False	False	44.19801694915254	0.9997301287063596	Antimicrobial
OG0001043	Phylum-specific	Ascomycetes	Cadsp1;Chalo1;Cocsa1;Helo229;Lepor2;Melva1;Phimu1;Phisc1;Rhesp1;Rhyag1;Rhyco1;Rhyse1;Zalva1	False	False	51.231188340807165	0.9913455049026028	Antimicrobial
OG0001044	Multi-phyla		Cadsp1;Chagl1;Chagl_1;Chalo1;Chame1;Copci1;Copph3;Corca1;Denna1;Lepor2;Melbi2;Parch1;Parchr1;Perma1;Phimu1;Pyrly1;Rhesp1;Sodal1;Stael1	False	False	85.62891203703704	0.9499765419231804	Antimicrobial
OG0001045	Phylum-specific	Ascomycetes	Chafu1;Chagl1;Chagl_1;Chame1;Daces1;Falor1;Fusco1;Fuscu1;Fuseq1;Fusfu1;Fusgr1;Fusox2;Fusoxy1;Fusre1;Fusso1;Fusve2;Fusven1;Gaegr1;Ilyeu1;Neora1;Spoth2;Thite2;Tubma1	False	False	52.56074910820451	0.9543564172775328	Antimicrobial
OG0001046	Class-specific	Sordariomycetes	Clapu1;Colhig2;Cylol1;Daces1;Dacma1;DalEC12_1;Fuscu1;Fuseq1;Fusfu1;Fustr1;Fustri1;Neodi1;Neora1;Sodal1;Stael1;Triat2;Trire2;TriviGv29_8_2;Truan1;Veral1;Verda1;VerdaJR2;Verdah1	False	False	52.55404024767802	0.020314288438644	Non-antimicrobial
OG0001047	Order-specific	Hypocreales	Clapu1;Daces1;Dacma1;Fusco1;Fuscu1;Fuseq1;Fusfu1;Fusgr1;Fusox2;Fusoxy1;Fusoxys1;Fusre1;Fusso1;Fustr1;Fustri1;Fusve2;Fusven1;Ilyeu1;Neodi1;Neora1;Stael1;Triat2;Trire2	False	False	71.93525735294118	0.9546557916141722	Antimicrobial
OG0001048	Phylum-specific	Ascomycetes	Cylol1;Dacma1;Fusco1;Fuscu1;Fuseq1;Fusfu1;Fusgr1;Fusox2;Fusoxy1;Fusoxys1;Fusre1;Fusso1;Fustr1;Fustri1;Fusve2;Fusven1;Lepor2	False	False	65.1587479038569	0.1053899583696207	Non-antimicrobial
OG0001049	Class-specific	Sordariomycetes	Cylol1;Fusco1;Fuscu1;Fuseq1;Fusfu1;Fusgr1;Fusox2;Fusoxy1;Fusoxys1;Fusre1;Fusso1;Fustr1;Fustri1;Fusve2;Fusven1;Truan1	False	False	57.455531502991896	0.0	Non-antimicrobial
OG0001050	Class-specific	Sordariomycetes	Falor1;Fusco1;Fuscu1;Fuseq1;Fusfu1;Fusgr1;Fusox2;Fusoxy1;Fusoxys1;Fusre1;Fusso1;Fusve2;Fusven1;Gaegr1;Maggr1;MagnaMG8;MagorGY11_1;Stael1	False	False	52.88809378574152	0.6293887441581331	Antimicrobial
OG0001051	Phylum-specific	Ascomycetes	Fusco1;Fuscu1;Fuseq1;Fusfu1;Fusox2;Fusoxy1;Fusoxys1;Fusre1;Fustr1;Fustri1;Fusve2;Fusven1;Melva1;Oidma1;Perma1;Phapo1;Rhesp1;Rhyag1;Rhyco1;Rhyse1;Stael1;Stano2;Zalva1	True	False
OG0001052	Multi-phyla		Gigmar1;Lobtra1;Morel2;Morel_U14_1;Schco1	False	False	87.68597210481826	0.9420259868655052	Antimicrobial
OG0001053	Family-specific	Ustilaginaceae	Spogr1;Spore1;U_tricho_v1;Ustbr1;Usthor1;Ustma2_2	False	False	37.6794262295082	0.9750424640126224	Antimicrobial
OG0001054	Class-specific	Agaricomycetes	Agabi_varbur_1;Amamu1;Armost1;Botbo1;Copci1;Copph3;Galma1;Gyman1;Hebcy2;Hetan2;Lacbi2;Olipa1;Paxin1;Pilcr1;PleosPC15_1;Schco1;Sclci1;Sebve1;Sindi4;Thacu1;Tulca1	False	True
OG0001055	Phylum-specific	Ascomycetes	Altal1;Altalt1;Altro1;Aspnov1;Boeex1;Cadsp1;Corca1;Daces1;Fusre1;Ilyeu1;Lepor2;Macpha1;Neora1;Oidma1;Parch1;Phimu1;Plecuc1;Sclsc1;Zalva1	False	True
OG0001056	Phylum-specific	Ascomycetes	Altal1;Altalt1;Altbr1;Altro1;Boeex1;Cocsa1;Cocvi1;Corca1;Denna1;Falor1;Gaegr1;Parch1;Parchr1;Perma1;Phisc1;Pyrly1;Pyrsp1;Pyrtr1;Pyrtt1;Stano2;Stely1;Truan1	False	False	51.73786170212765	0.0488079399142977	Non-antimicrobial
OG0001057	Order-specific	Pleosporales	Altal1;Altalt1;Altbr1;Altro1;Boeex1;Cocsa1;Corca1;Lepmu1;Parch1;Parchr1;Perma1;Phapo1;Pyrly1;Pyrtr1;Pyrtt1;Stely1	False	False	46.54896864686469	0.99282458586151	Antimicrobial
OG0001058	Phylum-specific	Ascomycetes	Altro1;Cocsa1;Cocvi1;Dipse1;Fuscu1;Fusfu1;Fusso1;Fusven1;Ilyeu1;Macph1;Macpha1;Mycfi2;Mycgr3;Neodi1;Oidma1;Spoth2;Zpa63;Zymtr1	False	False	51.92247706422018	0.8711356163062691	Antimicrobial
OG0001059	Order-specific	Pleosporales	Altro1;Boeex1;Corca1;Denna1;Lepmu1;Parch1;Parchr1;Phapo1;Pyrly1;Pyrsp1;Stely1	False	False	64.72949233209943	0.8597318146589036	Antimicrobial
OG0001060	Phylum-specific	Ascomycetes	Altro1;Corca1;Denna1;Micbo1;Mictri1;Parch1;Parchr1;Perma1;Pyrsp1;Stael1	False	True
OG0001061	Order-specific	Agaricales	Amamu1;Armost1;Galma1;Gyman1;PleosPC15_1	False	False	85.65505697445973	0.4089333490707051	Non-antimicrobial
[truncated: 2,640 more rows]
